# Supplementary material for: Can improved canopy light transmission ameliorate loss of photosynthetic efficiency in the shade? An investigation of natural variation in Sorghum bicolor
Source: J Exp Bot. 2021 Apr 29;72(13):4965–80. doi: 10.1093/jxb/erab176 (PMC8219039; doi:10.1093/jxb/erab176)
Supplement: erab176_suppl_Supplementary_Table-S1-S14 [file erab176_suppl_supplementary_table-s1-s14.xlsx]

## Sheet: 2016_Leaf_Angles_Table_S1
Table S1. Leaf angles at youngest fully expanded leaf (L2) and oldest fully green leaf (L4) for sorghum accessions sampled at two locations (Savoy, IL and Urbana, IL) in summer 2016. Three plants per plot were sampled.
								Degrees	Degrees	Degrees	Degrees	Degrees	Degrees
Location	PlotID	Source	Name1	Name2	range	row	block	L2 (i)	L4 (i)	L2 (ii)	L4 (ii)	L2 (iii)	L4 (iii)
Urbana	16EF0001	15PV0069	PRE0146	PI276801	2	1_4	1	20	35	18	31	26	44
Urbana	16EF0002	15PV0954	R-423	PI329965	2	5_8	1	20	32	34	56	62	81
Urbana	16EF0003	15PV1109	Kulum	PI524689	2	9_12	1	52	56	43	53	31	68
Urbana	16EF0004	14PV0761	PRE0403	PI665085	2	13_16	1	16	31	18	33	23	72
Urbana	16EF0005	14PV0742	PRE1476	PI660645	2	17_20	1	34	36	24	20	19	41
Urbana	16EF0006	15PV0208	Nieniefi1	PI525835	2	21_24	1	22	29	4	14	20	58
Urbana	16EF0007	15PV0531	PRE1451	PI525059	2	25_28	1	42	62	32	30	28	50
Urbana	16EF0008	15PV0755	PI453129	PI453129	2	29_32	1	50	85	18	50	33	50
Urbana	16EF0009	15PV0860	Dobbs	PI156463	2	33_36	1	39	50	22	38	28	40
Urbana	16EF0010	14PV0552	Sg_3981	PI513912	2	37_40	1	22	40	24	39	36	28
Urbana	16EF0011	15PV0069	PRE0146	PI276801	2	41_44	CHK_STRP
Urbana	16EF0012	15PV0036	PRE0028	PI148089	2	45_48	5	41	42	39	71	30	61
Urbana	16EF0013	15PV0527	PRE1118	PI665103	2	49_52	5	22	41	29	69	38	64
Urbana	16EF0014	14PV0243	IS_12084	PI330800	2	53_56	5	18	22	61	62	32	62
Urbana	16EF0015	15PV0899	Mashila	PI329367	2	57_60	5	52	62	52	60	38	46
Urbana	16EF0016	14PV0440	PRE0472	PI665137	2	61_64	5	25	48	16	48	21	58
Urbana	16EF0017	15PV0031	PRE0006		2	65_68	5	36	73	28	42	28	68
Urbana	16EF0018	15PV0991	ETS_2838	PI454131	2	69_72	5	28	50	28	38	39	60
Urbana	16EF0019	14PV0813	PRE0354	PI665104	2	73_76	5	24	38	20	62	26	58
Urbana	16EF0020	15PV0881	SA_2362	PI276844	2	77_80	5	24	57	29	48	32	57
Urbana	16EF0021	15PV0509	IS_2678	PI267364	2	81_84	5	50	38	38	44	30	76
Urbana	16EF0022	15PV0036	PRE0028	PI148089	2	85_88	CHK_STRP
Urbana	16EF0023	15PV0036	PRE0028	PI148089	2	89_92	9	39	60	45	75	41	56
Urbana	16EF0024	14PV0549	PRE0580	PI665121	2	93_96	9	29	38	39	62	29	38
Urbana	16EF0025	15PV0139	PRE0471		2	97_100	9	30	51	36	56	36	73
Urbana	16EF0026	15PV0169	PRE0550	PI651106	2	101_104	9	61	22	68	57	24	69
Urbana	16EF0027	14PV0709	ZMA_5290	PI505717	2	105_108	9	20	40	19	50	24	60
Urbana	16EF0028	15PV0701	PI452931	PI452931	2	109_112	9	32	61	41	51	50	50
Urbana	16EF0029	14PV0723	PARKONGE	PI563352	2	113_116	9	12	13	9	6	12	70
Urbana	16EF0030	15PV0619	PI452578	PI452578	2	117_120	9	39	52	20	46	22	33
Urbana	16EF0031	15PV0635	PI452632	PI452632	2	121_124	9	37	72	28	44	22	58
Urbana	16EF0032	15PV0561	PRE0428	NSL54577	2	125_128	9	36	31	29	48	27	79
Urbana	16EF0033	MMR	Pacesetter		2	129_132	CHK_STRP
Urbana	16EF0034	15PV0036	PRE0028	PI148089	2	133_136	13	46	57	32	71	39	50
Urbana	16EF0035	14PV0789	PRE0007	PI147838	2	137_140	13	30	38	10	38	30	42
Urbana	16EF0036	14PV0146	ETS_2610	PI453690	2	141_144	13	28	36	16	28	36	60
Urbana	16EF0037	15PV0880	IS_12624	PI276784	2	145_148	13	49	68	38	48	44	68
Urbana	16EF0038	14PV0717	PRE1123	PI665084	2	149_152	13	24	36	28	48	21	31
Urbana	16EF0039	14PV0770	PRE0913	PI571020	2	153_156	13	15	33	32	60	41	36
Urbana	16EF0040	14PV0811	IS_11273	PI329521	2	157_160	13	25	66	38	74	38	48
Urbana	16EF0041	15PV0916	IS_11260	PI329506	2	161_164	13	51	72	24	80	61	59
Urbana	16EF0042	14PV0682	PRE0309	PI152594	2	165_168	13	18	47	36	54	22	60
Urbana	16EF0043	14PV0497	PRE0244	PI665071	2	169_172	13	29	50	18	49	26	36
Urbana	16EF0044	Chromatin	SPX-901		2	173_176	CHK_STRP
Urbana	16EF0045	15PV0036	PRE0028	PI148089	3	173_176	CHK_STRP
Urbana	16EF0046	14PV0538	IS_2958	PI267551	3	169_172	13	22	68	34	60	34	67
Urbana	16EF0047	14PV0249	PRE0041	PI148114	3	165_168	13	20	25	26	61	33	67
Urbana	16EF0048	15PV0579	DARA_FARAFARA_KAEL	PI562968	3	161_164	13	14	50	26	50	13	84
Urbana	16EF0049	15PV0059	PRE0293		3	157_160	13	14	72	36	70	25	52
Urbana	16EF0050	15PV0975	IS_11984	PI330267	3	153_156	13	24	42	36	45	18	22
Urbana	16EF0051	14PV0661	PRE0492	PI665154	3	149_152	13	40	38	39	20	26	62
Urbana	16EF0052	14PV0603	PRE0215	PI291240	3	145_148	13	26	32	24	52	18	28
Urbana	16EF0053	15PV1185	MORO	PI569445	3	141_144	13	36	60	30	75	18	51
Urbana	16EF0054	14PV0450	PRE0097	PI221624	3	137_140	13	28	59	26	38	28	32
Urbana	16EF0055	14PV0348	PRE0278	PI665074	3	133_136	13	17	52	32	50	32	50
Urbana	16EF0056	Chromatin	SPX-901		3	129_132	CHK_STRP
Urbana	16EF0057	15PV0814	PI453335	PI453335	3	125_128	9	38	24	24	22	17	25
Urbana	16EF0058	15PV0703	PI452940	PI452940	3	121_124	9	36	72	39	66	40	48
Urbana	16EF0059	15PV0756	PI453136	PI453136	3	117_120	9	40	60	45	82	38	56
Urbana	16EF0060	15PV0059	PRE0293		3	113_116	9	22	42	10	50	31	34
Urbana	16EF0061	14PV0458	PRE1156	PI330098	3	109_112	9	30	32	24	38	16	26
Urbana	16EF0062	15PV1126	Kende_Ble	PI525897	3	105_108	9	19	35	12	26	10	36
Urbana	16EF0063	15PV0536	PRE0136	PI276787	3	101_104	9	50	65	20	56	40	80
Urbana	16EF0064	15PV1223	LABALWA	PI570400	3	97_100	9	30	75	30	40	26	50
Urbana	16EF0065	14PV0797	PRE0262	NSL50464	3	93_96	9	10	28	16	35	19	38
Urbana	16EF0066	15PV0903	Mashila	PI329386	3	89_92	9	18	57	30	50	12	54
Urbana	16EF0067	MMR	Pacesetter		3	85_88	CHK_STRP
Urbana	16EF0068	15PV0576	Nemaka	PI526034	3	81_84	5	5	39	22	36	20	32
Urbana	16EF0069	14PV0623	PRE0490	PI651187	3	77_80	5	22	66	36	65	40	45
Urbana	16EF0070	15PV0777	PI453221	PI453221	3	73_76	5	40	45	12	12	24	64
Urbana	16EF0071	15PV0069	PRE0146	PI276801	3	69_72	5	29	30	21	45	32	40
Urbana	16EF0072	14PV0015	PRE1439	PI522129	3	65_68	5	10	46	26	38	11	29
Urbana	16EF0073	15PV0566	Bimbiri_Sara	PI525919	3	61_64	5	30	57	28	51	26	36
Urbana	16EF0074	15PV1198	IS_22809	PI570031	3	57_60	5	38	61	36	46	26	80
Urbana	16EF0075	14PV0016	PRE1215	PI660636	3	53_56	5	32	32	26	28	44	46
Urbana	16EF0076	15PV0605	PI452533	PI452533	3	49_52	5	30	82	30	46	35	72
Urbana	16EF0077	15PV0930	IS_11350	PI329605	3	45_48	5	29	79	40	60	33	50
Urbana	16EF0078	MMR	Pacesetter		3	41_44	CHK_STRP
Urbana	16EF0079	15PV0510	PRE0790	PI660554	3	37_40	1	11	20	31	56	18	41
Urbana	16EF0080	15PV1192	MOBIOR	PI569457	3	33_36	1	22	70	22	74	41	54
Urbana	16EF0081	15PV0678	PI452808	PI452808	3	29_32	1	29	59	14	57	20	31
Urbana	16EF0082	15PV0059	PRE0293		3	25_28	1	32	40	44	70	18	36
Urbana	16EF0083	14PV0295	ETS_4099	PI456392	3	21_24	1	40	66	26	76	39	80
Urbana	16EF0084	15PV0892	IS_11068	PI329310	3	17_20	1	44	68	49	64	40	80
Urbana	16EF0085	14PV0828	PRE0306	PI665091	3	13_16	1	24	52	34	50	29	40
Urbana	16EF0086	14PV0489	PRE0271	PI651167	3	9_12	1	18	50	19	52	34	72
Urbana	16EF0087	15PV1061	Bayeri	PI514427	3	5_8	1	18	30	24	32	9	44
Urbana	16EF0088	15PV0161	PRE1116	NSL51949	3	1_4	1	32	49	39	62	32	72
Urbana	16EF0089	14PV0314	PRE0499	PI665153	4	1_4	1	40	50	35	42	29	41
Urbana	16EF0090	14PV0184	PRE1108	PI660593	4	5_8	1	31	59	30	50	20	44
Urbana	16EF0091	15PV0036	PRE0028	PI148089	4	9_12	1	26	38	38	72	29	80
Urbana	16EF0092	14PV0312	PRE0970	PI297117	4	13_16	1	40	41	29	69	30	40
Urbana	16EF0093	14PV0325	PRE0241	PI660592	4	17_20	1	25	50	20	36	30	48
Urbana	16EF0094	15PV1196	AKWANE	PI569462	4	21_24	1	6	60	24	40	28	39
Urbana	16EF0095	14PV0688	IS_10005	PI563329	4	25_28	1	34	50	31	49	36	52
Urbana	16EF0096	15PV0204	ETS_4541	PI457167	4	29_32	1	22	46	29	24	28	79
Urbana	16EF0097	14PV0532	PRE0452	NSL54591	4	33_36	1	24	52	28	62	40	46
Urbana	16EF0098	14PV0488	ETS_3705	PI455621	4	37_40	1	20	69	36	50	26	69
Urbana	16EF0099	15PV0036	PRE0028	PI148089	4	41_44	CHK_STRP
Urbana	16EF0100	15PV0520	Nieniefi2	PI525842	4	45_48	5	16	30	17	21	36	56
Urbana	16EF0101	15PV1193	NVARKHAN	PI569458	4	49_52	5	20	31	15	31	33	58
Urbana	16EF0102	MMR	Pacesetter		4	53_56	5	21	30	5	30	5	39
Urbana	16EF0103	14PV0738	IS_11391	PI329646	4	57_60	5	32	49	42	52	46	43
Urbana	16EF0104	14PV0679	Mashila2	PI329383	4	61_64	5	29	75	34	90	47	70
Urbana	16EF0105	14PV0277	PRE0185	PI285039	4	65_68	5	6	47	38	38	3	68
Urbana	16EF0106	15PV0751	PI453121	PI453121	4	69_72	5	32	52	26	70	42	50
Urbana	16EF0107	14PV0658	PRE0340	PI570813	4	73_76	5	20	34	8	70	42	60
Urbana	16EF0108	14PV0445	PRE1124	PI651141	4	77_80	5	30	42	24	66	24	48
Urbana	16EF0109	15PV0705	PI452943	PI452943	4	81_84	5	42	42	30	59	41	59
Urbana	16EF0110	15PV0035	PRE0023	PI148084	4	85_88	CHK_STRP
Urbana	16EF0111	14PV0308B01	ETS_4107A	PI456401A	4	89_92	9	25	85	39	39	36	59
Urbana	16EF0112	14PV0792	LGV_88_1_(DWARF)	PI562732	4	93_96	9	10	62	32	56	14	50
Urbana	16EF0113	15PV0069	PRE0146	PI276801	4	97_100	9	12	76	10	64	26	52
Urbana	16EF0114	14PV0186	PRE0958	NSL55523	4	101_104	9	20	36	24	36	27	36
Urbana	16EF0115	10PV1269	PRE1506	PI660628	4	105_108	9	18	38	32	56	26	56
Urbana	16EF0116	15PV0650	PI452669	PI452669	4	109_112	9	42	49	40	64	50	60
Urbana	16EF0117	15PV0649	PI452668	PI452668	4	113_116	9	0	0	0	0	0	0
Urbana	16EF0118	15PV0876	IS_3046	PI267633	4	117_120	9	12	40	18	40	30	50
Urbana	16EF0119	14PV0299	PRE0520	NSL50649	4	121_124	9	18	24	12	16	25	36
Urbana	16EF0120	15PV1054	Boure	PI514139	4	125_128	9	12	40	11	40	30	50
Urbana	16EF0121	MMR	Pacesetter		4	129_132	CHK_STRP
Urbana	16EF0122	15PV0963	IS_11889	PI330169	4	133_136	13	33	56	26	84	40	62
Urbana	16EF0123	15PV0747	PI453115	PI453115	4	137_140	13	28	31	21	36	22	32
Urbana	16EF0124	MMR	Pacesetter		4	141_144	13	12	27	29	42	16	12
Urbana	16EF0125	15PV0822	PI453354	PI453354	4	145_148	13	35	26	32	54	38	39
Urbana	16EF0126	14PV0143	PRE0242	PI647733	4	149_152	13	26	56	34	52	35	52
Urbana	16EF0127	15PV0758	PI453145	PI453145	4	153_156	13	34	76	28	52	50	70
Urbana	16EF0128	15PV1166	IS_10168	PI563350	4	157_160	13	25	40	25	38	20	40
Urbana	16EF0129	14PV0265	PRE0405	PI570928	4	161_164	13	26	42	5	47	22	42
Urbana	16EF0130	15PV0841	MANALEK	PI152728	4	165_168	13	32	48	28	38	32	46
Urbana	16EF0131	15PV0815	PI453336	PI453336	4	169_172	13	40	54	27	46	30	50
Urbana	16EF0132	MMR	Pacesetter		4	173_176	CHK_STRP
Urbana	16EF0133	MMR	Pacesetter		5	173_176	CHK_STRP
Urbana	16EF0134	14PV0758	PRE0256	NSL50448	5	169_172	13	21	50	14	42	10	40
Urbana	16EF0135	15PV0160	PRE1441	PI524948	5	165_168	13	22	50	32	52	9	36
Urbana	16EF0136	14PV0320	PRE0069	PI153824	5	161_164	13	62	70	25	70	50	85
Urbana	16EF0137	15PV0788	PI453241	PI453241	5	157_160	13	40	45	14	19	31	40
Urbana	16EF0138	15PV0955	R-488	PI330023	5	153_156	13	21	75	34	42	25	41
Urbana	16EF0139	14PV0452	PRE0021	PI147938	5	149_152	13	29	30	19	52	36	60
Urbana	16EF0140	15PV0658	PI452713	PI452713	5	145_148	13	39	76	18	80	36	64
Urbana	16EF0141	15PV0014	PRE1070	PI660630	5	141_144	13	45	50	29	40	49	40
Urbana	16EF0142	15PV0582	PRE0406	NSL54231	5	137_140	13	20	57	12	46	12	30
Urbana	16EF0143	14PV0343	PRE1229	NSL50646	5	133_136	13	8	36	12	44	28	40
Urbana	16EF0144	15PV0069	PRE0146	PI276801	5	129_132	CHK_STRP
Urbana	16EF0145	15PV0818	PI453346	PI453346	5	125_128	9	16	61	20	52	10	56
Urbana	16EF0146	15PV0035	PRE0023	PI148084	5	121_124	9	30	50	21	40	30	53
Urbana	16EF0147	14PV0735	Achirie	PI329662	5	117_120	9	22	44	25	66	62	71
Urbana	16EF0148	14PV0754	IS_25325	PI585549	5	113_116	9	31	50	23	50	30	40
Urbana	16EF0149	15PV0610	PI452556	PI452556	5	109_112	9	45	73	18	60	43	52
Urbana	16EF0150	15PV1141	FARAFARA	PI562971	5	105_108	9	12	38	10	6	23	51
Urbana	16EF0151	15PV0596	Nieniko_Tiema	PI525630	5	101_104	9	10	40	13	44	16	30
Urbana	16EF0152	14PV0647	PRE0235	PI267614	5	97_100	9	13	26	24	32	19	44
Urbana	16EF0153	14PV0550	ETS_2472	PI453453	5	93_96	9	38	80	25	70	21	60
Urbana	16EF0154	15PV0211	Sakoika2	PI525882	5	89_92	9	11	39	14	32	11	38
Urbana	16EF0155	Chromatin	SPX-901		5	85_88	CHK_STRP
Urbana	16EF0156	15PV0135	PRE0370	PI660595	5	81_84	5	29	52	19	35	21	59
Urbana	16EF0157	15PV0059	PRE0293		5	77_80	5	24	45	39	79	15	50
Urbana	16EF0158	14PV0689	PRE0391	PI647743	5	73_76	5	36	59	34	60	17	76
Urbana	16EF0159	15PV0633	PI452628	PI452628	5	69_72	5	19	60	29	72	26	64
Urbana	16EF0160	15PV0543	ETS_3823	PI455852	5	65_68	5	13	65	15	69	18	51
Urbana	16EF0161	15PV0594	ETS_2748	PI453953	5	61_64	5	34	54	26	69	50	62
Urbana	16EF0162	15PV0523	ETS_2783	PI454019	5	57_60	5	43	28	45	56	39	65
Urbana	16EF0163	14PV0610	PRE0919	NSL55671	5	53_56	5	23	48	20	55	19	47
Urbana	16EF0164	14PV0174	PRE0435	PI665115	5	49_52	5	21	51	8	51	15	66
Urbana	16EF0165	14PV0211	Nieniefi3	PI526002	5	45_48	5	29	46	10	52	21	25
Urbana	16EF0166	15PV0035	PRE0023	PI148084	5	41_44	CHK_STRP
Urbana	16EF0167	14PV0321	Ochuti2	PI521020	5	37_40	1	42	79	7	56	13	45
Urbana	16EF0168	15PV0160	PRE1441	PI524948	5	33_36	1	22	24	9	31	25	42
Urbana	16EF0169	14PV0608	Seguetena1	PI525871	5	29_32	1	24	18	20	52	15	32
Urbana	16EF0170	15PV1243	DOBI_FAROU	PI586022	5	25_28	1	31	60	33	70	30	75
Urbana	16EF0171	14PV0235	Soumaninke	PI526045	5	21_24	1	29	30	25	25	20	32
Urbana	16EF0172	15PV0946	IS_11456	PI329720	5	17_20	1	25	48	34	70	35	54
Urbana	16EF0173	15PV1070	Rachar	PI520955	5	13_16	1	22	20	20	44	34	44
Urbana	16EF0174	15PV1056	Inatiawabi	PI514196	5	9_12	1	20	12	7	35	32	48
Urbana	16EF0175	15PV1086	Nya-Uyoma	PI521150	5	5_8	1	35	54	26	60	20	40
Urbana	16EF0176	15PV0724	PI453016	PI453016	5	1_4	1	36	41	62	72	50	65
Urbana	16EF0177	15PV0745	PI453109	PI453109	6	1_4	1	25	70	21	68	35	90
Urbana	16EF0178	14PV0233	IS_13647	PI297171	6	5_8	1	36	48	25	35	50	84
Urbana	16EF0179	15PV0631	PI452625	PI452625	6	9_12	1	35	52	36	60	32	52
Urbana	16EF0180	14PV0835	IS_11922	PI330204	6	13_16	1	52	63	30	66	20	59
Urbana	16EF0181	15PV0035	PRE0023	PI148084	6	17_20	1	19	40	18	61	20	40
Urbana	16EF0182	15PV0913	IS_11236	PI329480	6	21_24	1	18	80	22	45	45	75
Urbana	16EF0183	15PV0692	PI452890	PI452890	6	25_28	1	58	71	25	42	42	54
Urbana	16EF0184	15PV0134	PRE0337	PI562944	6	29_32	1	30	51	29	56	40	61
Urbana	16EF0185	14PV0147	PRE0572	PI660605	6	33_36	1	21	61	25	52	30	72
Urbana	16EF0186	14PV0309	PRE0987	PI330877	6	37_40	1	42	64	36	62	32	21
Urbana	16EF0187	MMR	Pacesetter		6	41_44	CHK_STRP
Urbana	16EF0188	15PV1075	Andiwo	PI521019	6	45_48	5	32	62	31	42	13	41
Urbana	16EF0189	15PV0197	PRE1049	PI329597	6	49_52	5	6	42	7	64	13	61
Urbana	16EF0190	15PV0159	PRE1446	PI505705	6	53_56	5	19	32	21	56	28	51
Urbana	16EF0191	14PV0364	PRE0545	PI665075	6	57_60	5	24	82	35	58	21	64
Urbana	16EF0192	15PV0035	PRE0023	PI148084	6	61_64	5	14	30	32	50	14	44
Urbana	16EF0193	14PV0218	PRE0454	PI665124	6	65_68	5	22	40	20	67	28	42
Urbana	16EF0194	15PV0644	PI452659	PI452659	6	69_72	5	32	57	57	69	29	51
Urbana	16EF0195	15PV0820	PI453349	PI453349	6	73_76	5	36	60	21	68	30	70
Urbana	16EF0196	14PV0204	PRE0549	PI651103	6	77_80	5	12	36	32	70	19	51
Urbana	16EF0197	14PV0655	PRE1440	PI522160	6	81_84	5	21	56	24	14	21	30
Urbana	16EF0198	15PV0069	PRE0146	PI276801	6	85_88	CHK_STRP
Urbana	16EF0199	14PV0461	PRE1040	PI330897	6	89_92	9	31	53	49	53	46	64
Urbana	16EF0200	14PV0675	PRE0307	PI665150	6	93_96	9	31	42	40	40	24	46
Urbana	16EF0201	14PV0273	PRE0290	NSL50613	6	97_100	9	26	33	20	45	21	44
Urbana	16EF0202	14PV0769	PRE0368	NSL54318	6	101_104	9	17	32	13	56	16	32
Urbana	16EF0203	15PV0160	PRE1441	PI524948	6	105_108	9	22	56	20	58	21	54
Urbana	16EF0204	15PV0684	PI452844	PI452844	6	109_112	9	44	52	54	71	25	61
Urbana	16EF0205	15PV1224	A/7	PI573193	6	113_116	9	35	38	35	33	15	39
Urbana	16EF0206	15PV1104	Mabior	PI524469	6	117_120	9	36	60	42	60	32	56
Urbana	16EF0207	15PV0595	Sg_3982	PI513913	6	121_124	9	10	85	22	44	18	58
Urbana	16EF0208	15PV0709	PI452967	PI452967	6	125_128	9	52	49	40	90	52	64
Urbana	16EF0209	15PV0036	PRE0028	PI148089	6	129_132	CHK_STRP
Urbana	16EF0210	15PV0570	Bimbiri_Ba	PI525822	6	133_136	13	25	41	22	28	8	24
Urbana	16EF0211	14PV0612	PRE0418	NSL54297	6	137_140	13	22	36	22	42	25	44
Urbana	16EF0212	14PV0678	PRE0500	PI660618	6	141_144	13	9	45	22	32	32	21
Urbana	16EF0213	14PV0486	PRE0003	PI147828	6	145_148	13	55	59	30	80	43	87
Urbana	16EF0214	15PV0035	PRE0023	PI148084	6	149_152	13	24	33	29	49	39	37
Urbana	16EF0215	14PV0667	IS_11358	PI329613	6	153_156	13	16	70	22	64	26	61
Urbana	16EF0216	15PV0042	PRE0126		6	157_160	13	35	41	33	50	39	52
Urbana	16EF0217	15PV0629	PI452616	PI452616	6	161_164	13	38	54	19	30	59	70
Urbana	16EF0218	15PV0573	PRE0863B	NSL55345B	6	165_168	13	35	51	41	72	40	91
Urbana	16EF0219	14PV0801	Diansa_Dagafara	PI525728	6	169_172	13	50	51	22	40	20	58
Urbana	16EF0220	15PV0035	PRE0023	PI148084	6	173_176	CHK_STRP
Urbana	16EF0221	15PV0069	PRE0146	PI276801	7	173_176	CHK_STRP
Urbana	16EF0222	14PV0703	Mashila8	PI329890	7	169_172	13	33	59	27	80	64	81
Urbana	16EF0223	14PV0322	PRE0442	PI665123	7	165_168	13	30	34	24	32	19	54
Urbana	16EF0224	15PV1127	Bimbiri_Ba	PI525931	7	161_164	13	8	16	19	31	24	42
Urbana	16EF0225	14PV0499	IS_8029	PI563039	7	157_160	13	19	69	48	76	25	42
Urbana	16EF0226	15PV0719	PI452994	PI452994	7	153_156	13	18	40	10	52	15	30
Urbana	16EF0227	15PV0927	IS_11305	PI329554	7	149_152	13	0	0	0	0	0	0
Urbana	16EF0228	15PV0829	PI453393	PI453393	7	145_148	13	0	0	0	0	0	0
Urbana	16EF0229	14PV0436	PRE0331	PI221662	7	141_144	13	0	0	0	0	0	0
Urbana	16EF0230	14PV0406	IS_11267	PI329513	7	137_140	13	12	56	45	52	29	56
Urbana	16EF0231	15PV0069	PRE0146	PI276801	7	133_136	13	6	41	4	15	11	44
Urbana	16EF0232	15PV0035	PRE0023	PI148084	7	129_132	CHK_STRP
Urbana	16EF0233	14PV0077	PRE0413	PI660603	7	125_128	9	30	52	14	56	32	30
Urbana	16EF0234	15PV0809	PI453326	PI453326	7	121_124	9	40	66	50	32	52	80
Urbana	16EF0235	14PV0569	PRE0484	PI665148	7	117_120	9	20	40	25	32	32	41
Urbana	16EF0236	14PV0748	IS_11280	PI329528	7	113_116	9	21	26	36	42	22	62
Urbana	16EF0237	15PV0834	PI453433	PI453433	7	109_112	9	18	24	36	39	44	31
Urbana	16EF0238	15PV1206	IS_22853	PI570075	7	105_108	9	48	75	52	62	20	58
Urbana	16EF0239	15PV1064	IS_20043	PI514456	7	101_104	9	26	70	23	42	26	44
Urbana	16EF0240	14PV0626	PRE0348	PI660601	7	97_100	9	39	41	12	40	21	49
Urbana	16EF0241	14PV0311	PRE0451	PI665118	7	93_96	9	31	65	29	52	36	56
Urbana	16EF0242	MMR	Pacesetter		7	89_92	9	5	27	8	29	6	20
Urbana	16EF0243	MMR	Pacesetter		7	85_88	CHK_STRP
Urbana	16EF0244	15PV1188	LANDI	PI569452	7	81_84	5	10	29	11	14	9	34
Urbana	16EF0245	14PV0502	Tukureta	PI329656	7	77_80	5	11	61	28	48	50	52
Urbana	16EF0246	14PV0139	PRE0951	PI152856	7	73_76	5	22	83	20	72	28	26
Urbana	16EF0247	15PV0670	PI452756	PI452756	7	69_72	5	22	81	42	76	32	42
Urbana	16EF0248	15PV1208	IS_22863	PI570085	7	65_68	5	28	31	26	38	26	70
Urbana	16EF0249	14PV0423B01	ETS_4548A	PI457183A	7	61_64	5	37	48	33	81	39	51
Urbana	16EF0250	15PV1079	Ochuti	PI521057	7	57_60	5	25	42	9	48	22	64
Urbana	16EF0251	15PV1059	Dompago	PI514254	7	53_56	5	29	20	34	62	28	64
Urbana	16EF0252	15PV0785	PI453237	PI453237	7	49_52	5	37	64	28	80	36	39
Urbana	16EF0253	15PV0160	PRE1441	PI524948	7	45_48	5	26	45	23	44	12	39
Urbana	16EF0254	Chromatin	SPX-901		7	41_44	CHK_STRP
Urbana	16EF0255	15PV0621	PI452587	PI452587	7	37_40	1	33	76	23	81	28	80
Urbana	16EF0256	15PV0168	PRE0558		7	33_36	1	40	39	30	56	35	30
Urbana	16EF0257	15PV0038	PRE0038	PI148108	7	29_32	1	11	76	16	52	36	68
Urbana	16EF0258	15PV0600	PI452519	PI452519	7	25_28	1	18	39	23	56	23	34
Urbana	16EF0259	14PV0632	Nyar_Ramula	PI521153	7	21_24	1	23	50	28	39	30	42
Urbana	16EF0260	14PV0061	PRE0489	PI660614	7	17_20	1	37	44	22	30	18	50
Urbana	16EF0261	15PV1143	EKA_OR_OKA_BABA	PI562981	7	13_16	1	25	54	20	39	29	45
Urbana	16EF0262	14PV0817	PRE0062	PI152730	7	9_12	1	26	46	26	70	18	25
Urbana	16EF0263	15PV0645	PI452662	PI452662	7	5_8	1	16	68	42	36	13	70
Urbana	16EF0264	MMR	Pacesetter		7	1_4	1	16	19	10	21	29	46
Urbana	16EF0265	14PV0524	PRE1109	NSL51356	8	1_4	2	24	62	19	56	12	46
Urbana	16EF0266	15PV0160	PRE1441	PI524948	8	5_8	2	18	52	25	44	25	33
Urbana	16EF0267	15PV0694	PI452906	PI452906	8	9_12	2	20	42	24	52	29	79
Urbana	16EF0268	14PV0592	PRE0537	NSL50716	8	13_16	2	8	60	12	50	22	68
Urbana	16EF0269	14PV0070	PRE0051	PI152611	8	17_20	2	12	52	24	53	14	51
Urbana	16EF0270	15PV0578	Heme_Pilou	PI526124	8	21_24	2	12	30	21	29	6	46
Urbana	16EF0271	15PV1231	IS_25108	PI585467	8	25_28	2	29	56	29	48	8	54
Urbana	16EF0272	14PV0583	ZMA_5292	PI505719	8	29_32	2	54	82	3	77	21	49
Urbana	16EF0273	15PV0938	IS_11390	PI329645	8	33_36	2	21	72	32	76	36	48
Urbana	16EF0274	14PV0288	Gadiaba_Blema	PI525625	8	37_40	2	18	44	12	40	11	36
Urbana	16EF0275	15PV0069	PRE0146	PI276801	8	41_44	CHK_STRP
Urbana	16EF0276	14PV0802	PRE1019	PI329836	8	45_48	6	24	62	4	61	20	52
Urbana	16EF0277	15PV0059	PRE0293		8	49_52	6	27	38	28	41	22	32
Urbana	16EF0278	14PV0241B02	ETS_4390B	PI456899B	8	53_56	6	53	69	49	96	62	88
Urbana	16EF0279	15PV0811	PI453329	PI453329	8	57_60	6	17	46	40	76	12	58
Urbana	16EF0280	14PV0344	PRE0373	PI660602	8	61_64	6	13	46	22	60	12	41
Urbana	16EF0281	14PV0620	Andiwo3	PI521043	8	65_68	6	15	40	17	52	23	60
Urbana	16EF0282	15PV0132	PRE0322	PI660580	8	69_72	6	37	67	29	84	36	44
Urbana	16EF0283	14PV0656	ETS_2119	PI452714	8	73_76	6	32	68	36	74	57	91
Urbana	16EF0284	15PV0837	PI453490	PI453490	8	77_80	6	34	78	24	82	25	91
Urbana	16EF0285	14PV0393	PRE0891	PI665129	8	81_84	6	36	60	40	72	36	73
Urbana	16EF0286	15PV0036	PRE0028	PI148089	8	85_88	CHK_STRP
Urbana	16EF0287	14PV0401	PRE0536	NSL50685	8	89_92	10	31	56	44	66	34	61
Urbana	16EF0288	15PV0059	PRE0293		8	93_96	10	31	39	30	50	24	33
Urbana	16EF0289	14PV0328	PRE0356	NSL51981	8	97_100	10	25	44	23	56	42	40
Urbana	16EF0290	14PV0822	PRE0159	PI276820	8	101_104	10	44	64	44	69	41	70
Urbana	16EF0291	15PV1147	GIWA	PI562991	8	105_108	10	44	50	32	44	21	36
Urbana	16EF0292	15PV0665	PI452736	PI452736	8	109_112	10	12	45	28	76	14	50
Urbana	16EF0293	15PV0891	IS_11059	PI329301	8	113_116	10	36	59	24	61	16	67
Urbana	16EF0294	15PV0802	PI453281	PI453281	8	117_120	10	12	70	36	77	10	60
Urbana	16EF0295	15PV1080	Ochuti	PI521064	8	121_124	10	18	32	30	58	12	30
Urbana	16EF0296	14PV0056	PRE0498	PI660617	8	125_128	10	40	50	24	42	30	51
Urbana	16EF0297	MMR	Pacesetter		8	129_132	CHK_STRP
Urbana	16EF0298	15PV1013	ETS_3307	PI454927	8	133_136	14	29	60	32	81	52	72
Urbana	16EF0299	15PV0035	PRE0023	PI148084	8	137_140	14	24	44	20	19	33	56
Urbana	16EF0300	15PV0823	PI453363	PI453363	8	141_144	14	13	64	20	34	11	54
Urbana	16EF0301	14PV0827	PRE0315	PI665093	8	145_148	14	7	40	12	41	9	38
Urbana	16EF0302	14PV0214	PRE0581	NSL55032	8	149_152	14	28	61	12	26	12	44
Urbana	16EF0303	14PV0171	PRE0362	NSL54142	8	153_156	14	14	39	12	40	14	36
Urbana	16EF0304	15PV0654	PI452693	PI452693	8	157_160	14	33	60	24	64	8	34
Urbana	16EF0305	15PV0532	PRE1025	PI329915	8	161_164	14	72	81	51	95	31	70
Urbana	16EF0306	15PV1214	IS_22887	PI570109	8	165_168	14	50	76	22	68	36	81
Urbana	16EF0307	15PV0216	PRE0295	PI660560	8	169_172	14	12	33	46	52	22	55
Urbana	16EF0308	Chromatin	SPX-901		8	173_176	CHK_STRP
Urbana	16EF0309	15PV0036	PRE0028	PI148089	9	173_176	CHK_STRP
Urbana	16EF0310	14PV0399	PRE0208	PI291231	9	169_172	14	30	74	31	38	22	48
Urbana	16EF0311	15PV0882	Kade_Balia	PI282862	9	165_168	14	50	73	33	58	32	62
Urbana	16EF0312	15PV0069	PRE0146	PI276801	9	161_164	14	18	32	10	29	29	45
Urbana	16EF0313	15PV0749	PI453118	PI453118	9	157_160	14	52	54	38	58	20	45
Urbana	16EF0314	15PV1062	Nieniko	PI514431	9	153_156	14	16	46	13	22	11	21
Urbana	16EF0315	14PV0594	IS_25302	PI585540	9	149_152	14	46	49	31	36	54	45
Urbana	16EF0316	15PV0549	PRE0387	NSL54114	9	145_148	14	22	13	28	12	22	49
Urbana	16EF0317	15PV0754	PI453127	PI453127	9	141_144	14	19	45	39	37	30	64
Urbana	16EF0318	15PV0502	PRE0098	PI221625	9	137_140	14	10	53	36	54	51	49
Urbana	16EF0319	15PV0544	PRE0064B	PI152736B	9	133_136	14	33	66	34	66	18	32
Urbana	16EF0320	Chromatin	SPX-901		9	129_132	CHK_STRP
Urbana	16EF0321	14PV0172	PRE0345	NSL51961	9	125_128	10	14	26	16	59	30	44
Urbana	16EF0322	14PV0330	ETS_2647	PI453766	9	121_124	10	24	52	18	48	42	42
Urbana	16EF0323	15PV0069	PRE0146	PI276801	9	117_120	10	0	0	0	0	0	0
Urbana	16EF0324	12PV2486	PRE0305	PI282868	9	113_116	10	51	42	26	46	19	60
Urbana	16EF0325	15PV0061	PRE0257	NSL50449	9	109_112	10	39	67	30	64	36	81
Urbana	16EF0326	14PV0287	IS_11336	PI329585	9	105_108	10	29	29	13	27	12	34
Urbana	16EF0327	14PV0339	Demba_Ile2	PI525667	9	101_104	10	12	51	29	25	20	29
Urbana	16EF0328	14PV0175	PRE1246	PI660620	9	97_100	10	14	36	22	58	4	28
Urbana	16EF0329	15PV1041	Coulho	PI481843	9	93_96	10	12	42	17	41	24	22
Urbana	16EF0330	15PV1215	IS_22888	PI570110	9	89_92	10	22	27	19	32	8	40
Urbana	16EF0331	MMR	Pacesetter		9	85_88	CHK_STRP
Urbana	16EF0332	15PV1129	Kalla_Niegue	PI525968	9	81_84	6	6	21	22	81	14	50
Urbana	16EF0333	15PV1069	Shbina	PI520872	9	77_80	6	20	41	8	39	13	47
Urbana	16EF0334	15PV0160	PRE1441	PI524948	9	73_76	6	22	41	19	51	28	44
Urbana	16EF0335	15PV1085	Kumba	PI521097	9	69_72	6	25	54	9	27	26	45
Urbana	16EF0336	14PV0826	PRE0292	PI665080	9	65_68	6	0	0	0	0	0	0
Urbana	16EF0337	14PV0628	PRE0261	PI660556	9	61_64	6	14	43	33	64	32	50
Urbana	16EF0338	15PV0513	Bassi_Kaba	PI514345	9	57_60	6	7	25	10	36	8	48
Urbana	16EF0339	15PV0920	IS_11270	PI329518	9	53_56	6	34	53	27	52	39	69
Urbana	16EF0340	14PV0772	PRE0252	PI665107	9	49_52	6	10	56	16	41	5	41
Urbana	16EF0341	12PV2328	PRE0269	NSL80235	9	45_48	6	21	21	24	38	21	29
Urbana	16EF0342	MMR	Pacesetter		9	41_44	CHK_STRP
Urbana	16EF0343	15PV0900	Mashila	PI329370	9	37_40	2	32	41	36	50	43	50
Urbana	16EF0344	15PV0674	PI452789	PI452789	9	33_36	2	26	58	44	60	32	48
Urbana	16EF0345	15PV0059	PRE0293		9	29_32	2	24	51	9	56	40	48
Urbana	16EF0346	15PV0604	PI452529	PI452529	9	25_28	2	31	25	24	81	32	79
Urbana	16EF0347	15PV0893	IS_11077	PI329319	9	21_24	2	48	61	42	70	48	74
Urbana	16EF0348	15PV0871	6911	PI266061	9	17_20	2	23	42	36	40	31	18
Urbana	16EF0349	14PV0418	PRE0482	PI665141	9	13_16	2	26	40	22	46	8	21
Urbana	16EF0350	15PV0759	PI453146	PI453146	9	9_12	2	24	33	41	40	14	21
Urbana	16EF0351	15PV0060	PRE0273	NSL50937	9	5_8	2	21	29	16	42	4	53
Urbana	16EF0352	14PV0563	PRE0544	PI651124	9	1_4	2	25	42	16	18	26	27
Urbana	16EF0353	14PV0529	PRE0072	PI153844	10	1_4	2	32	42	12	69	33	52
Urbana	16EF0354	15PV1084	Ndong'a	PI521094	10	5_8	2	8	22	9	39	14	52
Urbana	16EF0355	14PV0203	IS_25384	PI585561	10	9_12	2	25	72	24	32	25	92
Urbana	16EF0356	15PV0036	PRE0028	PI148089	10	13_16	2	16	47	18	49	19	74
Urbana	16EF0357	15PV0723	PI453014	PI453014	10	17_20	2	48	54	27	82	27	58
Urbana	16EF0358	12PV2501	PRE1237	PI665151	10	21_24	2	21	41	8	43	24	41
Urbana	16EF0359	15PV0552	PRE1424	PI609612	10	25_28	2	23	36	38	26	12	30
Urbana	16EF0360	14PV0775	ETS_4542	PI457169	10	29_32	2	12	55	16	46	36	54
Urbana	16EF0361	14PV0710	PRE0303	PI660565	10	33_36	2	36	69	32	33	12	52
Urbana	16EF0362	15PV0601	PI452525	PI452525	10	37_40	2	20	46	21	48	22	80
Urbana	16EF0363	15PV0036	PRE0028	PI148089	10	41_44	CHK_STRP
Urbana	16EF0364	14PV0145	PRE0905	NSL50579	10	45_48	6	20	24	8	36	16	32
Urbana	16EF0365	14PV0771	PRE0240	PI660612	10	49_52	6	29	39	18	62	13	39
Urbana	16EF0366	15PV0528	MA38	PI508366	10	53_56	6	17	20	23	32	22	34
Urbana	16EF0367	15PV0035	PRE0023	PI148084	10	57_60	6	21	56	12	53	12	40
Urbana	16EF0368	15PV0636	PI452639	PI452639	10	61_64	6	30	61	32	66	17	56
Urbana	16EF0369	14PV0644	IS_11576	PI329845	10	65_68	6	28	40	26	52	36	67
Urbana	16EF0370	15PV1092	Soroti	PI521198	10	69_72	6	13	50	22	59	14	53
Urbana	16EF0371	15PV0726	PI453021	PI453021	10	73_76	6	10	32	10	66	8	80
Urbana	16EF0372	15PV0662	PI452729	PI452729	10	77_80	6	32	54	32	66	13	64
Urbana	16EF0373	15PV0830	PI453395	PI453395	10	81_84	6	9	36	22	60	32	69
Urbana	16EF0374	15PV0035	PRE0023	PI148084	10	85_88	CHK_STRP
Urbana	16EF0375	14PV0305	PRE0299	PI660562	10	89_92	10	16	52	16	41	19	56
Urbana	16EF0376	15PV0886	4540	PI318910	10	93_96	10	23	44	33	59	18	63
Urbana	16EF0377	15PV0910	IS_11222	PI329465	10	97_100	10	30	51	12	40	22	28
Urbana	16EF0378	MMR	Pacesetter		10	101_104	10	5	12	12	19	2	21
Urbana	16EF0379	12PV2515	PRE0402	NSL54175	10	105_108	10	26	91	21	94	36	94
Urbana	16EF0380	14PV0604	PRE0138	PI276789	10	109_112	10	36	44	32	60	29	50
Urbana	16EF0381	15PV0064	PRE0214	PI291239	10	113_116	10	35	50	26	64	32	64
Urbana	16EF0382	15PV1090	Nyakawadida	PI521181	10	117_120	10	8	36	9	64	14	77
Urbana	16EF0383	10PV1093	PRE0063	PI152731	10	121_124	10	46	76	33	60	20	81
Urbana	16EF0384	15PV0555	Preta	PI481848	10	125_128	10	3	40	13	8	15	50
Urbana	16EF0385	MMR	Pacesetter		10	129_132	CHK_STRP
Urbana	16EF0386	15PV0717	PI452990	PI452990	10	133_136	14	32	74	42	51	46	60
Urbana	16EF0387	15PV1237	IS_25576	PI585608	10	137_140	14	42	64	39	48	36	70
Urbana	16EF0388	15PV0202	PRE0559	PI665097	10	141_144	14	22	26	22	41	25	42
Urbana	16EF0389	15PV0036	PRE0028	PI148089	10	145_148	14	31	54	35	44	27	49
Urbana	16EF0390	14PV0183	PRE0519	PI665077	10	149_152	14	28	32	28	44	11	40
Urbana	16EF0391	14PV0374	PRE0586	PI665143	10	153_156	14	42	58	34	46	23	72
Urbana	16EF0392	14PV0150	PRE0186	PI285041	10	157_160	14	16	84	32	38	22	60
Urbana	16EF0393	14PV0520	PRE1321	PI660640	10	161_164	14	6	84	56	69	30	72
Urbana	16EF0394	14PV0568	PRE0859	NSL55279	10	165_168	14	31	66	22	72	36	61
Urbana	16EF0395	14PV0269	MBONE	PI585948	10	169_172	14	42	57	24	58	55	53
Urbana	16EF0396	MMR	Pacesetter		10	173_176	CHK_STRP
Urbana	16EF0397	MMR	Pacesetter		11	173_176	CHK_STRP
Urbana	16EF0398	15PV0160	PRE1441	PI524948	11	169_172	14	45	49	26	49	30	66
Urbana	16EF0399	15PV1119	Nieniko	PI525671	11	165_168	14	15	36	17	60	15	92
Urbana	16EF0400	14PV0456	PRE0538	PI665083	11	161_164	14	32	54	24	52	41	62
Urbana	16EF0401	15PV1060	Bassi_Gaoya	PI514344	11	157_160	14	26	51	31	56	22	68
Urbana	16EF0402	15PV1131	Eme_Titie	PI526080	11	153_156	14	25	73	36	54	45	90
Urbana	16EF0403	15PV0848	S._A._1	PI154987	11	149_152	14	28	74	22	46	26	46
Urbana	16EF0404	14PV0402	PRE1015	PI329719	11	145_148	14	20	61	36	60	24	74
Urbana	16EF0405	15PV0909	IS_11201	PI329444	11	141_144	14	25	64	61	56	32	94
Urbana	16EF0406	14PV0751	Mashila9	PI329905	11	137_140	14	71	76	44	52	46	54
Urbana	16EF0407	15PV0554	ETS_4121	PI456423	11	133_136	14	44	76	52	97	44	81
Urbana	16EF0408	15PV0069	PRE0146	PI276801	11	129_132	CHK_STRP
Urbana	16EF0409	15PV0035	PRE0023	PI148084	11	125_128	10	45	49	26	49	30	66
Urbana	16EF0410	15PV0905	Mashila	PI329392	11	121_124	10	21	36	29	60	24	92
Urbana	16EF0411	15PV0712	PI452982	PI452982	11	117_120	10	32	54	24	52	41	62
Urbana	16EF0412	15PV0533	Nionifi1	PI525855	11	113_116	10	26	51	31	56	22	68
Urbana	16EF0413	14PV0266	PRE0512	PI665106	11	109_112	10	25	73	36	54	45	90
Urbana	16EF0414	15PV0878	Jerima	PI273465	11	105_108	10	28	74	22	46	26	46
Urbana	16EF0415	14PV0195	R_42	PI329698	11	101_104	10	20	61	36	60	24	74
Urbana	16EF0416	14PV0572	PRE0224	PI563509	11	97_100	10	25	64	61	56	32	94
Urbana	16EF0417	14PV0365	PRE1089	PI665133	11	93_96	10	71	76	34	52	42	54
Urbana	16EF0418	15PV0857	CHEDOMBA	PI156268	11	89_92	10	44	76	52	97	44	81
Urbana	16EF0419	Chromatin	SPX-901		11	85_88	CHK_STRP
Urbana	16EF0420	MMR	Pacesetter		11	81_84	6	4	45	11	25	13	31
Urbana	16EF0421	15PV1068	Koube_Baledje	PI514556	11	77_80	6	30	38	25	40	26	30
Urbana	16EF0422	14PV0812	ETS_4529	PI457145	11	73_76	6	31	52	20	66	24	68
Urbana	16EF0423	14PV0407	PRE0188	PI285043	11	69_72	6	32	64	18	54	26	61
Urbana	16EF0424	15PV0746	PI453110	PI453110	11	65_68	6	19	76	30	80	76	84
Urbana	16EF0425	15PV0062	PRE0254	PI665156	11	61_64	6	52	64	19	82	36	56
Urbana	16EF0426	14PV0684	PRE1072	PI665160	11	57_60	6	37	42	30	31	30	34
Urbana	16EF0427	15PV0710	PI452968	PI452968	11	53_56	6	28	50	26	72	28	71
Urbana	16EF0428	15PV1213	IS_22884	PI570106	11	49_52	6	24	31	19	60	29	48
Urbana	16EF0429	12PV2510	PRE0692	PI665099	11	45_48	6	10	32	9	33	12	30
Urbana	16EF0430	15PV0035	PRE0023	PI148084	11	41_44	CHK_STRP
Urbana	16EF0431	MMR	Pacesetter		11	37_40	2	24	21	16	34	11	40
Urbana	16EF0432	14PV0777	PRE0480	PI660616	11	33_36	2	32	52	26	53	36	56
Urbana	16EF0433	15PV0792	PI453257	PI453257	11	29_32	2	41	70	38	45	38	61
Urbana	16EF0434	15PV1222	IS_26849	PI570393	11	25_28	2	14	80	26	70	25	63
Urbana	16EF0435	14PV0665	PRE0384	NSL54165	11	21_24	2	26	48	32	56	56	60
Urbana	16EF0436	12PV2292	PRE0969	NSL54184	11	17_20	2	22	45	12	57	29	68
Urbana	16EF0437	15PV0922	IS_11293	PI329541	11	13_16	2	27	57	27	55	30	47
Urbana	16EF0438	14PV0382	OKA	PI562980	11	9_12	2	46	32	47	65	58	48
Urbana	16EF0439	14PV0733	Andiwo2	PI521025	11	5_8	2	14	22	6	24	18	32
Urbana	16EF0440	14PV0498	Lotori	PI524456	11	1_4	2	7	71	36	74	40	46
Urbana	16EF0441	15PV1125	Dorokon	PI525859	12	1_4	2	31	89	23	58	14	90
Urbana	16EF0442	14PV0492	Nieniko_Dagafara	PI525653	12	5_8	2	8	16	8	41	11	36
Urbana	16EF0443	14PV0634	PRE0425	PI571001	12	9_12	2	46	52	31	48	44	80
Urbana	16EF0444	14PV0705	PRE0145	PI276800	12	13_16	2	37	60	11	22	34	32
Urbana	16EF0445	15PV0583	IS_11303	PI329552	12	17_20	2	24	44	24	41	30	48
Urbana	16EF0446	15PV0035	PRE0023	PI148084	12	21_24	2	34	54	14	70	23	70
Urbana	16EF0447	15PV0521	Samonko1	PI525750	12	25_28	2	32	46	10	52	24	50
Urbana	16EF0448	14PV0515	IS_11321	PI329570	12	29_32	2	40	50	21	40	40	53
Urbana	16EF0449	14PV0539	PRE0566	PI660590	12	33_36	2	18	22	25	52	28	60
Urbana	16EF0450	15PV0013	PRE0430	PI267643	12	37_40	2	42	70	50	72	42	54
Urbana	16EF0451	MMR	Pacesetter		12	41_44	CHK_STRP
Urbana	16EF0452	14PV0220	PRE0504	PI571022	12	45_48	6	22	32	9	22	8	24
Urbana	16EF0453	14PV0302	IS_11459	PI329723	12	49_52	6	11	62	17	65	45	67
Urbana	16EF0454	14PV0246	PRE0066	PI152748	12	53_56	6	25	39	84	83	27	56
Urbana	16EF0455	14PV0672	PRE0291	NSL50663	12	57_60	6	14	64	36	86	38	82
Urbana	16EF0456	15PV0769	PI453183		12	61_64	6	36	60	20	38	30	50
Urbana	16EF0457	15PV0036	PRE0028	PI148089	12	65_68	6	52	70	42	60	44	76
Urbana	16EF0458	14PV0650	ETS_4118	PI456419	12	69_72	6	22	74	12	89	60	88
Urbana	16EF0459	15PV1124	Gadiaba_Ba	PI525801	12	73_76	6	24	51	24	47	24	43
Urbana	16EF0460	15PV0884	IS_13554	PI291081	12	77_80	6	30	43	35	60	62	80
Urbana	16EF0461	15PV0507	PRE0396	PI660596	12	81_84	6	35	54	24	35	22	63
Urbana	16EF0462	15PV0069	PRE0146	PI276801	12	85_88	CHK_STRP
Urbana	16EF0463	14PV0376	PRE0523	PI651131	12	89_92	10	25	31	31	57	22	84
Urbana	16EF0464	14PV0807	PRE0424	PI660606	12	93_96	10	18	62	34	69	25	88
Urbana	16EF0465	14PV0839	ETS_3674	PI455585	12	97_100	10	28	76	14	77	18	69
Urbana	16EF0466	15PV0727	PI453030	PI453030	12	101_104	10	32	50	30	73	33	50
Urbana	16EF0467	15PV0643	PI452658	PI452658	12	105_108	10	20	84	50	71	41	79
Urbana	16EF0468	15PV0036	PRE0028	PI148089	12	109_112	10	45	80	56	60	36	80
Urbana	16EF0469	15PV0136	PRE0417	PI647745	12	113_116	10	42	70	40	52	30	62
Urbana	16EF0470	15PV1087	Rachar	PI521152	12	117_120	10	26	60	27	42	6	43
Urbana	16EF0471	10PV1039	PRE0386	PI660598	12	121_124	10	10	33	20	80	13	52
Urbana	16EF0472	14PV0205	PRE0061	PI152727	12	125_128	10	45	57	8	70	44	91
Urbana	16EF0473	15PV0036	PRE0028	PI148089	12	129_132	CHK_STRP
Urbana	16EF0474	14PV0759	IS_11720	PI329998	12	133_136	14	30	70	50	90	46	73
Urbana	16EF0475	14PV0400	PRE0372	PI660600	12	137_140	14	31	45	39	64	45	79
Urbana	16EF0476	14PV0227	PRE0494	NSL67921	12	141_144	14	34	50	22	44	50	50
Urbana	16EF0477	15PV0142	PRE0527	NSL50717	12	145_148	14	34	68	32	50	24	62
Urbana	16EF0478	14PV0264	PRE0466	NSL55230	12	149_152	14	18	46	44	46	30	52
Urbana	16EF0479	MMR	Pacesetter		12	153_156	14	11	62	4	63	22	40
Urbana	16EF0480	14PV0730	PRE1074	PI660631	12	157_160	14	42	82	37	62	44	86
Urbana	16EF0481	14PV0075	PRE1166	PI330894	12	161_164	14	30	72	21	60	41	62
Urbana	16EF0482	15PV0998	ETS_3077	PI454494	12	165_168	14	46	60	22	72	31	46
Urbana	16EF0483	14PV0509	IS_11845	PI330125	12	169_172	14	46	64	32	62	43	78
Urbana	16EF0484	15PV0035	PRE0023	PI148084	12	173_176	CHK_STRP
Urbana	16EF0485	15PV0069	PRE0146	PI276801	13	173_176	CHK_STRP
Urbana	16EF0486	15PV1159	IS_9191	PI563216	13	169_172	14	30	42	52	51	42	66
Urbana	16EF0487	15PV0895	IS_11083	PI329326	13	165_168	14	22	55	60	70	50	86
Urbana	16EF0488	15PV0506	IS_11590	PI329860	13	161_164	14	32	67	20	50	42	74
Urbana	16EF0489	14PV0297	PRE1155	PI330095	13	157_160	14	20	79	24	77	33	68
Urbana	16EF0490	15PV0847	KABIRI	PI154846	13	153_156	14	16	65	16	54	45	56
Urbana	16EF0491	14PV0125	PRE0087	PI155329	13	149_152	14	9	36	6	36	4	26
Urbana	16EF0492	15PV0957	IS_11771	PI330049	13	145_148	14	29	67	40	54	30	76
Urbana	16EF0493	14PV0389	PRE1186	NSL365712	13	141_144	14	44	62	34	40	36	66
Urbana	16EF0494	15PV0059	PRE0293		13	137_140	14	28	69	17	75	45	49
Urbana	16EF0495	14PV0611	PRE1031		13	133_136	14	29	61	24	78	36	89
Urbana	16EF0496	15PV0035	PRE0023	PI148084	13	129_132	CHK_STRP
Urbana	16EF0497	15PV0133	PRE0329	PI660582	13	125_128	10	18	46	30	32	31	50
Urbana	16EF0498	14PV0824	Sabina	PI520857	13	121_124	10	20	47	32	52	30	51
Urbana	16EF0499	12PV2347	PRE0457	PI665127	13	117_120	10	25	64	20	36	19	48
Urbana	16EF0500	15PV0620	PI452584	PI452584	13	113_116	10	14	90	26	60	22	61
Urbana	16EF0501	10PV1181	PRE0569	PI660599	13	109_112	10	24	53	25	52	27	44
Urbana	16EF0502	15PV0931	IS_11359	PI329614	13	105_108	10	38	68	44	86	40	76
Urbana	16EF0503	14PV0645	Sakoika1	PI525876	13	101_104	10	20	50	14	34	32	52
Urbana	16EF0504	15PV1055	Soo-Nya	PI514165	13	97_100	10	24	76	32	62	34	66
Urbana	16EF0505	15PV0160	PRE1441	PI524948	13	93_96	10	21	60	22	64	22	53
Urbana	16EF0506	14PV0585	Sakoika_Ble	PI525875	13	89_92	10	24	31	38	50	20	35
Urbana	16EF0507	MMR	Pacesetter		13	85_88	CHK_STRP
Urbana	16EF0508	15PV0883	Kade_Berkoujon	PI282871	13	81_84	6	24	60	41	39	51	50
Urbana	16EF0509	14PV0132	PRE1111	PI570708	13	77_80	6	24	49	36	64	34	56
Urbana	16EF0510	14PV0231	Gadiaba1	PI525651	13	73_76	6	31	49	42	59	29	71
Urbana	16EF0511	15PV1081	Marada	PI521069	13	69_72	6	19	58	34	70	20	80
Urbana	16EF0512	15PV0191	Ochuti3	PI521088	13	65_68	6	32	51	24	75	35	69
Urbana	16EF0513	15PV1135	7035S	PI552851	13	61_64	6	22	91	31	96	50	88
Urbana	16EF0514	14PV0584	ETS_4124	PI456431	13	57_60	6	36	70	41	70	25	82
Urbana	16EF0515	14PV0159	PRE0543	PI647716	13	53_56	6	30	81	37	72	28	52
Urbana	16EF0516	15PV0069	PRE0146	PI276801	13	49_52	6	24	44	22	59	12	50
Urbana	16EF0517	14PV0560	PRE0124	PI276770	13	45_48	6	30	54	54	86	52	106
Urbana	16EF0518	Chromatin	SPX-901		13	41_44	CHK_STRP
Urbana	16EF0519	15PV1067	Digaff	PI514497	13	37_40	2	33	44	22	32	35	38
Urbana	16EF0520	15PV0997	ETS_3045	PI454468	13	33_36	2	15	54	39	70	33	86
Urbana	16EF0521	15PV0707	PI452947	PI452947	13	29_32	2	39	68	54	81	44	79
Urbana	16EF0522	14PV0009	No944	PI291089	13	25_28	2	43	45	32	66	51	61
Urbana	16EF0523	15PV0137	PRE0420	PI570969	13	21_24	2	24	46	12	40	26	45
Urbana	16EF0524	14PV0525	PRE0380	NSL54162	13	17_20	2	22	60	32	73	22	50
Urbana	16EF0525	14PV0753	ETS_2222	PI452928	13	13_16	2	36	74	30	61	43	52
Urbana	16EF0526	15PV0646	PI452665	PI452665	13	9_12	2	13	70	20	45	33	71
Urbana	16EF0527	15PV0069	PRE0146	PI276801	13	5_8	2	10	50	10	39	31	52
Urbana	16EF0528	15PV1134	IZ_236	PI527676	13	1_4	2	24	82	18	78	32	66
Urbana	16EF0529	14PV0329	PRE0515	PI665073	14	1_4	3	16	36	16	14	14	42
Urbana	16EF0530	14PV0700	IS_11320	PI329569	14	5_8	3	46	82	32	80	17	86
Urbana	16EF0531	15PV0059	PRE0293		14	9_12	3	24	56	37	42	42	52
Urbana	16EF0532	15PV0862	MN_2365	PI156489	14	13_16	3	14	64	14	31	24	36
Urbana	16EF0533	15PV1050	Sg._3965	PI513901	14	17_20	3	28	62	29	66	32	64
Urbana	16EF0534	15PV0824	PI453365	PI453365	14	21_24	3	35	55	17	42	12	56
Urbana	16EF0535	15PV0677	PI452807	PI452807	14	25_28	3	37	52	36	91	22	89
Urbana	16EF0536	15PV0782	PI453234	PI453234	14	29_32	3	21	19	20	64	43	69
Urbana	16EF0537	15PV0720	PI452995	PI452995	14	33_36	3	32	64	35	86	26	62
Urbana	16EF0538	15PV0138	PRE0459	PI665116	14	37_40	3	36	64	30	61	32	52
Urbana	16EF0539	15PV0069	PRE0146	PI276801	14	41_44	CHK_STRP
Urbana	16EF0540	15PV0784	PI453236	PI453236	14	45_48	7	32	66	51	60	38	64
Urbana	16EF0541	15PV0825	PI453367	PI453367	14	49_52	7	42	51	22	51	12	68
Urbana	16EF0542	15PV0059	PRE0293		14	53_56	7	20	60	42	50	30	55
Urbana	16EF0543	15PV0948	IS_11572	PI329841	14	57_60	7	36	74	36	84	44	90
Urbana	16EF0544	14PV0727	PRE0358	NSL54221	14	61_64	7	22	46	36	70	30	87
Urbana	16EF0545	15PV0550	Gadiaba2	PI525669	14	65_68	7	28	36	25	36	34	37
Urbana	16EF0546	15PV0551	Belko	PI506013	14	69_72	7	21	44	30	40	39	41
Urbana	16EF0547	14PV0745	IS_11276	PI329524	14	73_76	7	29	59	41	61	24	52
Urbana	16EF0548	15PV0729	PI453036	PI453036	14	77_80	7	22	59	28	64	18	60
Urbana	16EF0549	15PV0529	Mila	PI506058	14	81_84	7	28	92	32	75	44	62
Urbana	16EF0550	15PV0036	PRE0028	PI148089	14	85_88	CHK_STRP
Urbana	16EF0551	15PV1144	EKA_OR_OKA_BABA	PI562982	14	89_92	11	31	65	40	80	38	66
Urbana	16EF0552	14PV0706	ETS_3472	PI455251	14	93_96	11	30	70	18	47	31	53
Urbana	16EF0553	15PV0036	PRE0028	PI148089	14	97_100	11	41	72	54	70	32	83
Urbana	16EF0554	14PV0130	Nieniko2	PI514390	14	101_104	11	25	45	18	36	14	60
Urbana	16EF0555	14PV0496	PRE0157	PI276818	14	105_108	11	33	79	38	84	51	77
Urbana	16EF0556	15PV0672	PI452770	PI452770	14	109_112	11	36	76	42	84	36	72
Urbana	16EF0557	15PV0735	PI453081	PI453081	14	113_116	11	22	85	24	75	19	56
Urbana	16EF0558	15PV0039	PRE0042	PI149831	14	117_120	11	26	31	26	46	47	48
Urbana	16EF0559	14PV0381	PRE0282	PI563023	14	121_124	11	24	36	36	50	36	56
Urbana	16EF0560	15PV1043	Tchinlouol_B	PI506030	14	125_128	11	18	42	31	47	18	39
Urbana	16EF0561	MMR	Pacesetter		14	129_132	CHK_STRP
Urbana	16EF0562	15PV0581	Seguetena2	PI526032	14	133_136	15	15	31	12	23	14	42
Urbana	16EF0563	14PV0229	IS_11268	PI329514	14	137_140	15	36	57	44	42	45	66
Urbana	16EF0564	15PV0059	PRE0293		14	141_144	15	24	42	36	44	20	52
Urbana	16EF0565	15PV0546	Luwaiah	PI524505	14	145_148	15	27	50	27	41	22	41
Urbana	16EF0566	15PV1221	BAHONGER-UKILIR	PI570388	14	149_152	15	11	39	8	48	20	54
Urbana	16EF0567	14PV0270	PRE0408	NSL54236	14	153_156	15	26	61	36	64	41	89
Urbana	16EF0568	15PV0752	PI453123	PI453123	14	157_160	15	24	40	19	53	30	45
Urbana	16EF0569	15PV0790	PI453245	PI453245	14	161_164	15	36	50	22	42	36	63
Urbana	16EF0570	14PV0534	Epo	PI506122	14	165_168	15	39	35	36	32	32	48
Urbana	16EF0571	14PV0531	Nkona	PI524933	14	169_172	15	33	52	26	60	36	60
Urbana	16EF0572	Chromatin	SPX-901		14	173_176	CHK_STRP
Urbana	16EF0573	15PV0036	PRE0028	PI148089	15	173_176	CHK_STRP
Urbana	16EF0574	15PV0981	ETS_2510	PI453522	15	169_172	15	34	43	24	42	24	68
Urbana	16EF0575	15PV0160	PRE1441	PI524948	15	165_168	15	30	42	36	40	33	41
Urbana	16EF0576	14PV0223	PRE0526	PI563006	15	161_164	15	30	56	30	52	45	50
Urbana	16EF0577	14PV0259	IS13611	PI297128	15	157_160	15	14	56	14	46	14	50
Urbana	16EF0578	15PV0859	MN_2277	PI156393	15	153_156	15	16	89	36	80	20	104
Urbana	16EF0579	14PV0622	PRE0584	PI665146	15	149_152	15	22	50	26	60	41	65
Urbana	16EF0580	14PV0657	PRE1069	NSL365694	15	145_148	15	32	60	40	70	33	62
Urbana	16EF0581	14PV0513	Mashila1	PI329362	15	141_144	15	38	36	35	90	22	40
Urbana	16EF0582	14PV0517	PRE0297	NSL50634	15	137_140	15	32	60	33	30	20	51
Urbana	16EF0583	15PV0501	PRE0100	PI221657	15	133_136	15	16	76	20	72	34	52
Urbana	16EF0584	Chromatin	SPX-901		15	129_132	CHK_STRP
Urbana	16EF0585	15PV1083	Nyachong'Rao	PI521086	15	125_128	11	8	54	22	56	16	34
Urbana	16EF0586	15PV0059	PRE0293		15	121_124	11	10	41	22	42	28	58
Urbana	16EF0587	15PV1115	ZM_0791	PI524916	15	117_120	11	36	60	60	51	36	70
Urbana	16EF0588	14PV0694	PRE0590	NSL55749	15	113_116	11	20	32	27	70	42	64
Urbana	16EF0589	14PV0564	PRE0497	NSL67916	15	109_112	11	21	78	42	60	20	62
Urbana	16EF0590	15PV0070	PRE0141	PI276792	15	105_108	11	45	61	32	46	33	68
Urbana	16EF0591	14PV0510	Kende_Ble	PI525941	15	101_104	11	36	46	24	45	36	72
Urbana	16EF0592	14PV0721	IS_11238	PI329482	15	97_100	11	31	49	36	80	23	63
Urbana	16EF0593	14PV0181	PRE0467	PI660611	15	93_96	11	39	92	50	88	43	91
Urbana	16EF0594	15PV1156	IS_9089	PI563186	15	89_92	11	12	44	20	74	18	38
Urbana	16EF0595	MMR	Pacesetter		15	85_88	CHK_STRP
Urbana	16EF0596	14PV0556	PRE0043	PI151198	15	81_84	7	30	51	18	49	42	84
Urbana	16EF0597	MMR	Pacesetter		15	77_80	7	10	44	20	41	25	46
Urbana	16EF0598	15PV0140	PRE0473	PI660615	15	73_76	7	20	62	34	61	26	62
Urbana	16EF0599	15PV0896	IS_11090	PI329333	15	69_72	7	16	54	32	77	22	54
Urbana	16EF0600	14PV0057	PRE0320	PI282835	15	65_68	7	15	66	16	72	10	51
Urbana	16EF0601	15PV0870	IS_2131	PI196049	15	61_64	7	31	59	15	66	18	61
Urbana	16EF0602	14PV0736	IS_11295	PI329543	15	57_60	7	18	33	18	23	18	26
Urbana	16EF0603	14PV0713	PRE1039	PI330887	15	53_56	7	25	62	18	36	25	58
Urbana	16EF0604	12PV2382	PRE0245	NSL54892	15	49_52	7	40	56	14	70	18	56
Urbana	16EF0605	15PV1178	DERI	PI569421	15	45_48	7	14	66	20	36	11	42
Urbana	16EF0606	MMR	Pacesetter		15	41_44	CHK_STRP
Urbana	16EF0607	15PV0689	PI452874	PI452874	15	37_40	3	11	69	33	73	52	86
Urbana	16EF0608	15PV0035	PRE0023	PI148084	15	33_36	3	36	49	18	62	24	60
Urbana	16EF0609	15PV1072	Nyakachaye	PI520990	15	29_32	3	23	50	12	32	32	50
Urbana	16EF0610	15PV0641	PI452656	PI452656	15	25_28	3	12	40	4	40	12	42
Urbana	16EF0611	15PV0732	PI453056	PI453056	15	21_24	3	16	90	14	39	16	50
Urbana	16EF0612	15PV0540	PRE0398	NSL54111	15	17_20	3	56	50	13	53	26	70
Urbana	16EF0613	15PV0919	IS_11269	PI329517	15	13_16	3	42	54	40	63	56	69
Urbana	16EF0614	15PV1121	Doronko	PI525769	15	9_12	3	53	60	21	60	25	80
Urbana	16EF0615	14PV0726	ZM_1356	PI500996	15	5_8	3	12	75	9	80	22	51
Urbana	16EF0616	12PV2389	PRE0830	NSL54779	15	1_4	3	14	68	4	22	11	22
Urbana	16EF0617	14PV0581	PRE1329	PI660643	16	1_4	3	27	82	30	59	42	50
Urbana	16EF0618	14PV0208	Nieniko5	PI526152	16	5_8	3	15	34	22	30	11	24
Urbana	16EF0619	15PV0616	PI452575	PI452575	16	9_12	3	15	58	32	58	14	71
Urbana	16EF0620	14PV0787	ZMA_5356	PI505737	16	13_16	3	32	69	38	74	36	90
Urbana	16EF0621	15PV0036	PRE0028	PI148089	16	17_20	3	12	63	36	60	31	91
Urbana	16EF0622	15PV1106	Nvarkan	PI524475	16	21_24	3	27	38	29	71	26	71
Urbana	16EF0623	15PV0774	PI453216	PI453216	16	25_28	3	31	53	41	44	45	64
Urbana	16EF0624	15PV1000	ETS_3131	PI454584	16	29_32	3	32	42	20	50	26	72
Urbana	16EF0625	14PV0178	Samonko2	PI525827	16	33_36	3	21	52	10	28	18	30
Urbana	16EF0626	15PV1077	Ochuti	PI521041	16	37_40	3	12	32	15	10	10	32
Urbana	16EF0627	15PV0036	PRE0028	PI148089	16	41_44	CHK_STRP
Urbana	16EF0628	14PV0199	PRE0048	PI152591	16	45_48	7	11	36	28	67	22	58
Urbana	16EF0629	15PV0836	PI453464	PI453464	16	49_52	7	18	32	26	48	36	76
Urbana	16EF0630	14PV0699	ETS_4681_A	PI457455	16	53_56	7	42	56	32	54	50	63
Urbana	16EF0631	15PV1195	REKA	PI569460	16	57_60	7	6	42	14	32	10	64
Urbana	16EF0632	15PV0160	PRE1441	PI524948	16	61_64	7	13	60	11	42	18	39
Urbana	16EF0633	15PV0764	PI453162		16	65_68	7	26	60	26	36	22	52
Urbana	16EF0634	15PV1100	Bishehe	PI521290	16	69_72	7	22	70	22	42	15	52
Urbana	16EF0635	15PV0807	PI453315	PI453315	16	73_76	7	40	88	38	80	36	84
Urbana	16EF0636	15PV0575	PRE0272	PI651168	16	77_80	7	30	69	36	45	52	61
Urbana	16EF0637	15PV0798	PI453269	PI453269	16	81_84	7	48	53	49	58	48	74
Urbana	16EF0638	15PV0035	PRE0023	PI148084	16	85_88	CHK_STRP
Urbana	16EF0639	15PV1065	Kinto	PI514465	16	89_92	11	14	72	41	67	31	56
Urbana	16EF0640	12PV2525	PRE0281	PI665089	16	93_96	11	23	78	31	22	41	64
Urbana	16EF0641	15PV0193	IS_11277	PI329525	16	97_100	11	30	72	45	55	56	86
Urbana	16EF0642	14PV0668	PRE1211	NSL102183	16	101_104	11	45	57	52	63	40	60
Urbana	16EF0643	15PV0160	PRE1441	PI524948	16	105_108	11	37	58	30	60	31	81
Urbana	16EF0644	15PV0768	PI453179	PI453179	16	109_112	11	22	51	23	52	22	62
Urbana	16EF0645	15PV0932	IS_11360	PI329615	16	113_116	11	33	46	28	62	26	59
Urbana	16EF0646	14PV0363	PRE0330	PI665098	16	117_120	11	30	41	12	70	34	61
Urbana	16EF0647	14PV0278	Kalla_Ka	PI526043	16	121_124	11	30	45	15	22	21	50
Urbana	16EF0648	15PV0760	PI453157		16	125_128	11	23	72	17	70	31	68
Urbana	16EF0649	MMR	Pacesetter		16	129_132	CHK_STRP
Urbana	16EF0650	14PV0830	IS_12127	PI330843	16	133_136	15	16	60	30	45	21	41
Urbana	16EF0651	14PV0512	PRE0161	PI276823	16	137_140	15	24	46	36	84	22	70
Urbana	16EF0652	14PV0582	PRE0075	PI153852	16	141_144	15	35	79	39	70	50	91
Urbana	16EF0653	14PV0635	IS_11453	PI329717	16	145_148	15	36	80	28	87	58	90
Urbana	16EF0654	MMR	Pacesetter		16	149_152	15	3	58	4	26	14	32
Urbana	16EF0655	14PV0729	Sonikoura	PI525677	16	153_156	15	16	54	18	22	16	50
Urbana	16EF0656	14PV0642	PRE0270	PI651113	16	157_160	15	22	66	17	58	20	50
Urbana	16EF0657	15PV0911	IS_11228	PI329471	16	161_164	15	41	34	52	69	41	75
Urbana	16EF0658	14PV0577	PRE0150	PI276806	16	165_168	15	21	52	25	56	32	51
Urbana	16EF0659	14PV0501	PRE0477	NSL55725	16	169_172	15	41	57	44	70	36	60
Urbana	16EF0660	MMR	Pacesetter		16	173_176	CHK_STRP
Urbana	16EF0661	MMR	Pacesetter		17	173_176	CHK_STRP
Urbana	16EF0662	15PV0562	PRE0285	PI282857	17	169_172	15	16	62	12	22	22	62
Urbana	16EF0663	15PV0613	PI452567	PI452567	17	165_168	15	20	46	15	22	10	39
Urbana	16EF0664	15PV0563	Nionifi2	PI525896	17	161_164	15	38	63	32	50	40	62
Urbana	16EF0665	15PV0504	PRE0567	NSL51982	17	157_160	15	26	44	10	71	27	52
Urbana	16EF0666	14PV0245	PRE0053	PI152636	17	153_156	15	18	33	10	60	26	54
Urbana	16EF0667	14PV0225	PRE0501	PI665144	17	149_152	15	42	76	32	82	31	90
Urbana	16EF0668	15PV1210	IS_22868	PI570090	17	145_148	15	29	66	56	80	42	76
Urbana	16EF0669	15PV0839	PI453494	PI453494	17	141_144	15	42	59	31	61	38	69
Urbana	16EF0670	15PV0559	PRE0317	PI660571	17	137_140	15	24	80	21	62	59	80
Urbana	16EF0671	15PV0069	PRE0146	PI276801	17	133_136	15	30	35	21	51	50	42
Urbana	16EF0672	15PV0069	PRE0146	PI276801	17	129_132	CHK_STRP
Urbana	16EF0673	14PV0337	PRE0080	PI153860	17	125_128	11	52	41	13	31	32	56
Urbana	16EF0674	15PV1229	IS_25061	PI585454	17	121_124	11	13	56	20	78	36	52
Urbana	16EF0675	14PV0012	PRE0465	PI155138	17	117_120	11	24	52	16	26	24	26
Urbana	16EF0676	15PV0569	PRE0268	PI570712	17	113_116	11	23	73	42	80	18	34
Urbana	16EF0677	14PV0202	Eme_Na	PI526078	17	109_112	11	14	64	13	45	12	42
Urbana	16EF0678	14PV0749	IS_11419	PI329679	17	105_108	11	32	56	31	74	38	45
Urbana	16EF0679	15PV0525	ETS_3262	PI454848	17	101_104	11	42	53	45	61	19	50
Urbana	16EF0680	14PV0126	ETS_4547_A	PI457178	17	97_100	11	15	50	22	35	30	63
Urbana	16EF0681	15PV0875	Cullubi	PI267592	17	93_96	11	10	15	21	52	11	42
Urbana	16EF0682	15PV0035	PRE0023	PI148084	17	89_92	11	20	52	13	39	10	45
Urbana	16EF0683	Chromatin	SPX-901		17	85_88	CHK_STRP
Urbana	16EF0684	15PV0925	IS_11301	PI329550	17	81_84	7	36	26	13	71	26	44
Urbana	16EF0685	14PV0284	PRE0139	PI276790	17	77_80	7	22	56	21	50	8	41
Urbana	16EF0686	15PV0933	IS_11362	PI329617	17	73_76	7	21	37	24	36	14	33
Urbana	16EF0687	15PV0538	PRE0575	PI586792	17	69_72	7	30	56	33	64	48	70
Urbana	16EF0688	14PV0707	Nieniko3	PI525641	17	65_68	7	20	70	19	33	20	51
Urbana	16EF0689	14PV0590	Andiwo5	PI521159	17	61_64	7	38	55	54	57	43	80
Urbana	16EF0690	14PV0671	ETS_4523	PI457135	17	57_60	7	22	60	32	60	48	59
Urbana	16EF0691	14PV0198	PRE1160	PI330734	17	53_56	7	41	86	32	79	41	52
Urbana	16EF0692	15PV0515	ZMA_5327	PI505730	17	49_52	7	33	72	34	46	34	56
Urbana	16EF0693	15PV0035	PRE0023	PI148084	17	45_48	7	18	56	42	83	32	55
Urbana	16EF0694	15PV0035	PRE0023	PI148084	17	41_44	CHK_STRP
Urbana	16EF0695	15PV0637	PI452640	PI452640	17	37_40	3	46	61	28	55	33	59
Urbana	16EF0696	14PV0784	Keninke	PI526108	17	33_36	3	8	58	12	72	12	70
Urbana	16EF0697	15PV0091	PRE0464	NSL55698	17	29_32	3	15	36	36	67	21	45
Urbana	16EF0698	15PV1161	IS_10013	PI563330	17	25_28	3	24	76	34	64	20	64
Urbana	16EF0699	15PV1203	IS_22849	PI570071	17	21_24	3	28	40	20	68	22	65
Urbana	16EF0700	15PV0541	ETS_4548B	PI457183B	17	17_20	3	22	53	22	39	36	34
Urbana	16EF0701	15PV0700	PI452930	PI452930	17	13_16	3	27	66	26	57	33	72
Urbana	16EF0702	15PV0034	PRE0022	PI148083	17	9_12	3	59	82	44	80	40	49
Urbana	16EF0703	15PV0687	PI452851	PI452851	17	5_8	3	20	50	36	76	32	48
Urbana	16EF0704	15PV0160	PRE1441	PI524948	17	1_4	3	11	62	20	44	10	58
Urbana	16EF0705	14PV0712	PRE0530	PI665082	18	1_4	3	16	76	16	60	22	73
Urbana	16EF0706	14PV0060	PRE1338	PI665155	18	5_8	3	10	33	14	31	15	45
Urbana	16EF0707	15PV0553	PRE0311	PI152593	18	9_12	3	22	66	34	42	28	38
Urbana	16EF0708	15PV0041	PRE0079		18	13_16	3	30	62	36	87	24	96
Urbana	16EF0709	14PV0840	R_413	PI329958	18	17_20	3	27	66	26	40	19	47
Urbana	16EF0710	14PV0301	Gadiaba3	PI525676	18	21_24	3	23	27	12	56	22	40
Urbana	16EF0711	MMR	Pacesetter		18	25_28	3	11	29	9	52	7	42
Urbana	16EF0712	15PV0627	PI452611	PI452611	18	29_32	3	12	66	38	62	26	38
Urbana	16EF0713	14PV0788	No242	PI462095	18	33_36	3	26	62	38	42	34	72
Urbana	16EF0714	15PV0901	Mashila	PI329374	18	37_40	3	30	60	36	91	43	76
Urbana	16EF0715	MMR	Pacesetter		18	41_44	CHK_STRP
Urbana	16EF0716	15PV0505	PRE0388	NSL54224	18	45_48	7	39	62	32	72	42	88
Urbana	16EF0717	15PV0817	PI453341	PI453341	18	49_52	7	20	54	25	64	18	60
Urbana	16EF0718	15PV0828	PI453392	PI453392	18	53_56	7	30	44	24	56	20	56
Urbana	16EF0719	14PV0326	PRE0450	PI660608	18	57_60	7	14	36	9	31	14	30
Urbana	16EF0720	14PV0814	PRE0319	PI267653	18	61_64	7	42	75	30	78	29	84
Urbana	16EF0721	14PV0254	ETS_4893	PI457822	18	65_68	7	12	56	5	52	32	49
Urbana	16EF0722	15PV0036	PRE0028	PI148089	18	69_72	7	18	41	20	86	33	63
Urbana	16EF0723	14PV0334	PRE0975	PI330070	18	73_76	7	23	48	22	48	30	45
Urbana	16EF0724	15PV0936	IS_11382	PI329637	18	77_80	7	19	52	16	90	14	47
Urbana	16EF0725	15PV1088	Lisi	PI521155	18	81_84	7	16	31	21	62	19	26
Urbana	16EF0726	15PV0069	PRE0146	PI276801	18	85_88	CHK_STRP
Urbana	16EF0727	15PV0063	PRE0248	PI665069	18	89_92	11	8	61	14	50	19	22
Urbana	16EF0728	15PV1239	MLAKESSEMA	PI585951	18	93_96	11	24	69	36	72	25	56
Urbana	16EF0729	15PV0803	PI453288	PI453288	18	97_100	11	31	84	43	91	44	62
Urbana	16EF0730	14PV0244	PRE0099	PI221651	18	101_104	11	31	49	33	52	42	59
Urbana	16EF0731	14PV0282	Ochuti5	PI521168	18	105_108	11	12	36	18	54	24	46
Urbana	16EF0732	15PV0597	Keninke_Gele	PI525884	18	109_112	11	36	83	14	41	27	69
Urbana	16EF0733	MMR	Pacesetter		18	113_116	11	26	39	9	29	20	36
Urbana	16EF0734	15PV0812	PI453330	PI453330	18	117_120	11	32	63	22	60	33	66
Urbana	16EF0735	15PV0918	IS_11265	PI329511	18	121_124	11	32	60	12	57	26	93
Urbana	16EF0736	15PV0671	PI452761	PI452761	18	125_128	11	26	41	26	57	33	73
Urbana	16EF0737	15PV0036	PRE0028	PI148089	18	129_132	CHK_STRP
Urbana	16EF0738	15PV0775	PI453217	PI453217	18	133_136	15	23	53	34	46	26	50
Urbana	16EF0739	15PV0842	MERISSA_(BARI)	PI152733	18	137_140	15	18	40	15	49	22	62
Urbana	16EF0740	15PV0167	PRE0563	PI660587	18	141_144	15	19	35	36	44	22	56
Urbana	16EF0741	15PV0826	PI453370	PI453370	18	145_148	15	23	73	26	71	32	91
Urbana	16EF0742	15PV0640	PI452648	PI452648	18	149_152	15	24	84	29	88	26	86
Urbana	16EF0743	14PV0462	PRE0553	PI660566	18	153_156	15	19	36	24	66	24	31
Urbana	16EF0744	15PV0035	PRE0023	PI148084	18	157_160	15	36	59	32	62	32	65
Urbana	16EF0745	14PV0752	PRE0333	PI267650	18	161_164	15	50	70	37	91	44	80
Urbana	16EF0746	15PV0067	PRE0166		18	165_168	15	28	56	32	57	26	83
Urbana	16EF0747	15PV0708	PI452958	PI452958	18	169_172	15	31	49	12	56	22	56
Urbana	16EF0748	15PV0035	PRE0023	PI148084	18	173_176	CHK_STRP
Urbana	16EF0749	15PV0069	PRE0146	PI276801	19	173_176	CHK_STRP
Urbana	16EF0750	14PV0447	PRE0020	PI147939	19	169_172	15	37	51	40	58	37	40
Urbana	16EF0751	15PV0872	Co._1	PI266927	19	165_168	15	24	34	7	46	16	29
Urbana	16EF0752	14PV0432	PRE0382	PI660597	19	161_164	15	33	89	24	78	32	81
Urbana	16EF0753	15PV0967	IS_11904	PI330184	19	157_160	15	40	86	21	75	25	82
Urbana	16EF0754	15PV0894	IS_11079	PI329321	19	153_156	15	22	45	20	46	16	50
Urbana	16EF0755	14PV0760	PRE0275	PI651116	19	149_152	15	24	38	24	52	21	53
Urbana	16EF0756	14PV0298	PRE0534	PI665079	19	145_148	15	24	70	22	63	25	84
Urbana	16EF0757	15PV0036	PRE0028	PI148089	19	141_144	15	30	74	32	66	32	70
Urbana	16EF0758	14PV0565	PRE0339	PI570916	19	137_140	15	32	51	35	42	36	44
Urbana	16EF0759	15PV0907	IS_11160	PI329403	19	133_136	15	28	61	33	72	22	72
Urbana	16EF0760	15PV0035	PRE0023	PI148084	19	129_132	CHK_STRP
Urbana	16EF0761	15PV1242	DJOFELA	PI585966	19	125_128	11	36	68	15	40	23	52
Urbana	16EF0762	15PV0557	Siam_Beirade	PI282861	19	121_124	11	22	52	31	45	25	48
Urbana	16EF0763	14PV0495	PRE0090	PI156034	19	117_120	11	16	56	12	56	53	58
Urbana	16EF0764	15PV0511	IS_24800	PI585406	19	113_116	11	25	51	30	70	30	75
Urbana	16EF0765	15PV0571	IS_11378	PI329633	19	109_112	11	28	65	22	54	31	64
Urbana	16EF0766	15PV0537	Eth_Sel_No4	PI276856	19	105_108	11	27	48	45	66	34	80
Urbana	16EF0767	14PV0349	IS_12207	PI330969	19	101_104	11	14	40	32	36	42	54
Urbana	16EF0768	15PV0069	PRE0146	PI276801	19	97_100	11	10	21	4	32	5	34
Urbana	16EF0769	14PV0209	PRE0016	PI147933	19	93_96	11	10	22	33	42	12	51
Urbana	16EF0770	14PV0722	IS_11036	PI329278	19	89_92	11	24	64	32	52	26	62
Urbana	16EF0771	MMR	Pacesetter		19	85_88	CHK_STRP
Urbana	16EF0772	14PV0548	Nieniko1	PI514291	19	81_84	7	22	42	22	30	10	19
Urbana	16EF0773	14PV0443	PRE0374	NSL54219	19	77_80	7	25	25	10	35	11	34
Urbana	16EF0774	15PV0773	PI453215	PI453215	19	73_76	7	25	53	15	41	22	71
Urbana	16EF0775	15PV0786	PI453238	PI453238	19	69_72	7	34	32	36	37	39	47
Urbana	16EF0776	15PV1168	PARAXOVON	PI563353	19	65_68	7	26	26	31	70	19	20
Urbana	16EF0777	14PV0224	Nie_Nie_Ble	PI526017	19	61_64	7	21	42	20	33	22	36
Urbana	16EF0778	15PV0980	IS_12252	PI337680	19	57_60	7	50	51	32	62	42	64
Urbana	16EF0779	15PV0069	PRE0146	PI276801	19	53_56	7	21	42	10	33	18	71
Urbana	16EF0780	12PV2216	PRE0508	PI665149	19	49_52	7	34	50	25	38	25	64
Urbana	16EF0781	14PV0816	PRE0229	PI562715	19	45_48	7	45	91	31	45	31	90
Urbana	16EF0782	Chromatin	SPX-901		19	41_44	CHK_STRP
Urbana	16EF0783	14PV0755	PRE0704	PI660585	19	37_40	3	22	26	16	30	20	41
Urbana	16EF0784	14PV0300	IS_11084	PI329327	19	33_36	3	25	41	31	54	24	86
Urbana	16EF0785	15PV0706	PI452946	PI452946	19	29_32	3	25	45	24	85	26	68
Urbana	16EF0786	15PV1066	Nio	PI514475	19	25_28	3	13	31	22	64	26	30
Urbana	16EF0787	14PV0242	PRE0491	PI665147	19	21_24	3	47	48	29	64	35	76
Urbana	16EF0788	15PV0574	ETS_3553_A	PI455403	19	17_20	3	27	88	25	90	9	73
Urbana	16EF0789	14PV0319	PRE0432	PI665117	19	13_16	3	32	56	24	42	20	40
Urbana	16EF0790	15PV0069	PRE0146	PI276801	19	9_12	3	14	38	11	36	7	29
Urbana	16EF0791	15PV1138	FARAKO-BA	PI562897	19	5_8	3	20	70	24	80	25	81
Urbana	16EF0792	15PV0519	Doumounou	PI526053	19	1_4	3	8	32	14	60	15	27
Urbana	16EF0793	15PV0722	PI453006	PI453006	20	1_4	4	25	67	32	64	26	92
Urbana	16EF0794	15PV0714	PI452984	PI452984	20	5_8	4	35	88	26	95	32	92
Urbana	16EF0795	15PV0693	PI452891	PI452891	20	9_12	4	30	84	36	52	22	89
Urbana	16EF0796	15PV0069	PRE0146	PI276801	20	13_16	4	16	30	14	36	16	42
Urbana	16EF0797	15PV0686	PI452850	PI452850	20	17_20	4	21	50	20	64	25	34
Urbana	16EF0798	15PV0587	PRE1088A	NSL55458A	20	21_24	4	14	51	21	71	31	50
Urbana	16EF0799	15PV0032	PRE0012		20	25_28	4	20	23	23	12	14	35
Urbana	16EF0800	14PV0692	PRE0167	PI276830	20	29_32	4	26	48	19	18	19	30
Urbana	16EF0801	14PV0359	PRE0947	PI185458	20	33_36	4	15	41	20	30	30	37
Urbana	16EF0802	14PV0370	PRE0147	PI276803	20	37_40	4	20	24	20	40	19	31
Urbana	16EF0803	15PV0069	PRE0146	PI276801	20	41_44	CHK_STRP
Urbana	16EF0804	15PV0992	ETS_2908	PI454241	20	45_48	8	32	40	17	42	22	42
Urbana	16EF0805	14PV0614	MRV_164	PI568755	20	49_52	8	30	42	22	36	22	74
Urbana	16EF0806	14PV0373	PRE0308	PI665092	20	53_56	8	32	77	26	46	32	70
Urbana	16EF0807	15PV0036	PRE0028	PI148089	20	57_60	8	22	35	29	50	29	51
Urbana	16EF0808	15PV0556	PRE0603	PI660555	20	61_64	8	26	64	22	48	24	37
Urbana	16EF0809	14PV0059	PRE0493	PI665140	20	65_68	8	34	60	37	76	34	80
Urbana	16EF0810	14PV0794	ETS_2814	PI454078	20	69_72	8	25	71	21	60	32	51
Urbana	16EF0811	14PV0526	Adjito	PI506073	20	73_76	8	12	42	17	39	13	37
Urbana	16EF0812	15PV1167	TONNETOLOO	PI563351	20	77_80	8	32	26	15	26	26	20
Urbana	16EF0813	15PV1202	IS_22831	PI570053	20	81_84	8	18	64	14	62	19	43
Urbana	16EF0814	15PV0036	PRE0028	PI148089	20	85_88	CHK_STRP
Urbana	16EF0815	15PV1082	Ochuti	PI521078	20	89_92	12	10	63	11	23	10	48
Urbana	16EF0816	14PV0206	PRE0496	NSL55704	20	93_96	12	22	71	41	53	27	64
Urbana	16EF0817	15PV0165	PRE0587	PI660613	20	97_100	12	37	68	41	63	22	61
Urbana	16EF0818	15PV0160	PRE1441	PI524948	20	101_104	12	14	66	20	84	20	59
Urbana	16EF0819	14PV0518	PRE0155	PI276816	20	105_108	12	30	90	36	73	41	79
Urbana	16EF0820	14PV0557	ETS_4300_A	PI456722	20	109_112	12	19	80	14	59	25	83
Urbana	16EF0821	15PV1241	IS_26386	PI585961	20	113_116	12	36	37	21	80	39	86
Urbana	16EF0822	14PV0055	PRE1047	PI329311	20	117_120	12	12	42	33	79	32	70
Urbana	16EF0823	14PV0409	PRE0253	NSL52282	20	121_124	12	19	49	20	38	24	40
Urbana	16EF0824	14PV0514	PRE1203	PI383856	20	125_128	12	23	48	20	96	27	97
Urbana	16EF0825	MMR	Pacesetter		20	129_132	CHK_STRP
Urbana	16EF0826	15PV0618	PI452577	PI452577	20	133_136	16	42	102	47	94	37	94
Urbana	16EF0827	15PV1073	Ochuti	PI520997	20	137_140	16	9	19	14	21	14	33
Urbana	16EF0828	15PV0728	PI453035	PI453035	20	141_144	16	31	20	9	29	8	24
Urbana	16EF0829	15PV0035	PRE0023	PI148084	20	145_148	16	18	20	23	54	20	42
Urbana	16EF0830	15PV1046	AP79-714	PI510757	20	149_152	16	35	39	31	56	29	60
Urbana	16EF0831	15PV1110	ZM_0327	PI524814	20	153_156	16	37	80	27	92	29	60
Urbana	16EF0832	15PV0611	PI452563	PI452563	20	157_160	16	78	70	40	68	42	60
Urbana	16EF0833	15PV0676	PI452804	PI452804	20	161_164	16	32	72	32	74	26	76
Urbana	16EF0834	14PV0696	ZMA_5373	PI505739	20	165_168	16	24	80	29	64	34	82
Urbana	16EF0835	15PV0781	PI453233	PI453233	20	169_172	16	42	61	41	34	37	68
Urbana	16EF0836	Chromatin	SPX-901		20	173_176	CHK_STRP
Urbana	16EF0837	15PV0036	PRE0028	PI148089	21	173_176	CHK_STRP
Urbana	16EF0838	15PV0059	PRE0293		21	169_172	16	26	50	10	30	26	57
Urbana	16EF0839	15PV0978	IS_12117	PI330833	21	165_168	16	37	55	22	64	76	69
Urbana	16EF0840	14PV0274	PRE0344	NSL51959	21	161_164	16	30	56	32	49	30	54
Urbana	16EF0841	14PV0690	IS_3042	PI267629	21	157_160	16	26	78	25	68	43	90
Urbana	16EF0842	14PV0142	ETS_2049	PI452580	21	153_156	16	33	85	36	82	31	95
Urbana	16EF0843	15PV0890	IS_11058	PI329300	21	149_152	16	40	90	40	112	41	92
Urbana	16EF0844	15PV0141	PRE0522	PI562995	21	145_148	16	18	52	25	56	31	67
Urbana	16EF0845	14PV0455	PRE0483	PI665142	21	141_144	16	42	63	36	80	18	39
Urbana	16EF0846	15PV0887	IS_11014	PI329256	21	137_140	16	17	54	18	34	18	49
Urbana	16EF0847	15PV0791	PI453246	PI453246	21	133_136	16	15	50	26	60	22	62
Urbana	16EF0848	Chromatin	SPX-901		21	129_132	CHK_STRP
Urbana	16EF0849	15PV0036	PRE0028	PI148089	21	125_128	12	31	72	30	91	22	83
Urbana	16EF0850	14PV0281	Heme_Doumo1	PI526101	21	121_124	12	35	84	21	50	31	52
Urbana	16EF0851	14PV0080	ETS_4120	PI456421	21	117_120	12	32	93	16	90	36	89
Urbana	16EF0852	14PV0390	PRE0514	PI665108	21	113_116	12	12	45	29	29	9	18
Urbana	16EF0853	14PV0676	PRE0528	PI651178	21	109_112	12	29	55	16	50	30	61
Urbana	16EF0854	14PV0808	PRE0369	NSL54141	21	105_108	12	15	50	40	51	13	23
Urbana	16EF0855	15PV0526	BOBAKPIPA	PI585956	21	101_104	12	41	43	18	53	44	56
Urbana	16EF0856	12PV2393	PRE0593	PI267580	21	97_100	12	32	53	36	58	26	58
Urbana	16EF0857	15PV1076	Ochuti	PI521032	21	93_96	12	29	64	13	36	8	23
Urbana	16EF0858	15PV0889	IS_11057	PI329299	21	89_92	12	35	60	24	73	22	80
Urbana	16EF0859	MMR	Pacesetter		21	85_88	CHK_STRP
Urbana	16EF0860	15PV0160	PRE1441	PI524948	21	81_84	8	25	56	13	42	13	34
Urbana	16EF0861	14PV0779	Kinti_Sonkou	PI525780	21	77_80	8	26	38	26	34	26	50
Urbana	16EF0862	15PV0852	MN_1644	PI155885	21	73_76	8	8	41	13	42	12	37
Urbana	16EF0863	15PV0715	PI452987	PI452987	21	69_72	8	19	66	16	49	5	84
Urbana	16EF0864	15PV1057	Bouwoubou	PI514220	21	65_68	8	32	50	35	41	25	54
Urbana	16EF0865	15PV0806	PI453312	PI453312	21	61_64	8	37	94	42	95	42	84
Urbana	16EF0866	15PV0164	PRE0574	PI647747	21	57_60	8	23	64	26	50	30	63
Urbana	16EF0867	14PV0832	PRE0301	PI660564	21	53_56	8	17	32	22	46	30	36
Urbana	16EF0868	14PV0262	PRE0475	PI665138	21	49_52	8	22	64	32	60	31	74
Urbana	16EF0869	14PV0331	PRE0407	PI665111	21	45_48	8	17	33	17	50	37	17
Urbana	16EF0870	MMR	Pacesetter		21	41_44	CHK_STRP
Urbana	16EF0871	MMR	Pacesetter		21	37_40	4	20	28	12	32	16	56
Urbana	16EF0872	14PV0490	PRE0366	NSL54178	21	33_36	4	30	52	32	61	34	93
Urbana	16EF0873	14PV0593	PRE0422	PI665114	21	29_32	4	25	50	29	66	35	65
Urbana	16EF0874	14PV0599	Demba_Ile1	PI525665	21	25_28	4	15	41	20	26	6	25
Urbana	16EF0875	14PV0384	PRE0342	PI562963	21	21_24	4	22	30	20	50	21	58
Urbana	16EF0876	15PV0924	IS_11298	PI329546	21	17_20	4	36	54	24	46	12	32
Urbana	16EF0877	14PV0200	PRE0351	PI665105	21	13_16	4	36	37	26	36	32	63
Urbana	16EF0878	14PV0823	PRE0296	NSL50614	21	9_12	4	40	31	9	84	10	44
Urbana	16EF0879	15PV0565	Bassi	PI514549	21	5_8	4	22	62	20	61	24	36
Urbana	16EF0880	15PV0915	IS_11257	PI329501	21	1_4	4	25	40	36	70	32	81
Urbana	16EF0881	15PV1218	IS_23034	PI570254	22	1_4	4	12	7	6	8	3	28
Urbana	16EF0882	15PV1160	SORGRASS	PI563222	22	5_8	4	14	31	16	24	16	24
Urbana	16EF0883	14PV0591	PRE0137	PI276788	22	9_12	4	41	58	27	74	67	64
Urbana	16EF0884	15PV1150	MASUNGI	PI562998	22	13_16	4	22	44	14	48	24	60
Urbana	16EF0885	14PV0285	IS_12091	PI330807	22	17_20	4	22	73	12	77	18	74
Urbana	16EF0886	15PV0036	PRE0028	PI148089	22	21_24	4	30	72	32	81	22	93
Urbana	16EF0887	15PV1177	GASSABI	PI569420	22	25_28	4	22	38	18	59	11	38
Urbana	16EF0888	14PV0294	PRE0485	PI665145	22	29_32	4	17	62	16	51	22	73
Urbana	16EF0889	14PV0371	PRE0279	PI660559	22	33_36	4	29	81	32	60	19	94
Urbana	16EF0890	14PV0388	ETS_2710	PI453882	22	37_40	4	6	24	13	29	7	58
Urbana	16EF0891	15PV0036	PRE0028	PI148089	22	41_44	CHK_STRP
Urbana	16EF0892	14PV0336B01	R_495A	PI330030A	22	45_48	8	38	42	22	58	25	80
Urbana	16EF0893	15PV0564	Tchinlouol_A	PI506030	22	49_52	8	6	59	13	42	7	21
Urbana	16EF0894	15PV1174	IS_19242	PI569264	22	53_56	8	9	52	9	57	11	54
Urbana	16EF0895	14PV0197	ETS_4498	PI457092	22	57_60	8	16	52	36	63	45	91
Urbana	16EF0896	15PV0166	PRE0564		22	61_64	8	12	38	13	68	14	52
Urbana	16EF0897	15PV0035	PRE0023	PI148084	22	65_68	8	33	68	32	53	22	82
Urbana	16EF0898	15PV0778	PI453224	PI453224	22	69_72	8	22	51	30	64	18	56
Urbana	16EF0899	14PV0651	ETS_3181	PI454687	22	73_76	8	23	40	22	43	39	70
Urbana	16EF0900	12PV2505	PRE0449	PI591377	22	77_80	8	8	48	12	41	10	39
Urbana	16EF0901	14PV0757	PRE0349	NSL51969	22	81_84	8	13	50	17	50	24	53
Urbana	16EF0902	15PV0035	PRE0023	PI148084	22	85_88	CHK_STRP
Urbana	16EF0903	15PV0668	PI452753	PI452753	22	89_92	12	22	72	14	48	20	59
Urbana	16EF0904	14PV0310	Gadiaba_Sioli	PI525742	22	93_96	12	21	52	26	53	31	74
Urbana	16EF0905	15PV0624	PI452597		22	97_100	12	25	66	16	68	22	64
Urbana	16EF0906	15PV1017	ETS_3475	PI455257	22	101_104	12	25	61	32	72	35	90
Urbana	16EF0907	14PV0553	PRE0134	PI276785	22	105_108	12	26	48	24	50	32	70
Urbana	16EF0908	MMR	Pacesetter		22	109_112	12	25	42	25	50	10	40
Urbana	16EF0909	15PV0685	PI452845	PI452845	22	113_116	12	20	70	25	71	18	82
Urbana	16EF0910	14PV0318	IS_11463	PI329727	22	117_120	12	24	68	26	90	14	75
Urbana	16EF0911	15PV0606	PI452534	PI452534	22	121_124	12	22	88	8	41	20	62
Urbana	16EF0912	15PV0856	MN_2136	PI156248	22	125_128	12	83	37	42	72	36	60
Urbana	16EF0913	MMR	Pacesetter		22	129_132	CHK_STRP
Urbana	16EF0914	15PV0534	IS_11548	PI329813	22	133_136	16	12	42	25	67	14	69
Urbana	16EF0915	14PV0637	PRE0054	PI152654	22	137_140	16	8	24	12	33	12	33
Urbana	16EF0916	14PV0790	PRE0181A	PI276853A	22	141_144	16	42	70	40	49	48	66
Urbana	16EF0917	14PV0136	PRE0589	PI665139	22	145_148	16	43	60	36	50	21	72
Urbana	16EF0918	15PV0508	Keninke_Niteli	PI526147	22	149_152	16	8	45	12	84	11	38
Urbana	16EF0919	15PV0036	PRE0028	PI148089	22	153_156	16	27	76	36	64	22	90
Urbana	16EF0920	15PV1164	IS_10105	PI563338	22	157_160	16	20	61	10	30	16	41
Urbana	16EF0921	14PV0725	PRE0347	NSL51963	22	161_164	16	11	84	12	86	33	92
Urbana	16EF0922	15PV0711	PI452980	PI452980	22	165_168	16	25	70	22	81	25	81
Urbana	16EF0923	14PV0744	PRE1067	PI665159	22	169_172	16	19	42	32	39	29	41
Urbana	16EF0924	MMR	Pacesetter		22	173_176	CHK_STRP
Urbana	16EF0925	MMR	Pacesetter		23	173_176	CHK_STRP
Urbana	16EF0926	15PV0040	PRE0058	PI152705	23	169_172	16	10	46	24	66	22	53
Urbana	16EF0927	14PV0141	MRV_22	PI568676	23	165_168	16	21	51	13	40	28	52
Urbana	16EF0928	15PV0037	PRE0029		23	161_164	16	24	56	11	71	17	73
Urbana	16EF0929	15PV0986	ETS_2695	PI453852	23	157_160	16	20	58	17	72	21	53
Urbana	16EF0930	14PV0453	PRE0431	PI665132	23	153_156	16	21	67	24	64	25	75
Urbana	16EF0931	15PV0917	IS_11264	PI329510	23	149_152	16	15	60	23	91	36	89
Urbana	16EF0932	15PV0904	Mashila	PI329391	23	145_148	16	15	71	23	94	22	63
Urbana	16EF0933	15PV1078	Embaratai	PI521048	23	141_144	16	18	56	15	42	32	60
Urbana	16EF0934	MMR	Pacesetter		23	137_140	16	22	41	6	42	11	46
Urbana	16EF0935	14PV0685	PRE0568	PI267542	23	133_136	16	26	57	16	48	15	62
Urbana	16EF0936	15PV0069	PRE0146	PI276801	23	129_132	CHK_STRP
Urbana	16EF0937	10PV1077	PRE0091	PI156143	23	125_128	12	23	59	26	65	18	46
Urbana	16EF0938	15PV0206	ETS_2693	PI453848	23	121_124	12	33	68	26	91	24	75
Urbana	16EF0939	15PV1154	TAPASOHIRA	PI563021	23	117_120	12	28	51	18	71	13	56
Urbana	16EF0940	14PV0653	PRE1222	PI665112	23	113_116	12	42	62	13	50	26	51
Urbana	16EF0941	15PV0584	PRE0350	NSL51902	23	109_112	12	18	52	17	51	20	53
Urbana	16EF0942	15PV0736	PI453086	PI453086	23	105_108	12	31	63	24	82	25	59
Urbana	16EF0943	15PV0704	PI452942	PI452942	23	101_104	12	24	60	12	74	35	69
Urbana	16EF0944	15PV1152	IS_7739	PI563009	23	97_100	12	20	53	34	52	30	72
Urbana	16EF0945	15PV0035	PRE0023	PI148084	23	93_96	12	41	84	36	80	33	79
Urbana	16EF0946	15PV0863	MN_2386	PI156510	23	89_92	12	21	70	12	50	14	56
Urbana	16EF0947	Chromatin	SPX-901		23	85_88	CHK_STRP
Urbana	16EF0948	15PV0558	ETS_2727	PI453914	23	81_84	8	35	58	26	64	31	68
Urbana	16EF0949	15PV0699	PI452927	PI452927	23	77_80	8	32	86	35	64	28	84
Urbana	16EF0950	14PV0638	IS_24920	PI585433	23	73_76	8	19	71	24	54	38	61
Urbana	16EF0951	14PV0449	Kalla_Niegue	PI526015	23	69_72	8	22	52	12	31	16	88
Urbana	16EF0952	15PV0033	PRE0019	PI147937	23	65_68	8	21	86	23	73	36	97
Urbana	16EF0953	14PV0226	PRE1125	PI665088	23	61_64	8	16	48	29	42	22	64
Urbana	16EF0954	14PV0530	PRE0437	NSL54705	23	57_60	8	10	37	15	66	31	48
Urbana	16EF0955	14PV0253	PRE1038	PI330886	23	53_56	8	12	36	12	42	10	40
Urbana	16EF0956	MMR	Pacesetter		23	49_52	8	10	21	10	40	9	44
Urbana	16EF0957	15PV0879	IS_13305	PI276776	23	45_48	8	33	90	36	74	41	83
Urbana	16EF0958	15PV0035	PRE0023	PI148084	23	41_44	CHK_STRP
Urbana	16EF0959	15PV0877	IS_13256	PI271233	23	37_40	4	17	71	16	81	10	63
Urbana	16EF0960	15PV0212	ZMA_5293	PI505720	23	33_36	4	19	50	25	58	12	70
Urbana	16EF0961	15PV0816	PI453339	PI453339	23	29_32	4	32	72	18	61	36	80
Urbana	16EF0962	14PV0439	PRE0033	PI148101	23	25_28	4	24	50	21	60	25	54
Urbana	16EF0963	15PV0170	PRE0546	PI665076	23	21_24	4	32	50	15	48	6	54
Urbana	16EF0964	14PV0182	Andiwo1	PI521018	23	17_20	4	10	64	10	63	10	61
Urbana	16EF0965	15PV1048	Amo_Koire	PI513896	23	13_16	4	8	60	7	80	8	32
Urbana	16EF0966	15PV0210	PB_47	PI496311	23	9_12	4	16	74	9	44	10	61
Urbana	16EF0967	15PV0035	PRE0023	PI148084	23	5_8	4	21	72	8	54	21	50
Urbana	16EF0968	15PV0776	PI453219	PI453219	23	1_4	4	36	71	16	96	21	90
Urbana	16EF0969	14PV0587	Mashila4	PI329429	24	1_4	4	32	71	25	82	34	86
Urbana	16EF0970	14PV0543	IS_11300	PI329549	24	5_8	4	23	56	32	45	22	46
Urbana	16EF0971	14PV0615	PRE0394	NSL54222	24	9_12	4	24	32	9	19	6	29
Urbana	16EF0972	14PV0641	PRE0250	PI665072	24	13_16	4	6	10	7	34	4	15
Urbana	16EF0973	14PV0194	PRE0200	PI248318	24	17_20	4	22	73	40	59	35	76
Urbana	16EF0974	15PV0192	PRE1442	PI525049	24	21_24	4	17	72	32	58	28	58
Urbana	16EF0975	15PV0655	PI452697	PI452697	24	25_28	4	14	64	21	54	15	76
Urbana	16EF0976	15PV0059	PRE0293		24	29_32	4	32	51	20	46	15	36
Urbana	16EF0977	15PV1058	Mla	PI514253	24	33_36	4	21	54	22	77	30	84
Urbana	16EF0978	15PV0598	PI452511	PI452511	24	37_40	4	13	76	26	69	15	66
Urbana	16EF0979	MMR	Pacesetter		24	41_44	CHK_STRP
Urbana	16EF0980	14PV0275	PRE0865	NSL55350	24	45_48	8	15	75	21	37	16	52
Urbana	16EF0981	15PV1128	Nio_Die	PI525949	24	49_52	8	19	70	8	60	15	41
Urbana	16EF0982	14PV0341	Sambadyabo	PI514425	24	53_56	8	11	46	14	42	14	40
Urbana	16EF0983	15PV0514	ZMA_5379	PI505741	24	57_60	8	18	60	30	82	25	80
Urbana	16EF0984	15PV0065	PRE0199	PI248317	24	61_64	8	15	31	21	20	10	57
Urbana	16EF0985	15PV1149	EKPAN_DZUNGI	PI562997	24	65_68	8	22	34	30	39	42	51
Urbana	16EF0986	15PV0015	PRE1076	PI660632	24	69_72	8	24	52	23	72	25	56
Urbana	16EF0987	15PV0059	PRE0293		24	73_76	8	31	87	32	76	16	80
Urbana	16EF0988	14PV0316	PRE0025	PI148086	24	77_80	8	17	88	11	84	20	87
Urbana	16EF0989	14PV0001	Dorokon2	PI525815	24	81_84	8	21	41	14	46	10	38
Urbana	16EF0990	15PV0069	PRE0146	PI276801	24	85_88	CHK_STRP
Urbana	16EF0991	14PV0332	PRE0367	PI665110	24	89_92	12	26	38	15	42	31	72
Urbana	16EF0992	14PV0133	Durra2	PI329787	24	93_96	12	4	15	5	43	8	31
Urbana	16EF0993	15PV0888	IS_11044	PI329286	24	97_100	12	26	43	26	52	32	64
Urbana	16EF0994	15PV0623	PI452590	PI452590	24	101_104	12	18	65	32	61	3	66
Urbana	16EF0995	14PV0566	PRE0924	NSL55731	24	105_108	12	12	42	22	63	32	32
Urbana	16EF0996	15PV1176	DERI	PI569419	24	109_112	12	12	51	22	70	20	47
Urbana	16EF0997	14PV0750	PRE0529	PI665081	24	113_116	12	21	72	25	73	22	76
Urbana	16EF0998	15PV0059	PRE0293		24	117_120	12	15	70	20	64	25	57
Urbana	16EF0999	15PV0539	PRE0300	NSL50843	24	121_124	12	14	32	20	32	19	41
Urbana	16EF1000	14PV0702	PRE0056	PI152702	24	125_128	12	11	10	11	31	32	35
Urbana	16EF1001	15PV0036	PRE0028	PI148089	24	129_132	CHK_STRP
Urbana	16EF1002	15PV0897	IS_11108	PI329351	24	133_136	16	32	69	59	80	41	90
Urbana	16EF1003	14PV0394	PRE0181B	PI276853B	24	137_140	16	41	56	37	49	37	85
Urbana	16EF1004	15PV0949	IS_11574	PI329843	24	141_144	16	36	92	28	74	40	60
Urbana	16EF1005	14PV0836	PRE0999	PI329323	24	145_148	16	32	52	26	59	32	50
Urbana	16EF1006	15PV0855	MN_2109	PI156217	24	149_152	16	24	49	20	66	26	49
Urbana	16EF1007	14PV0304	PRE0455	PI665126	24	153_156	16	14	54	15	58	15	49
Urbana	16EF1008	14PV0387	PRE0284	NSL50499	24	157_160	16	14	62	20	52	14	45
Urbana	16EF1009	15PV0160	PRE1441	PI524948	24	161_164	16	15	59	17	39	20	66
Urbana	16EF1010	14PV0523	PRE0127	PI276773	24	165_168	16	26	94	37	100	32	94
Urbana	16EF1011	14PV0670	PRE1014	PI329707	24	169_172	16	12	78	10	66	23	77
Urbana	16EF1012	15PV0035	PRE0023	PI148084	24	173_176	CHK_STRP
Urbana	16EF1013	15PV0069	PRE0146	PI276801	25	173_176	CHK_STRP
Urbana	16EF1014	14PV0054	ZMA_5376	PI505740	25	169_172	16	42	88	15	62	27	90
Urbana	16EF1015	15PV0718	PI452991	PI452991	25	165_168	16	15	39	17	31	12	50
Urbana	16EF1016	14PV0006	PRE0371	NSL54144	25	161_164	16	22	23	7	40	26	32
Urbana	16EF1017	14PV0072	ETS_4753	PI457597	25	157_160	16	21	64	35	68	27	64
Urbana	16EF1018	15PV0912	IS_11234	PI329478	25	153_156	16	22	83	36	80	23	38
Urbana	16EF1019	15PV1071	Ochuti	PI520982	25	149_152	16	7	40	12	59	12	66
Urbana	16EF1020	15PV0069	PRE0146	PI276801	25	145_148	16	24	41	18	51	8	33
Urbana	16EF1021	15PV1089	Nyatanganyika	PI521175	25	141_144	16	10	40	27	55	32	50
Urbana	16EF1022	14PV0258	PRE0445	PI665125	25	137_140	16	6	36	8	26	4	17
Urbana	16EF1023	14PV0605	R_484	PI330019	25	133_136	16	26	39	33	46	32	71
Urbana	16EF1024	15PV0035	PRE0023	PI148084	25	129_132	CHK_STRP
Urbana	16EF1025	14PV0570	PRE0258	PI651102	25	125_128	12	3	10	9	19	3	16
Urbana	16EF1026	12PV2204	PRE0516	PI665109	25	121_124	12	10	41	8	28	10	10
Urbana	16EF1027	15PV0835	PI453463	PI453463	25	117_120	12	12	70	22	51	16	37
Urbana	16EF1028	15PV0568	ETS_2293	PI453080	25	113_116	12	12	40	10	50	10	50
Urbana	16EF1029	15PV0914	IS_11249	PI329493	25	109_112	12	18	94	21	30	22	56
Urbana	16EF1030	15PV1205	IS_22852	PI570074	25	105_108	12	20	20	22	28	30	53
Urbana	16EF1031	15PV0069	PRE0146	PI276801	25	101_104	12	11	41	9	35	4	25
Urbana	16EF1032	15PV0858	CHIMPAMBA	PI156326	25	97_100	12	22	18	16	57	18	52
Urbana	16EF1033	14PV0138	PRE0733	PI665090	25	93_96	12	22	52	31	48	22	40
Urbana	16EF1034	14PV0083	PRE0165	PI276828	25	89_92	12	10	56	8	76	12	62
Urbana	16EF1035	MMR	Pacesetter		25	85_88	CHK_STRP
Urbana	16EF1036	15PV0716	PI452988	PI452988	25	81_84	8	33	32	16	26	13	42
Urbana	16EF1037	15PV0593	SA_2299	PI276781	25	77_80	8	17	61	32	64	15	49
Urbana	16EF1038	14PV0804	ETS_3176	PI454674	25	73_76	8	14	21	18	77	7	49
Urbana	16EF1039	15PV0939	IS_11407	PI329665	25	69_72	8	24	74	32	81	24	81
Urbana	16EF1040	15PV0810	PI453328	PI453328	25	65_68	8	15	96	12	44	22	66
Urbana	16EF1041	15PV0804	PI453290	PI453290	25	61_64	8	22	61	19	40	19	76
Urbana	16EF1042	15PV0069	PRE0146	PI276801	25	57_60	8	6	35	3	47	6	39
Urbana	16EF1043	15PV0885	961	PI291084	25	53_56	8	18	18	18	53	19	62
Urbana	16EF1044	15PV1238	KALLA_NIEGUE	PI585794	25	49_52	8	30	58	25	32	21	52
Urbana	16EF1045	14PV0454	Rachar	PI520940	25	45_48	8	16	30	13	30	9	48
Urbana	16EF1046	Chromatin	SPX-901		25	41_44	CHK_STRP
Urbana	16EF1047	14PV0207	IS_11369	PI329624	25	37_40	4	20	53	22	52	30	39
Urbana	16EF1048	14PV0404	PRE1337	PI665170	25	33_36	4	15	46	12	92	18	56
Urbana	16EF1049	15PV0577	No1632	PI271236	25	29_32	4	12	42	11	30	18	10
Urbana	16EF1050	15PV0545	Dorokon1	PI525814	25	25_28	4	10	30	12	31	19	36
Urbana	16EF1051	15PV0530	R_495B	PI330030B	25	21_24	4	22	80	14	43	13	64
Urbana	16EF1052	15PV1063	Nieniko	PI514447	25	17_20	4	12	37	14	52	16	39
Urbana	16EF1053	15PV0160	PRE1441	PI524948	25	13_16	4	28	81	19	78	32	81
Urbana	16EF1054	15PV0968	IS_11905	PI330185	25	9_12	4	16	52	23	56	13	64
Urbana	16EF1055	15PV1248	IS_30975	PI646242	25	5_8	4	25	74	30	66	13	37
Savoy	16FF0001	PRE1441	PI524948	A_CHK	2	1_4		38	62	24	28	32	62
Savoy	16FF0002	PRE0299	PI660562	A	2	5_8		25	36	33	82	45	71
Savoy	16FF0003	IS_11419	PI329679	A	2	9_12		23	60	30	44	29	36
Savoy	16FF0004	PRE1506	PI660628	A	2	13_16		18	54	29	29	28	36
Savoy	16FF0005	PI453433	PI453433	A	2	17_20		38	45	20	32	35	42
Savoy	16FF0006	IS_9089	PI563186	A	2	21_24		20	34	22	41	16	26
Savoy	16FF0007	ETS_3475	PI455257	A	2	25_28		24	44	19	41	21	39
Savoy	16FF0008	PRE0467	PI660611	A	2	29_32		19	67	30	56	28	37
Savoy	16FF0009	PRE1203	PI383856	A	2	33_36		0	0	0	0	0	0
Savoy	16FF0010	IS_22852	PI570074	A	2	37_40		28	50	28	68	13	39
Savoy	16FF0012	PRE0146	PI276801	B_CHK	2	45_48		14	56	24	80	10	26
Savoy	16FF0013	PI452906	PI452906	B	2	49_52		37	66	39	88	18	56
Savoy	16FF0014	Doronko	PI525769	B	2	53_56		24	12	31	48	22	84
Savoy	16FF0015	IS_11298	PI329546	B	2	57_60		32	49	30	49	29	56
Savoy	16FF0016	PI453129	PI453129	B	2	61_64		24	46	30	40	13	35
Savoy	16FF0017	IS_11257	PI329501	B	2	65_68		32	40	31	52	40	38
Savoy	16FF0018	PI452529	PI452529	B	2	69_72		32	32	28	52	40	88
Savoy	16FF0019	PI452525	PI452525	B	2	73_76		14	62	26	68	24	39
Savoy	16FF0020	PRE0366	NSL54178	B	2	77_80		30	65	30	72	33	81
Savoy	16FF0021	PRE0342	PI562963	B	2	81_84		19	30	18	20	6	35
Savoy	16FF0023	PRE0293	NSL50748	C_CHK	2	89_92		15	34	21	33	19	30
Savoy	16FF0024	PRE0477	NSL55725	C	2	93_96		42	39	42	52	41	51
Savoy	16FF0025	PRE0382	PI660597	C	2	97_100		29	46	22	72	22	52
Savoy	16FF0026	PRE0863B	NSL55345B	C	2	101_104		25	61	16	44	32	74
Savoy	16FF0027	Epo	PI506122	C	2	105_108		20	42	42	62	36	72
Savoy	16FF0028	Nieniko4	PI514431	C	2	109_112		21	68	18	26	12	22
Savoy	16FF0029	IS_11014	PI329256	C	2	113_116		23	42	26	43	19	31
Savoy	16FF0030	IS_22887	PI570109	C	2	117_120		13	77	27	36	28	52
Savoy	16FF0031	PRE0150	PI276806	C	2	121_124		17	68	29	77	6	34
Savoy	16FF0032	PI452980	PI452980	C	2	125_128		22	58	13	42	32	57
Savoy	16FF0034	PRE0023	PI148084	D_CHK	2	133_136		24	60	24	84	32	56
Savoy	16FF0035	PI452756	PI452756	D	2	137_140		33	68	42	74	43	64
Savoy	16FF0036	IS_11090	PI329333	D	2	141_144		25	48	4	94	4	22
Savoy	16FF0037	ETS_2748	PI453953	D	2	145_148		62	46	40	50	32	72
Savoy	16FF0038	IS_19242	PI569264	D	2	149_152		15	59	21	22	21	34
Savoy	16FF0039	Nemaka	PI526034	D	2	153_156		21	40	22	48	25	36
Savoy	16FF0040	7035S	PI552851	D	2	157_160		36	68	60	32	39	57
Savoy	16FF0041	PRE0272	PI651168	D	2	161_164		27	36	20	24	26	39
Savoy	16FF0042	PRE1039	PI330887	D	2	165_168		6	34	5	22	11	36
Savoy	16FF0043	PRE0019	PI147937	D	2	169_172		32	50	30	56	32	51
Savoy	16FF0046	Soroti	PI521198	D	3	169_172		23	64	14	29	5	32
Savoy	16FF0047	ZMA_5379	PI505741	D	3	165_168		33	38	32	72	15	52
Savoy	16FF0048	ETS_2119	PI452714	D	3	161_164		40	61	31	39	45	78
Savoy	16FF0049	Pacesetter	Pacesetter	D_CHK	3	157_160		3	15	5	42	3	32
Savoy	16FF0050	PI453315	PI453315	D	3	153_156		29	74	19	57	30	81
Savoy	16FF0051	ETS_4681_A	PI457455	D	3	149_152		38	64	40	29	35	39
Savoy	16FF0052	IS_13554	PI291081	D	3	145_148		32	48	30	76	20	30
Savoy	16FF0053	PRE0254	PI665156	D	3	141_144		20	61	32	59	20	64
Savoy	16FF0054	PI453221	PI453221	D	3	137_140		24	82	33	51	32	72
Savoy	16FF0055	ETS_4548A	PI457183A	D	3	133_136		23	96	25	78	28	61
Savoy	16FF0057	IS_11720	PI329998	C	3	125_128		34	54	28	50	29	58
Savoy	16FF0058	PRE0344	NSL51959	C	3	121_124		24	44	21	29	30	39
Savoy	16FF0059	Embaratai	PI521048	C	3	117_120		12	54	14	41	21	60
Savoy	16FF0060	PRE0023	PI148084	C_CHK	3	113_116		24	74	17	82	4	43
Savoy	16FF0061	IS_2958	PI267551	C	3	109_112		31	34	31	44	29	38
Savoy	16FF0062	ETS_4753	PI457597	C	3	105_108		18	39	29	49	31	68
Savoy	16FF0063	PI452990	PI452990	C	3	101_104		33	60	31	58	24	65
Savoy	16FF0064	PRE0501	PI665144	C	3	97_100		29	67	22	48	29	69
Savoy	16FF0065	PRE0097	PI221624	C	3	93_96		33	51	4	64	16	32
Savoy	16FF0066	ETS_2610	PI453690	C	3	89_92		38	70	31	54	22	49
Savoy	16FF0068	IS_11456	PI329720	B	3	81_84		27	64	24	58	22	54
Savoy	16FF0069	Gadiaba_Blema	PI525625	B	3	77_80		9	39	10	41	4	42
Savoy	16FF0070	PI452611	PI452611	B	3	73_76		12	66	24	68	29	56
Savoy	16FF0071	PRE0293	NSL50748	B_CHK	3	69_72		19	23	22	72	18	58
Savoy	16FF0072	PRE0558	NSL51678	B	3	65_68		25	92	23	30	22	49
Savoy	16FF0073	PRE0970	PI297117	B	3	61_64		20	39	45	52	64	48
Savoy	16FF0074	PI453219	PI453219	B	3	57_60		48	64	22	54	24	72
Savoy	16FF0075	IS_11269	PI329517	B	3	53_56		45	69	43	51	48	40
Savoy	16FF0076	GASSABI	PI569420	B	3	49_52		16	45	19	31	26	36
Savoy	16FF0077	Nyakachaye	PI520990	B	3	45_48		25	36	25	29	20	59
Savoy	16FF0079	PRE0471	NSL55669	A	3	37_40		36	39	20	54	26	59
Savoy	16FF0080	PI453281	PI453281	A	3	33_36		0	0	0	0	0	0
Savoy	16FF0081	PRE0016	PI147933	A	3	29_32		10	60	21	29	12	19
Savoy	16FF0082	Pacesetter	Pacesetter	A_CHK	3	25_28		22	30	5	44	16	16
Savoy	16FF0083	PRE0165	PI276828	A	3	21_24		20	31	16	48	8	50
Savoy	16FF0084	MN_2136	PI156248	A	3	17_20		44	50	40	38	42	49
Savoy	16FF0085	PI452940	PI452940	A	3	13_16		48	86	60	68	29	52
Savoy	16FF0086	CHEDOMBA	PI156268	A	3	9_12		21	50	22	52	32	29
Savoy	16FF0087	PRE0733	PI665090	A	3	5_8		29	36	28	81	31	64
Savoy	16FF0088	Nieniko_Tiema	PI525630	A	3	1_4		19	44	16	59	21	41
Savoy	16FF0089	PRE0369	NSL54141	A	4	1_4		22	42	21	36	29	42
Savoy	16FF0090	Kinto	PI514465	A	4	5_8		34	36	20	16	22	42
Savoy	16FF0091	PRE0146	PI276801	A_CHK	4	9_12		26	45	40	56	26	32
Savoy	16FF0092	PRE0528	PI651178	A	4	13_16		30	41	28	36	26	44
Savoy	16FF0093	PI452967	PI452967	A	4	17_20		40	57	12	48	33	82
Savoy	16FF0094	IS_11059	PI329301	A	4	21_24		14	59	29	69	20	62
Savoy	16FF0095	PRE0368	NSL54318	A	4	25_28		21	26	26	44	19	59
Savoy	16FF0096	IS_12207	PI330969	A	4	29_32		42	48	26	66	27	72
Savoy	16FF0097	PRE0451	PI665118	A	4	33_36		0	0	0	0	0	0
Savoy	16FF0098	4540	PI318910	A	4	37_40		36	60	39	53	16	50
Savoy	16FF0100	IS_11922	PI330204	B	4	45_48		30	54	48	62	32	52
Savoy	16FF0101	PRE0279	PI660559	B	4	49_52		31	52	21	40	26	32
Savoy	16FF0102	PRE0028	PI148089	B_CHK	4	53_56		36	54	38	78	32	64
Savoy	16FF0103	Samonko1	PI525750	B	4	57_60		20	51	20	39	19	72
Savoy	16FF0104	Ochuti7	PI521041	B	4	61_64		22	43	12	78	24	50
Savoy	16FF0105	PI452697	PI452697	B	4	65_68		22	64	30	61	31	62
Savoy	16FF0106	Mashila6	PI329374	B	4	69_72		34	82	32	72	32	82
Savoy	16FF0107	PRE0303	PI660565	B	4	73_76		21	48	24	66	30	42
Savoy	16FF0108	PRE0485	PI665145	B	4	77_80		28	61	32	86	42	61
Savoy	16FF0109	PI452662	PI452662	B	4	81_84		27	51	34	50	28	75
Savoy	16FF0111	PRE1069	NSL365694	C	4	89_92		32	83	45	56	22	70
Savoy	16FF0112	PRE0418	NSL54297	C	4	93_96		28	52	20	49	24	68
Savoy	16FF0113	PRE1441	PI524948	C_CHK	4	97_100		32	66	27	32	22	48
Savoy	16FF0114	PI452648	PI452648	C	4	101_104		19	78	38	68	40	75
Savoy	16FF0115	PRE1155	PI330095	C	4	105_108		40	74	20	40	52	62
Savoy	16FF0116	PI452958	PI452958	C	4	109_112		30	90	12	62	22	72
Savoy	16FF0117	PRE0126	PI276772	C	4	113_116		26	30	38	42	24	32
Savoy	16FF0118	PI453363	PI453363	C	4	117_120		22	60	22	38	36	29
Savoy	16FF0119	PRE0371	NSL54144	C	4	121_124		16	75	23	24	36	56
Savoy	16FF0120	R_484	PI330019	C	4	125_128		28	62	12	60	35	22
Savoy	16FF0122	PRE0370	PI660595	D	4	133_136		18	52	22	54	14	41
Savoy	16FF0123	PRE0292	PI665080	D	4	137_140		26	42	15	32	35	32
Savoy	16FF0124	PRE0293	NSL50748	D_CHK	4	141_144		19	50	12	51	33	39
Savoy	16FF0125	Kalla_Niegue	PI525968	D	4	145_148		36	46	18	38	19	20
Savoy	16FF0126	TONNETOLOO	PI563351	D	4	149_152		18	60	21	54	16	79
Savoy	16FF0127	PRE0603	PI660555	D	4	153_156		30	38	20	72	28	76
Savoy	16FF0128	PRE0308	PI665092	D	4	157_160		36	58	36	60	47	57
Savoy	16FF0129	Nvarkan2	PI569458	D	4	161_164		12	39	12	40	6	21
Savoy	16FF0130	PRE0543	PI647716	D	4	165_168		21	47	30	62	23	42
Savoy	16FF0131	PRE1049	PI329597	D	4	169_172		24	77	32	32	9	70
Savoy	16FF0134	PRE0048	PI152591	D	5	169_172		40	58	23	46	36	59
Savoy	16FF0135	PRE0028	PI148089	D_CHK	5	165_168		36	74	26	63	30	69
Savoy	16FF0136	PRE0504	PI571022	D	5	161_164		21	43	29	20	39	72
Savoy	16FF0137	PRE0124	PI276770	D	5	157_160		49	63	31	72	42	68
Savoy	16FF0138	Andiwo3	PI521043	D	5	153_156		39	72	36	71	30	49
Savoy	16FF0139	PRE0229	PI562715	D	5	149_152		24	44	29	69	36	76
Savoy	16FF0140	IS_11459	PI329723	D	5	145_148		30	18	36	53	22	24
Savoy	16FF0141	Mashila3	PI329367	D	5	141_144		36	64	36	56	39	64
Savoy	16FF0142	PI453121	PI453121	D	5	137_140		31	39	32	54	43	90
Savoy	16FF0143	Ochuti3	PI521088	D	5	133_136		17	51	32	60	27	40
Savoy	16FF0145	PRE0581	NSL55032	C	5	125_128		16	50	39	53	34	40
Savoy	16FF0146	PRE0028	PI148089	C_CHK	5	121_124		34	62	32	58	33	60
Savoy	16FF0147	PI453123	PI453123	C	5	117_120		36	86	26	54	26	60
Savoy	16FF0148	PRE0408	NSL54236	C	5	113_116		24	49	24	84	16	60
Savoy	16FF0149	IS_11267	PI329513	C	5	109_112		33	59	39	50	42	42
Savoy	16FF0150	ETS_3077	PI454494	C	5	105_108		26	70	36	50	27	62
Savoy	16FF0151	MANALEK	PI152728	C	5	101_104		26	50	32	40	30	60
Savoy	16FF0152	PRE0069	PI153824	C	5	97_100		32	33	33	52	30	60
Savoy	16FF0153	PRE0584	PI665146	C	5	93_96		30	50	32	51	26	46
Savoy	16FF0154	PI452994	PI452994	C	5	89_92		29	39	20	68	29	60
Savoy	16FF0156	Seguetena1	PI525871	B	5	81_84		13	19	30	40	17	33
Savoy	16FF0157	Pacesetter	Pacesetter	B_CHK	5	77_80		29	30	8	36	19	59
Savoy	16FF0158	No1632	PI271236	B	5	73_76		22	42	19	50	39	40
Savoy	16FF0159	PRE1338	PI665155	B	5	69_72		15	16	31	39	32	40
Savoy	16FF0160	PRE0430	PI267643	B	5	65_68		26	44	38	56	42	40
Savoy	16FF0161	PI452984	PI452984	B	5	61_64		34	77	36	77	40	62
Savoy	16FF0162	ZMA_5292	PI505719	B	5	57_60		0	0	0	0	0	0
Savoy	16FF0163	PRE0420	PI570969	B	5	53_56		0	0	0	0	0	0
Savoy	16FF0164	PRE1109	NSL51356	B	5	49_52		0	0	0	0	0	0
Savoy	16FF0165	ZMA_5293	PI505720	B	5	45_48		29	60	35	49	33	483
Savoy	16FF0167	Demba_Ile2	PI525667	A	5	37_40		19	40	21	32	20	40
Savoy	16FF0168	PRE0023	PI148084	A_CHK	5	33_36		0	0	0	0	0	0
Savoy	16FF0169	IS_11463	PI329727	A	5	29_32		18	56	23	42	30	62
Savoy	16FF0170	PRE0514	PI665108	A	5	25_28		19	50	9	48	23	31
Savoy	16FF0171	PRE0367	PI665110	A	5	21_24		34	72	21	43	32	40
Savoy	16FF0172	PI452982	PI452982	A	5	17_20		19	45	23	65	19	45
Savoy	16FF0173	Ochuti5	PI521168	A	5	13_16		17	26	22	32	22	60
Savoy	16FF0174	PRE0402	NSL54175	A	5	9_12		60	70	52	70	40	67
Savoy	16FF0175	PRE0138	PI276789	A	5	5_8		17	50	24	56	15	59
Savoy	16FF0176	PI453179	PI453179	A	5	1_4		22	66	29	60	24	40
Savoy	16FF0177	PRE0457	PI665127	A	6	1_4		13	39	20	44	13	27
Savoy	16FF0178	ETS_3472	PI455251	A	6	5_8		21	52	22	64	36	38
Savoy	16FF0179	PRE0580	PI665121	A	6	9_12		34	34	39	33	39	31
Savoy	16FF0180	PRE0386	PI660598	A	6	13_16		24	26	21	55	16	44
Savoy	16FF0181	PRE0293	NSL50748	A_CHK	6	17_20		24	35	22	26	16	54
Savoy	16FF0182	PRE0523	PI651131	A	6	21_24		22	29	19	28	24	42
Savoy	16FF0183	Cullubi	PI267592	A	6	25_28		21	40	19	40	29	30
Savoy	16FF0184	PRE0958	NSL55523	A	6	29_32		25	64	23	31	22	63
Savoy	16FF0185	IS_3046	PI267633	A	6	33_36		0	0	0	0	0	0
Savoy	16FF0186	MN_2386	PI156510	A	6	37_40		4	60	14	50	21	48
Savoy	16FF0188	PRE0452	NSL54591	B	6	45_48		32	68	30	72	20	62
Savoy	16FF0189	IS_11303	PI329552	B	6	49_52		32	44	9	74	26	45
Savoy	16FF0190	R_413	PI329958	B	6	53_56		26	46	18	52	19	49
Savoy	16FF0191	PRE0296	NSL50614	B	6	57_60		20	64	23	30	32	22
Savoy	16FF0192	PRE0023	PI148084	B_CHK	6	61_64		28	79	35	52	30	79
Savoy	16FF0193	AKWANE	PI569462	B	6	65_68		17	50	9	64	30	37
Savoy	16FF0194	No944	PI291089	B	6	69_72		11	36	19	50	22	34
Savoy	16FF0195	ETS_2222	PI452928	B	6	73_76		31	59	27	71	20	64
Savoy	16FF0196	Nyar_Ramula	PI521153	B	6	77_80		20	63	36	64	15	54
Savoy	16FF0197	PRE0544	PI651124	B	6	81_84		31	41	24	36	21	42
Savoy	16FF0199	ZMA_5376	PI505740	C	6	89_92		18	26	40	29	32	62
Savoy	16FF0200	IS13611	PI297128	C	6	93_96		19	41	30	52	26	34
Savoy	16FF0201	PRE0331	PI221662	C	6	97_100		33	82	24	72	48	48
Savoy	16FF0202	PRE0166	PI276829	C	6	101_104		13	84	22	43	38	40
Savoy	16FF0203	Pacesetter	Pacesetter	C_CHK	6	105_108		24	30	20	32	10	38
Savoy	16FF0204	PRE0256	NSL50448	C	6	109_112		19	32	24	54	18	29
Savoy	16FF0205	PRE0559	PI665097	C	6	113_116		29	64	21	57	29	57
Savoy	16FF0206	PI452713	PI452713	C	6	117_120		41	90	30	68	39	71
Savoy	16FF0207	PRE0519	PI665077	C	6	121_124		23	44	9	28	26	40
Savoy	16FF0208	IS_11160	PI329403	C	6	125_128		31	59	28	81	22	56
Savoy	16FF0210	PRE0188	PI285043	D	6	133_136		26	51	21	32	44	57
Savoy	16FF0211	PRE0475	PI665138	D	6	137_140		44	82	42	56	52	71
Savoy	16FF0212	Nieniefi3	PI526002	D	6	141_144		11	54	28	36	20	57
Savoy	16FF0213	Lisi	PI521155	D	6	145_148		11	61	36	59	27	52
Savoy	16FF0214	PRE1441	PI524948	D_CHK	6	149_152		24	54	30	59	20	64
Savoy	16FF0215	PI453238	PI453238	D	6	153_156		30	32	24	40	24	51
Savoy	16FF0216	PARAXOVON	PI563353	D	6	157_160		32	40	24	24	24	24
Savoy	16FF0217	Kinti_Sonkou	PI525780	D	6	161_164		31	39	15	24	21	40
Savoy	16FF0218	PI453224	PI453224	D	6	165_168		29	56	24	46	36	52
Savoy	16FF0219	PRE1019	PI329836	D	6	169_172		35	51	26	45	29	57
Savoy	16FF0222	Gadiaba_Ba	PI525801	D	7	169_172		19	32	26	42	20	22
Savoy	16FF0223	Bimbiri_Sara	PI525919	D	7	165_168		23	40	18	50	30	42
Savoy	16FF0224	PRE0301	PI660564	D	7	161_164		21	30	24	26	36	48
Savoy	16FF0225	PRE0473	PI660615	D	7	157_160		46	68	36	41	39	59
Savoy	16FF0226	Tukureta	PI329656	D	7	153_156		33	48	33	26	39	71
Savoy	16FF0227	PRE0407	PI665111	D	7	149_152		21	51	42	27	22	50
Savoy	16FF0228	Dorokon2	PI525815	D	7	145_148		29	42	25	50	24	50
Savoy	16FF0229	IS_22809	PI570031	D	7	141_144		18	49	22	86	36	52
Savoy	16FF0230	PI453341	PI453341	D	7	137_140		24	35	31	69	27	74
Savoy	16FF0231	PRE0146	PI276801	D_CHK	7	133_136		27	71	30	51	28	45
Savoy	16FF0233	PRE0181B	PI276853B	C	7	125_128		40	50	30	50	36	50
Savoy	16FF0234	PRE1321	PI660640	C	7	121_124		18	41	45	46	25	68
Savoy	16FF0235	PRE0405	PI570928	C	7	117_120		30	36	17	40	16	39
Savoy	16FF0236	PRE0186	PI285041	C	7	113_116		30	44	35	67	22	35
Savoy	16FF0237	PRE0586	PI665143	C	7	109_112		36	32	35	64	30	54
Savoy	16FF0238	Ochuti4	PI520997	C	7	105_108		16	26	18	32	35	48
Savoy	16FF0239	Bimbiri_Ba	PI525822	C	7	101_104		26	36	18	42	14	57
Savoy	16FF0240	PI453241	PI453241	C	7	97_100		14	44	36	50	25	40
Savoy	16FF0241	PRE0041	PI148114	C	7	93_96		30	60	40	79	21	79
Savoy	16FF0242	PRE0146	PI276801	C_CHK	7	89_92		16	30	32	26	26	70
Savoy	16FF0244	Soumaninke	PI526045	B	7	81_84		16	22	13	42	20	52
Savoy	16FF0245	PRE0537	NSL50716	B	7	77_80		36	42	28	70	28	57
Savoy	16FF0246	PRE0947	PI185458	B	7	73_76		29	30	14	45	27	42
Savoy	16FF0247	IS_11320	PI329569	B	7	69_72		32	70	26	64	26	66
Savoy	16FF0248	Andiwo1	PI521018	B	7	65_68		20	36	24	52	13	42
Savoy	16FF0249	Amo_Koire	PI513896	B	7	61_64		9	11	8	32	8	36
Savoy	16FF0250	PRE0337	PI562944	B	7	57_60		35	48	9	69	39	68
Savoy	16FF0251	PRE0394	NSL54222	B	7	53_56		12	54	24	36	16	48
Savoy	16FF0252	ETS_3553_A	PI455403	B	7	49_52		24	70	16	73	4	92
Savoy	16FF0253	PRE1441	PI524948	B_CHK	7	45_48		29	58	28	72	20	50
Savoy	16FF0255	PI452942	PI452942	A	7	37_40		20	66	22	51	21	39
Savoy	16FF0256	Sabina	PI520857	A	7	33_36		0	0	0	0	0	0
Savoy	16FF0257	Coulho	PI481843	A	7	29_32		35	79	12	66	34	56
Savoy	16FF0258	Mashila7	PI329386	A	7	25_28		4	72	5	62	24	70
Savoy	16FF0259	ETS_4547_A	PI457178	A	7	21_24		22	48	32	56	16	30
Savoy	16FF0260	IS_11036	PI329278	A	7	17_20		40	68	36	70	32	82
Savoy	16FF0261	PRE1089	PI665133	A	7	13_16		44	60	29	58	41	52
Savoy	16FF0262	ETS_4300_A	PI456722	A	7	9_12		32	50	42	59	31	102
Savoy	16FF0263	Sakoika2	PI525882	A	7	5_8		18	36	12	51	20	22
Savoy	16FF0264	PRE0028	PI148089	A_CHK	7	1_4		28	46	30	70	29	48
Savoy	16FF0265	PRE0350	NSL51902	A	8	1_4		19	40	17	26	14	31
Savoy	16FF0266	Pacesetter	Pacesetter	A_CHK	8	5_8		6	21	4	22	22	33
Savoy	16FF0267	PRE0484	PI665148	A	8	9_12		18	41	18	32	22	48
Savoy	16FF0268	Heme_Doumo1	PI526101	A	8	13_16		13	42	32	47	30	44
Savoy	16FF0269	PRE0235	PI267614	A	8	17_20		30	39	23	48	24	62
Savoy	16FF0270	PRE0090	PI156034	A	8	21_24		24	42	24	70	30	69
Savoy	16FF0271	FARAFARA	PI562971	A	8	25_28		22	21	18	40	9	30
Savoy	16FF0272	IS_11238	PI329482	A	8	29_32		24	40	30	40	21	54
Savoy	16FF0273	PRE0253	NSL52282	A	8	33_36		0	0	0	0	0	0
Savoy	16FF0274	PRE0593	PI267580	A	8	37_40		40	36	19	69	34	49
Savoy	16FF0276	IS_25108	PI585467	B	8	45_48		25	60	8	59	32	52
Savoy	16FF0277	PRE0146	PI276801	B_CHK	8	49_52		30	24	24	43	22	72
Savoy	16FF0278	PRE0311	PI152593	B	8	53_56		22	56	21	56	19	42
Savoy	16FF0279	SORGRASS	PI563222	B	8	57_60		15	32	24	34	22	30
Savoy	16FF0280	PRE1088A	NSL55458A	B	8	61_64		22	36	21	46	40	38
Savoy	16FF0281	PI453339	PI453339	B	8	65_68		36	65	24	39	41	53
Savoy	16FF0282	PI452808	PI452808	B	8	69_72		31	49	32	63	22	64
Savoy	16FF0283	Ochuti2	PI521020	B	8	73_76		34	74	37	62	29	64
Savoy	16FF0284	ETS_4099	PI456392	B	8	77_80		20	58	29	92	24	67
Savoy	16FF0285	Nieniko6	PI514447	B	8	81_84		20	40	19	42	12	42
Savoy	16FF0287	PRE0020	PI147939	C	8	89_92		36	54	20	48	22	64
Savoy	16FF0288	PRE0146	PI276801	C_CHK	8	93_96		29	67	28	77	21	57
Savoy	16FF0289	PI453246	PI453246	C	8	97_100		39	77	24	59	32	71
Savoy	16FF0290	IS_11984	PI330267	C	8	101_104		26	22	10	50	18	50
Savoy	16FF0291	PI453127	PI453127	C	8	105_108		14	30	35	27	24	72
Savoy	16FF0292	PRE0567	NSL51982	C	8	109_112		26	53	16	44	34	72
Savoy	16FF0293	IS_11574	PI329843	C	8	113_116		27	51	27	54	37	50
Savoy	16FF0294	PRE1070	PI660630	C	8	117_120		24	44	40	59	36	54
Savoy	16FF0295	PRE0208	PI291231	C	8	121_124		32	65	36	46	25	54
Savoy	16FF0296	MN_2277	PI156393	C	8	125_128		42	64	19	60	13	69
Savoy	16FF0298	Nieniefi2	PI525842	D	8	133_136		28	50	30	42	22	41
Savoy	16FF0299	PRE0023	PI148084	D_CHK	8	137_140		40	32	9	56	48	76
Savoy	16FF0300	PRE0450	PI660608	D	8	141_144		13	32	12	44	24	48
Savoy	16FF0301	PRE1440	PI522160	D	8	145_148		27	46	19	54	29	49
Savoy	16FF0302	Ochuti8	PI521057	D	8	149_152		16	42	7	47	22	56
Savoy	16FF0303	PI453392	PI453392	D	8	153_156		31	42	22	40	12	44
Savoy	16FF0304	PRE0025	PI148086	D	8	157_160		39	72	39	40	42	86
Savoy	16FF0305	ETS_3176	PI454674	D	8	161_164		24	64	24	44	37	51
Savoy	16FF0306	ZMA_5327	PI505730	D	8	165_168		31	52	36	38	36	49
Savoy	16FF0307	961	PI291084	D	8	169_172		16	34	32	39	36	44
Savoy	16FF0310	ETS_2814	PI454078	D	9	169_172		30	61	26	90	41	39
Savoy	16FF0311	Nie_Nie_Ble	PI526017	D	9	165_168		21	54	32	34	14	25
Savoy	16FF0312	PRE1441	PI524948	D_CHK	9	161_164		22	28	32	74	21	34
Savoy	16FF0313	Tchinlouol_A	PI506030A	D	9	157_160		7	69	8	29	10	48
Savoy	16FF0314	IS_11391	PI329646	D	9	153_156		30	59	32	41	17	39
Savoy	16FF0315	IS_22884	PI570106	D	9	149_152		22	48	24	64	29	26
Savoy	16FF0316	PRE0354	PI665104	D	9	145_148		34	54	20	4	7	24
Savoy	16FF0317	PI453236	PI453236	D	9	141_144		6	28	12	49	40	52
Savoy	16FF0318	PRE0199	PI248317	D	9	137_140		24	36	22	36	28	48
Savoy	16FF0319	PRE0340	PI570813	D	9	133_136		16	41	26	42	24	45
Savoy	16FF0321	PRE1229	NSL50646	C	9	125_128		23	56	16	36	23	42
Savoy	16FF0322	PRE0127	PI276773	C	9	121_124		44	60	31	41	37	60
Savoy	16FF0323	Pacesetter	Pacesetter	C_CHK	9	117_120		12	29	14	60	31	35
Savoy	16FF0324	IS_11201	PI329444	C	9	113_116		31	82	28	81	32	82
Savoy	16FF0325	PI452577	PI452577	C	9	109_112		44	89	38	90	38	66
Savoy	16FF0326	IS_11234	PI329478	C	9	105_108		21	46	40	46	41	59
Savoy	16FF0327	ETS_2049	PI452580	C	9	101_104		24	45	18	68	31	53
Savoy	16FF0328	Seguetena2	PI526032	C	9	97_100		15	39	17	24	18	49
Savoy	16FF0329	Co_1	PI266927	C	9	93_96		36	54	22	44	11	49
Savoy	16FF0330	IS_10168	PI563350	C	9	89_92		28	32	21	44	24	48
Savoy	16FF0332	PRE0137	PI276788	B	9	81_84		42	49	38	54	34	60
Savoy	16FF0333	IS_13256	PI271233	B	9	77_80		26	66	22	60	29	81
Savoy	16FF0334	PRE0028	PI148089	B_CHK	9	73_76		51	54	29	67	26	68
Savoy	16FF0335	Inatiawabi	PI514196	B	9	69_72		24	45	38	19	9	43
Savoy	16FF0336	Nvarkan	PI524475	B	9	65_68		21	39	17	64	19	54
Savoy	16FF0337	PRE0079	PI153859	B	9	61_64		57	91	38	90	39	66
Savoy	16FF0338	Digaff	PI514497	B	9	57_60		6	12	4	28	14	28
Savoy	16FF0339	Nieniko_Dagafara	PI525653	B	9	53_56		7	26	7	30	7	39
Savoy	16FF0340	PI453056	PI453056	B	9	49_52		8	25	4	28	4	44
Savoy	16FF0341	IS_22849	PI570071	B	9	45_48		50	72	29	69	68	61
Savoy	16FF0343	PRE1211	NSL102183	A	9	37_40		23	32	11	36	31	40
Savoy	16FF0344	PRE0159	PI276820	A	9	33_36		0	0	0	0	0	0
Savoy	16FF0345	PRE0028	PI148089	A_CHK	9	29_32		16	49	40	58	24	56
Savoy	16FF0346	PI452534	PI452534	A	9	25_28		18	46	46	66	36	67
Savoy	16FF0347	ZM_0791	PI524916	A	9	21_24		24	56	27	67	33	69
Savoy	16FF0348	PRE0569	PI660599	A	9	17_20		13	48	8	44	22	53
Savoy	16FF0349	PRE0330	PI665098	A	9	13_16		9	22	20	31	12	57
Savoy	16FF0350	PRE0290	NSL50613	A	9	9_12		19	28	26	28	29	51
Savoy	16FF0351	IS_7739	PI563009	A	9	5_8		13	41	21	43	12	29
Savoy	16FF0352	Achirie	PI329662	A	9	1_4		12	60	13	64	24	34
Savoy	16FF0353	ETS_4120	PI456421	A	10	1_4		36	64	36	50	39	85
Savoy	16FF0354	Soo_Nya	PI514165	A	10	5_8		31	53	11	56	26	51
Savoy	16FF0355	LABALWA	PI570400	A	10	9_12		37	49	22	75	22	67
Savoy	16FF0356	PRE0293	NSL50748	A_CHK	10	13_16		14	42	14	51	12	36
Savoy	16FF0357	PRE0465	PI155138	A	10	17_20		27	25	4	30	6	24
Savoy	16FF0358	PI453346	PI453346	A	10	21_24		17	44	4	64	4	44
Savoy	16FF0359	PRE0157	PI276818	A	10	25_28		24	81	11	58	23	57
Savoy	16FF0360	PRE0155	PI276816	A	10	29_32		29	50	28	62	30	56
Savoy	16FF0361	PRE0356	NSL51981	A	10	33_36		0	0	0	0	0	0
Savoy	16FF0362	Ochuti10	PI521078	A	10	37_40		4	24	9	24	5	24
Savoy	16FF0364	IS_26849	PI570393	B	10	45_48		19	52	14	42	10	32
Savoy	16FF0365	PRE0790	PI660554	B	10	49_52		15	38	18	32	27	68
Savoy	16FF0366	Dorokon	PI525859	B	10	53_56		26	30	29	32	22	72
Savoy	16FF0367	Pacesetter	Pacesetter	B_CHK	10	57_60		18	42	8	22	12	23
Savoy	16FF0368	PI452575	PI452575	B	10	61_64		36	49	32	69	19	74
Savoy	16FF0369	PRE1442	PI525049	B	10	65_68		26	61	44	56	52	91
Savoy	16FF0370	PRE1424	PI609612	B	10	69_72		16	50	20	42	26	42
Savoy	16FF0371	IS_13647	PI297171	B	10	73_76		42	51	42	70	40	52
Savoy	16FF0372	IS_23034	PI570254	B	10	77_80		4	38	5	56	25	30
Savoy	16FF0373	PRE1116	NSL51949	B	10	81_84		19	72	54	72	42	64
Savoy	16FF0375	Nyatanganyika	PI521175	C	10	89_92		5	63	32	42	32	81
Savoy	16FF0376	AP79_714	PI510757	C	10	93_96		26	49	24	54	28	74
Savoy	16FF0377	IS_10105	PI563338	C	10	97_100		12	43	9	58	12	24
Savoy	16FF0378	PRE0023	PI148084	C_CHK	10	101_104		32	60	15	60	32	66
Savoy	16FF0379	PRE0494	NSL67921	C	10	105_108		31	46	44	51	34	79
Savoy	16FF0380	PRE1014	PI329707	C	10	109_112		12	46	14	69	26	49
Savoy	16FF0381	IS_11904	PI330184	C	10	113_116		27	60	33	64	42	32
Savoy	16FF0382	PRE0284	NSL50499	C	10	117_120		28	36	12	39	24	50
Savoy	16FF0383	IS_11058	PI329300	C	10	121_124		26	88	43	78	27	76
Savoy	16FF0384	IS_9191	PI563216	C	10	125_128		32	53	32	82	36	70
Savoy	16FF0386	IS_22863	PI570085	D	10	133_136		26	70	39	76	39	50
Savoy	16FF0387	REKA	PI569460	D	10	137_140		21	36	8	49	22	39
Savoy	16FF0388	IS_13305	PI276776	D	10	141_144		49	64	24	61	32	50
Savoy	16FF0389	PRE0028	PI148089	D_CHK	10	145_148		29	68	32	67	29	72
Savoy	16FF0390	PRE0449	PI591377	D	10	149_152		22	45	13	34	14	39
Savoy	16FF0391	Mila	PI506058	D	10	153_156		19	54	22	69	32	49
Savoy	16FF0392	IS_22831	PI570053	D	10	157_160		16	30	8	39	22	42
Savoy	16FF0393	IS_11407	PI329665	D	10	161_164		29	69	26	54	22	41
Savoy	16FF0394	PRE0564	PI660588	D	10	165_168		12	43	32	42	8	38
Savoy	16FF0395	PI452729	PI452729	D	10	169_172		22	72	8	44	6	45
Savoy	16FF0398	PRE0293	NSL50748	D_CHK	11	169_172		29	41	32	59	29	79
Savoy	16FF0399	Kumba	PI521097	D	11	165_168		25	40	10	75	11	72
Savoy	16FF0400	Dompago	PI514254	D	11	161_164		37	56	27	52	29	51
Savoy	16FF0401	PRE0269	NSL80235	D	11	157_160		16	48	23	63	36	33
Savoy	16FF0402	PRE1446	PI505705	D	11	153_156		0	0	0	0	0	0
Savoy	16FF0403	PI452968	PI452968	D	11	149_152		9	11	4	27	11	27
Savoy	16FF0404	PRE1072	PI665160	D	11	145_148		22	42	36	52	24	59
Savoy	16FF0405	PRE0358	NSL54221	D	11	141_144		35	49	14	45	18	47
Savoy	16FF0406	IS_12084	PI330800	D	11	137_140		19	42	11	36	23	54
Savoy	16FF0407	IS_24920	PI585433	D	11	133_136		16	62	4	56	24	41
Savoy	16FF0409	PRE1441	PI524948	C_CHK	11	125_128		18	42	28	42	25	64
Savoy	16FF0410	PRE0553	PI660566	C	11	121_124		33	52	28	72	39	74
Savoy	16FF0411	PI452616	PI452616	C	11	117_120		28	59	28	56	24	76
Savoy	16FF0412	ETS_2695	PI453852	C	11	113_116		30	32	24	46	29	47
Savoy	16FF0413	PRE0522	PI562995	C	11	109_112		32	29	36	47	42	64
Savoy	16FF0414	PI452804	PI452804	C	11	105_108		16	64	36	76	27	68
Savoy	16FF0415	IS_11260	PI329506	C	11	101_104		34	49	50	70	29	69
Savoy	16FF0416	PRE1015	PI329719	C	11	97_100		36	29	21	51	14	51
Savoy	16FF0417	IS_11358	PI329613	C	11	93_96		22	52	14	38	28	36
Savoy	16FF0418	IS_11273	PI329521	C	11	89_92		28	37	22	33	24	57
Savoy	16FF0420	PRE1441	PI524948	B_CHK	11	81_84		19	39	15	36	18	48
Savoy	16FF0421	PI452519	PI452519	B	11	77_80		6	41	4	64	14	49
Savoy	16FF0422	IS_10005	PI563329	B	11	73_76		21	84	19	68	24	57
Savoy	16FF0423	MASUNGI	PI562998	B	11	69_72		16	44	12	28	40	54
Savoy	16FF0424	PRE0033	PI148101	B	11	65_68		21	57	31	67	26	75
Savoy	16FF0425	PRE0530	PI665082	B	11	61_64		21	54	12	30	19	48
Savoy	16FF0426	IS_11300	PI329549	B	11	57_60		22	32	9	39	19	29
Savoy	16FF0427	PI452587	PI452587	B	11	53_56		12	45	26	92	28	28
Savoy	16FF0428	ZMA_5356	PI505737	B	11	49_52		25	63	8	39	6	59
Savoy	16FF0429	Nya_Uyoma	PI521150	B	11	45_48		23	52	18	59	4	43
Savoy	16FF0431	PRE0146	PI276801	A_CHK	11	37_40		7	24	11	22	18	39
Savoy	16FF0432	PRE0214	PI291239	A	11	33_36		0	0	0	0	0	0
Savoy	16FF0433	ETS_2472	PI453453	A	11	29_32		13	60	19	52	11	95
Savoy	16FF0434	PI452753	PI452753	A	11	25_28		36	38	22	52	22	66
Savoy	16FF0435	Mabior	PI524469	A	11	21_24		14	52	19	54	38	51
Savoy	16FF0436	PRE0329	PI660582	A	11	17_20		13	27	12	18	14	46
Savoy	16FF0437	PI452736	PI452736	A	11	13_16		10	37	6	16	4	33
Savoy	16FF0438	IS_26386	PI585961	A	11	9_12		22	66	18	62	7	64
Savoy	16FF0439	ETS_2293	PI453080	A	11	5_8		32	49	8	45	23	32
Savoy	16FF0440	PI452632	PI452632	A	11	1_4		12	12	12	31	19	49
Savoy	16FF0441	DERI	PI569419	A	12	1_4		18	17	21	62	38	37
Savoy	16FF0442	PI453086	PI453086	A	12	5_8		28	48	46	36	26	39
Savoy	16FF0443	TAPASOHIRA	PI563021	A	12	9_12		24	49	38	32	31	34
Savoy	16FF0444	PRE0417	PI647745	A	12	13_16		18	63	22	64	24	44
Savoy	16FF0445	Nionifi1	PI525855	A	12	17_20		9	26	23	38	29	34
Savoy	16FF0446	PRE0023	PI148084	A_CHK	12	21_24		20	52	32	54	24	39
Savoy	16FF0447	PRE0134	PI276785	A	12	25_28		17	75	22	50	28	86
Savoy	16FF0448	PRE0345	NSL51961	A	12	29_32		19	42	8	64	19	41
Savoy	16FF0449	PI452770	PI452770	A	12	33_36		0	0	0	0	0	0
Savoy	16FF0450	Kende_Ble2	PI525941	A	12	37_40		13	45	6	64	21	32
Savoy	16FF0452	PB_47	PI496311	B	12	45_48		17	66	12	64	14	63
Savoy	16FF0453	PRE0491	PI665147	B	12	49_52		38	62	36	52	32	54
Savoy	16FF0454	MOBIOR	PI569457	B	12	53_56		25	67	24	48	27	72
Savoy	16FF0455	PI453234	PI453234	B	12	57_60		12	62	16	48	14	27
Savoy	16FF0456	PRE0432	PI665117	B	12	61_64		42	68	24	48	19	60
Savoy	16FF0457	PRE0023	PI148084	B_CHK	12	65_68		26	73	32	66	14	48
Savoy	16FF0458	PRE1329	PI660643	B	12	69_72		44	77	28	69	36	76
Savoy	16FF0459	ETS_3705	PI455621	B	12	73_76		8	74	7	44	19	62
Savoy	16FF0460	IS_11293	PI329541	B	12	77_80		38	45	17	10	24	47
Savoy	16FF0461	PRE0306	PI665091	B	12	81_84		27	30	24	56	19	31
Savoy	16FF0463	IS_25302	PI585540	C	12	89_92		8	54	26	61	29	38
Savoy	16FF0464	ZM_0327	PI524814	C	12	93_96		30	66	12	68	71	96
Savoy	16FF0465	Eme_Titie	PI526080	C	12	97_100		6	91	6	50	22	91
Savoy	16FF0466	PRE0589	PI665139	C	12	101_104		29	53	22	41	51	69
Savoy	16FF0467	PI453354	PI453354	C	12	105_108		6	72	4	100	4	63
Savoy	16FF0468	PRE0028	PI148089	C_CHK	12	109_112		3	70	16	79	19	84
Savoy	16FF0469	PRE0526	PI563006	C	12	113_116		17	58	49	54	21	42
Savoy	16FF0470	PRE0161	PI276823	C	12	117_120		23	90	25	60	18	73
Savoy	16FF0471	IS_11268	PI329514	C	12	121_124		39	62	56	40	20	69
Savoy	16FF0472	PRE1166	PI330894	C	12	125_128		23	62	24	34	9	64
Savoy	16FF0474	PRE0574	PI647747	D	12	133_136		19	54	28	59	6	52
Savoy	16FF0475	PI453162	PI453162	D	12	137_140		34	31	31	45	23	37
Savoy	16FF0476	PI452659	PI452659	D	12	141_144		40	43	54	59	43	59
Savoy	16FF0477	PRE0245	NSL54892	D	12	145_148		4	47	12	33	31	64
Savoy	16FF0478	ETS_4529	PI457145	D	12	149_152		17	35	27	31	4	31
Savoy	16FF0479	Pacesetter	Pacesetter	D_CHK	12	153_156		27	27	13	38	13	43
Savoy	16FF0480	Kalla_Niegue3	PI585794	D	12	157_160		13	41	27	58	22	52
Savoy	16FF0481	PI453464	PI453464	D	12	161_164		13	36	4	20	12	59
Savoy	16FF0482	PI453183	PI453183	D	12	165_168		30	34	29	68	26	49
Savoy	16FF0483	Bassi_Kaba	PI514345	D	12	169_172		13	42	14	21	13	37
Savoy	16FF0486	Mashila2	PI329383	D	13	169_172		25	38	22	41	29	27
Savoy	16FF0487	PRE1160	PI330734	D	13	165_168		25	33	35	34	23	29
Savoy	16FF0488	IS_11576	PI329845	D	13	161_164		28	29	23	29	21	34
Savoy	16FF0489	PI453328	PI453328	D	13	157_160		20	23	24	47	31	40
Savoy	16FF0490	PRE1038	PI330886	D	13	153_156		25	54	14	31	13	29
Savoy	16FF0491	ETS_2908	PI454241	D	13	149_152		19	26	17	33	19	34
Savoy	16FF0492	IS_2678	PI267364	D	13	145_148		13	35	31	47	26	55
Savoy	16FF0493	ETS_2783	PI454019	D	13	141_144		27	35	24	23	21	29
Savoy	16FF0494	PRE0146	PI276801	D_CHK	13	137_140		20	44	15	44	14	35
Savoy	16FF0495	ETS_4523	PI457135	D	13	133_136		22	38	17	56	10	56
Savoy	16FF0497	ETS_3307	PI454927	C	13	125_128		22	58	25	54	23	49
Savoy	16FF0498	PRE0278	PI665074	C	13	121_124		13	45	12	38	17	31
Savoy	16FF0499	PRE0431	PI665132	C	13	117_120		19	44	26	39	19	52
Savoy	16FF0500	S_A_1	PI154987	C	13	113_116		14	55	18	28	17	43
Savoy	16FF0501	PRE0406	NSL54231	C	13	109_112		22	35	19	53	25	42
Savoy	16FF0502	PI453145	PI453145	C	13	105_108		19	72	25	64	10	38
Savoy	16FF0503	Nionifi2	PI525896	C	13	101_104		12	23	12	39	13	24
Savoy	16FF0504	PRE0029	PI148093	C	13	97_100		20	41	17	39	20	35
Savoy	16FF0505	PRE0293	NSL50748	C_CHK	13	93_96		24	45	17	32	19	41
Savoy	16FF0506	PI453233	PI453233	C	13	89_92		32	55	20	41	15	20
Savoy	16FF0508	Ndonga	PI521094	B	13	81_84		29	58	35	58	27	66
Savoy	16FF0509	PI453365	PI453365	B	13	77_80		23	34	11	31	36	39
Savoy	16FF0510	Demba_Ile1	PI525665	B	13	73_76		39	63	17	33	21	40
Savoy	16FF0511	PRE0422	PI665114	B	13	69_72		23	86	36	81	18	61
Savoy	16FF0512	PRE0380	NSL54162	B	13	65_68		49	67	24	74	24	64
Savoy	16FF0513	PRE0482	PI665141	B	13	61_64		26	69	22	66	19	34
Savoy	16FF0514	IS_10013	PI563330	B	13	57_60		24	66	14	54	26	39
Savoy	16FF0515	PRE0250	PI665072	B	13	53_56		18	56	19	53	23	38
Savoy	16FF0516	PRE0293	NSL50748	B_CHK	13	49_52		7	56	24	52	18	48
Savoy	16FF0517	PI452995	PI452995	B	13	45_48		24	49	11	62	13	53
Savoy	16FF0519	IS_11057	PI329299	A	13	37_40		20	52	21	72	41	70
Savoy	16FF0520	IS_11336	PI329585	A	13	33_36		0	0	0	0	0	0
Savoy	16FF0521	IS_20043	PI514456	A	13	29_32		12	73	16	66	27	52
Savoy	16FF0522	PI452844	PI452844	A	13	25_28		26	54	38	59	23	43
Savoy	16FF0523	Sg_3982	PI513913	A	13	21_24		24	39	28	44	28	59
Savoy	16FF0524	Durra2	PI329787	A	13	17_20		20	38	7	38	12	54
Savoy	16FF0525	PRE0257	NSL50449	A	13	13_16		42	70	43	39	33	88
Savoy	16FF0526	Eth_Sel_No4	PI276856	A	13	9_12		28	63	25	64	40	68
Savoy	16FF0527	PRE1441	PI524948	A_CHK	13	5_8		29	72	28	66	12	72
Savoy	16FF0528	IS_22853	PI570075	A	13	1_4		28	64	26	106	30	75
Savoy	16FF0529	IS_11265	PI329511	A	14	1_4		24	80	18	36	12	50
Savoy	16FF0530	PRE0091	PI156143	A	14	5_8		19	52	22	55	31	49
Savoy	16FF0531	Pacesetter	Pacesetter	A_CHK	14	9_12		16	49	7	36	8	39
Savoy	16FF0532	BOBAKPIPA	PI585956	A	14	13_16		36	76	26	75	28	87
Savoy	16FF0533	PI453330	PI453330	A	14	17_20		24	24	24	37	41	74
Savoy	16FF0534	PRE1156	PI330098	A	14	21_24		6	26	12	26	8	54
Savoy	16FF0535	PI452556	PI452556	A	14	25_28		50	70	22	78	52	70
Savoy	16FF0536	Sakoika1	PI525876	A	14	29_32		17	46	15	50	9	54
Savoy	16FF0537	IS_22888	PI570110	A	14	33_36		14	64	51	56	7	58
Savoy	16FF0538	PRE0428	NSL54577	A	14	37_40		18	68	4	59	9	63
Savoy	16FF0540	PI452851	PI452851	B	14	41_44		31	69	31	64	18	45
Savoy	16FF0541	PRE0200	PI248318	B	14	45_48		36	49	48	66	31	54
Savoy	16FF0542	PRE0028	PI148089	B_CHK	14	49_52		36	49	48	66	31	54
Savoy	16FF0543	IS_11369	PI329624	B	14	53_56		30	63	42	74	41	56
Savoy	16FF0544	PI452511	PI452511	B	14	57_60		9	36	32	52	47	79
Savoy	16FF0545	Rachar2	PI520955	B	14	61_64		4	57	19	51	16	74
Savoy	16FF0546	ETS_3131	PI454584	B	14	65_68		10	66	17	69	22	54
Savoy	16FF0547	PI452947	PI452947	B	14	69_72		29	48	26	64	31	64
Savoy	16FF0548	PRE0145	PI276800	B	14	73_76		19	76	29	69	25	74
Savoy	16FF0549	ETS_4541	PI457167	B	14	77_80		34	70	39	66	22	67
Savoy	16FF0551	IS_8029	PI563039	C	14	81_84		21	64	24	62	19	58
Savoy	16FF0552	Keninke_Niteli	PI526147	C	14	89_92		22	50	39	61	27	27
Savoy	16FF0553	PRE0028	PI148089	C_CHK	14	93_96		38	50	38	65	39	62
Savoy	16FF0554	PRE0297	NSL50634	C	14	97_100		15	42	22	69	24	50
Savoy	16FF0555	PI452991	PI452991	C	14	101_104		18	64	25	54	32	63
Savoy	16FF0556	PI453370	PI453370	C	14	105_108		42	72	44	86	10	61
Savoy	16FF0557	PI452567	PI452567	C	14	109_112		21	49	17	82	21	50
Savoy	16FF0558	Mashila8	PI329890	C	14	113_116		44	67	28	78	56	90
Savoy	16FF0559	PRE0538	PI665083	C	14	117_120		29	49	39	70	36	59
Savoy	16FF0560	PRE0500	PI660618	C	14	121_124		39	54	20	62	36	66
Savoy	16FF0562	PRE0951	PI152856	D	14	125_128		24	55	18	59	21	37
Savoy	16FF0563	PRE0391	PI647743	D	14	133_136		42	62	43	68	39	81
Savoy	16FF0564	PRE1441	PI524948	D_CHK	14	137_140		24	40	44	68	24	69
Savoy	16FF0565	PRE0437	NSL54705	D	14	141_144		24	59	24	43	20	52
Savoy	16FF0566	PRE0435	PI665115	D	14	145_148		22	52	15	61	18	36
Savoy	16FF0567	PRE0252	PI665107	D	14	149_152		13	78	18	62	29	52
Savoy	16FF0568	ETS_4390B	PI456899B	D	14	153_156		20	55	33	56	48	56
Savoy	16FF0569	Kalla_Niegue2	PI526015	D	14	157_160		24	68	36	71	27	50
Savoy	16FF0570	PRE0454	PI665124	D	14	161_164		26	56	27	52	33	54
Savoy	16FF0571	PRE0240	PI660612	D	14	165_168		48	83	39	50	39	62
Savoy	16FF0574	ETS_3181	PI454687	D	14	169_172		12	45	26	69	49	68
Savoy	16FF0575	PRE0146	PI276801	D_CHK	15	169_172		22	70	13	67	32	61
Savoy	16FF0576	PI453329	PI453329	D	15	165_168		22	69	14	41	22	81
Savoy	16FF0577	PI452628	PI452628	D	15	161_164		4	38	31	65	35	85
Savoy	16FF0578	PRE0865	NSL55350	D	15	157_160		25	56	36	64	36	70
Savoy	16FF0579	PRE0575	PI586792	D	15	153_156		40	49	29	42	18	56
Savoy	16FF0580	PI452987	PI452987	D	15	149_152		30	69	34	54	36	66
Savoy	16FF0581	ETS_4124	PI456431	D	15	145_148		12	54	39	59	22	77
Savoy	16FF0582	R_495A	PI330030A	D	15	141_144		54	79	33	77	42	54
Savoy	16FF0583	IS_11270	PI329518	D	15	137_140		41	90	21	72	39	88
Savoy	16FF0585	Bimbiri_Ba2	PI525931	C	15	133_136		22	52	9	32	13	46
Savoy	16FF0586	PRE1441	PI524948	C_CHK	15	125_128		14	75	14	39	21	62
Savoy	16FF0587	MRV_22	PI568676	C	15	121_124		19	57	36	54	29	59
Savoy	16FF0588	ZMA_5373	PI505739	C	15	117_120		48	62	32	77	34	84
Savoy	16FF0589	PI453115	PI453115	C	15	113_116		48	62	21	63	32	56
Savoy	16FF0590	PRE1067	PI665159	C	15	109_112		31	76	32	56	37	63
Savoy	16FF0591	Mashila1	PI329362	C	15	105_108		32	70	33	81	18	77
Savoy	16FF0592	PRE0270	PI651113	C	15	101_104		36	69	20	64	19	68
Savoy	16FF0593	PRE0372	PI660600	C	15	97_100		38	63	19	64	19	66
Savoy	16FF0594	PRE0285	PI282857	C	15	93_96		19	32	31	56	24	62
Savoy	16FF0596	Mla	PI514253	B	15	89_92		16	73	47	61	48	84
Savoy	16FF0597	PRE0293	NSL50748	B_CHK	15	81_84		32	59	21	81	26	81
Savoy	16FF0598	PRE0499	PI665153	B	15	77_80		43	83	38	49	53	67
Savoy	16FF0599	IS_11068	PI329310	B	15	73_76		33	71	54	81	58	74
Savoy	16FF0600	Bassi	PI514549	B	15	69_72		13	33	22	52	22	53
Savoy	16FF0601	Kulum	PI524689	B	15	65_68		6	61	11	71	32	61
Savoy	16FF0602	PRE0167	PI276830	B	15	61_64		24	71	23	48	24	68
Savoy	16FF0603	PI453216	PI453216	B	15	57_60		26	56	39	78	39	61
Savoy	16FF0604	Doumounou	PI526053	B	15	53_56		36	72	19	60	23	42
Savoy	16FF0605	R_495B	PI330030B	B	15	49_52		29	89	18	46	51	73
Savoy	16FF0607	ETS_3674	PI563069		15			33	59	17	51	30	60
Savoy	16FF0608	PRE0146	PI276801	A_CHK	15	33_36		0	0	0	0	0	0
Savoy	16FF0609	PRE0056	PI152702	A	15	29_32		19	36	40	62	19	40
Savoy	16FF0610	IS_11222	PI329465	A	15	25_28		39	42	38	64	33	54
Savoy	16FF0611	PRE0536	NSL50685	A	15	21_24		60	40	19	54	24	52
Savoy	16FF0612	PI452578	PI452578	A	15	17_20		34	46	22	49	20	34
Savoy	16FF0613	PRE0496	NSL55704	A	15	13_16		28	60	18	49	44	47
Savoy	16FF0614	PRE0305	PI282868	A	15	9_12		46	68	27	54	24	70
Savoy	16FF0615	PI452931	PI452931	A	15	5_8		33	56	32	60	34	63
Savoy	16FF0616	Eme_Na	PI526078	A	15	1_4		19	54	12	41	14	32
Savoy	16FF0617	PI453326	PI453326	A	16	1_4		56	66	8	62	49	81
Savoy	16FF0618	PRE0061	PI152727	A	16	5_8		30	60	30	60	26	68
Savoy	16FF0619	PRE0529	PI665081	A	16	9_12		19	56	39	73	31	52
Savoy	16FF0620	PRE0248	PI665069	A	16	13_16		22	45	16	66	26	60
Savoy	16FF0621	PRE1441	PI524948	A_CHK	16	17_20		17	50	34	59	22	49
Savoy	16FF0622	PRE0282	PI563023	A	16	21_24		14	19	15	26	24	29
Savoy	16FF0623	GIWA	PI562991	A	16	25_28		7	44	21	42	4	29
Savoy	16FF0624	PI453030	PI453030	A	16	29_32		21	62	54	44	24	78
Savoy	16FF0625	PRE1047	PI329311	A	16	33_36		8	38	8	58	15	54
Savoy	16FF0626	PRE0424	PI660606	A	16	37_40		18	71	26	47	14	67
Savoy	16FF0628	IS_25384	PI585561	B	16	45_48		28	64	36	74	22	63
Savoy	16FF0629	PRE0403	PI665085	B	16	49_52		4	44	7	36	13	54
Savoy	16FF0630	PRE0147	PI276803	B	16	53_56		32	50	13	24	8	40
Savoy	16FF0631	IS_11236	PI329480	B	16	57_60		24	75	23	58	29	76
Savoy	16FF0632	PRE0146	PI276801	B_CHK	16	61_64		16	54	21	61	24	66
Savoy	16FF0633	PRE0384	NSL54165	B	16	65_68		46	57	30	74	43	70
Savoy	16FF0634	PI452891	PI452891	B	16	69_72		39	40	40	64	25	70
Savoy	16FF0635	IS_12091	PI330807	B	16	73_76		19	50	30	60	30	76
Savoy	16FF0636	PRE1476	PI660645	B	16	77_80		21	39	12	36	30	44
Savoy	16FF0637	Sg_3981	PI513912	B	16	81_84		26	45	40	46	40	30
Savoy	16FF0639	IS_11771	PI330049	C	16	89_92		42	61	32	62	48	78
Savoy	16FF0640	IS_11264	PI329510	C	16	93_96		23	68	26	81	42	64
Savoy	16FF0641	PRE0466	NSL55230	C	16	97_100		30	49	31	74	33	57
Savoy	16FF0642	PRE0003	PI147828	C	16	101_104		40	66	29	58	37	65
Savoy	16FF0643	PRE0293	NSL50748	C_CHK	16	105_108		28	52	27	44	15	62
Savoy	16FF0644	PRE1123	PI665084	C	16	109_112		34	49	17	66	51	49
Savoy	16FF0645	Mashila9	PI329905	C	16	113_116		39	42	73	62	51	69
Savoy	16FF0646	PI453494	PI453494	C	16	117_120		42	75	40	74	13	46
Savoy	16FF0647	IS_11889	PI330169	C	16	121_124		24	75	25	83	34	61
Savoy	16FF0648	ETS_2510	PI453522	C	16	125_128		29	56	45	46	21	54
Savoy	16FF0650	PI452988	PI452988	D	16	133_136		31	54	7	52	26	49
Savoy	16FF0651	Nio_Die	PI525949	D	16	137_140		24	51	19	66	19	48
Savoy	16FF0652	PRE0975	PI330070	D	16	141_144		29	54	23	76	29	62
Savoy	16FF0653	Koube_Baledje	PI514556	D	16	145_148		21	25	27	62	45	46
Savoy	16FF0654	Pacesetter	Pacesetter	D_CHK	16	149_152		26	19	16	54	7	26
Savoy	16FF0655	IS_11572	PI329841	D	16	153_156		32	52	46	59	36	72
Savoy	16FF0656	IS_11382	PI329637	D	16	157_160		37	56	40	41	30	56
Savoy	16FF0657	Adjito	PI506073	D	16	161_164		22	22	18	32	19	26
Savoy	16FF0658	PRE0919	NSL55671	D	16	165_168		30	32	32	56	19	47
Savoy	16FF0659	DERI2	PI569421	D	16	169_172		27	59	31	72	23	68
Savoy	16FF0662	PI453367	PI453367	D	17	169_172		56	66	8	62	49	81
Savoy	16FF0663	PRE1111	PI570708	D	17	165_168		38	61	29	54	39	46
Savoy	16FF0664	PRE0388	NSL54224	D	17	161_164		26	52	41	70	36	78
Savoy	16FF0665	PRE0139	PI276790	D	17	157_160		28	68	32	78	39	69
Savoy	16FF0666	PRE0043	PI151198	D	17	153_156		33	63	34	51	18	62
Savoy	16FF0667	PRE0692	PI665099	D	17	149_152		6	33	7	54	7	38
Savoy	16FF0668	PI452927	PI452927	D	17	145_148		44	59	39	63	38	61
Savoy	16FF0669	ETS_4498	PI457092	D	17	141_144		34	53	22	72	38	63
Savoy	16FF0670	PRE1124	PI651141	D	17	137_140		28	33	29	56	24	76
Savoy	16FF0671	PRE0293	NSL50748	D_CHK	17	133_136		21	52	8	34	33	48
Savoy	16FF0673	PRE0333	PI267650	C	17	125_128		39	54	54	54	61	71
Savoy	16FF0674	PRE0527	NSL50717	C	17	121_124		39	59	31	55	21	56
Savoy	16FF0675	PRE0568	PI267542	C	17	117_120		39	69	19	76	29	69
Savoy	16FF0676	IS_3042	PI267629	C	17	113_116		44	59	29	41	29	60
Savoy	16FF0677	PRE0242	PI647733	C	17	109_112		36	82	33	86	34	83
Savoy	16FF0678	PRE0534	PI665079	C	17	105_108		29	49	36	62	38	44
Savoy	16FF0679	PRE1031	PI330165	C	17	101_104		24	59	53	74	33	54
Savoy	16FF0680	PRE1074	PI660631	C	17	97_100		46	91	26	69	52	64
Savoy	16FF0681	MERISSA_BARI	PI152733	C	17	93_96		9	32	14	44	9	51
Savoy	16FF0682	Pacesetter	Pacesetter	C_CHK	17	89_92		7	34	6	49	6	28
Savoy	16FF0684	PI453109	PI453109	B	17	81_84		29	69	13	62	29	69
Savoy	16FF0685	PRE0273	NSL50937	B	17	77_80		24	58	29	51	32	49
Savoy	16FF0686	Sg_3965	PI513901	B	17	73_76		36	69	19	64	37	83
Savoy	16FF0687	PI452807	PI452807	B	17	69_72		19	72	14	45	17	64
Savoy	16FF0688	PRE0546	PI665076	B	17	65_68		24	41	16	28	14	34
Savoy	16FF0689	PRE0489	PI660614	B	17	61_64		36	54	34	52	43	69
Savoy	16FF0690	No242	PI462095	B	17	57_60		27	92	42	56	27	91
Savoy	16FF0691	ETS_4542	PI457169	B	17	53_56		31	52	21	59	24	69
Savoy	16FF0692	IS_11390	PI329645	B	17	49_52		29	82	36	66	32	84
Savoy	16FF0693	PRE1441	PI524948	B_CHK	17	45_48		28	62	2	34	19	44
Savoy	16FF0695	PRE0348	PI660601	A	17	37_40		16	40	18	29	29	49
Savoy	16FF0696	PI453081	PI453081	A	17	33_36		25	28	22	34	23	49
Savoy	16FF0697	PI452669	PI452669	A	17	29_32		31	42	32	62	21	52
Savoy	16FF0698	ETS_2693	PI453848	A	17	25_28		21	52	34	59	39	57
Savoy	16FF0699	Kende_Ble	PI525897	A	17	21_24		23	48	12	40	21	33
Savoy	16FF0700	Nyakawadida	PI521181	A	17	17_20		11	48	24	60	29	69
Savoy	16FF0701	IS_11044	PI329286	A	17	13_16		37	58	52	64	39	69
Savoy	16FF0702	Mashila11	PI329392	A	17	9_12		36	67	34	79	29	56
Savoy	16FF0703	PRE0224	PI563509	A	17	5_8		21	39	42	64	21	64
Savoy	16FF0704	PRE0028	PI148089	A_CHK	17	1_4		36	50	37	56	41	66
Savoy	16FF0705	PRE0300	NSL50843	A	18	1_4		22	50	24	36	19	38
Savoy	16FF0706	IS_11280	PI329528	A	18	5_8		21	50	36	57	32	56
Savoy	16FF0707	Gadiaba_Sioli	PI525742	A	18	9_12		36	46	22	52	36	50
Savoy	16FF0708	IS_11359	PI329614	A	18	13_16		26	50	28	52	26	58
Savoy	16FF0709	PRE0281	PI665089	A	18	17_20		9	49	21	36	19	46
Savoy	16FF0710	PRE0262	NSL50464	A	18	21_24		22	22	27	45	14	33
Savoy	16FF0711	PRE0293	NSL50748	A_CHK	18	25_28		24	36	23	36	24	42
Savoy	16FF0712	PI453157	PI453157	A	18	29_32		24	24	39	42	28	36
Savoy	16FF0713	Ochuti9	PI521064	A	18	33_36		32	64	38	75	30	57
Savoy	16FF0714	PRE0587	PI660613	A	18	37_40		30	54	36	50	38	54
Savoy	16FF0716	IS_11077	PI329319	B	18	45_48		51	70	46	74	47	88
Savoy	16FF0717	PRE0271	PI651167	B	18	49_52		21	60	28	42	26	51
Savoy	16FF0718	PRE1451	PI525059	B	18	53_56		42	62	36	58	49	61
Savoy	16FF0719	PRE0012	PI147922	B	18	57_60		30	30	19	42	13	34
Savoy	16FF0720	IS_11905	PI330185	B	18	61_64		46	56	42	58	38	58
Savoy	16FF0721	PRE0464	NSL55698	B	18	65_68		33	74	26	46	33	56
Savoy	16FF0722	Pacesetter	Pacesetter	B_CHK	18	69_72		33	60	27	57	33	74
Savoy	16FF0723	PI452656	PI452656	B	18	73_76		27	70	22	84	22	52
Savoy	16FF0724	PRE0351	PI665105	B	18	77_80		14	69	12	49	19	60
Savoy	16FF0725	PRE0241	PI660592	B	18	81_84		9	50	8	40	10	46
Savoy	16FF0727	PRE0999	PI329323	C	18	89_92		22	52	43	62	38	62
Savoy	16FF0728	PRE0492	PI665154	C	18	93_96		50	60	35	74	22	52
Savoy	16FF0729	Sonikoura	PI525677	C	18	97_100		32	52	20	42	28	63
Savoy	16FF0730	IS_12127	PI330843	C	18	101_104		30	51	19	51	45	48
Savoy	16FF0731	Luwaiah	PI524505	C	18	105_108		29	72	42	52	31	64
Savoy	16FF0732	BAHONGER_UKILIR	PI570388	C	18	109_112		22	42	17	70	20	70
Savoy	16FF0733	PRE0146	PI276801	C_CHK	18	113_116		31	62	28	82	29	52
Savoy	16FF0734	PI453217	PI453217	C	18	117_120		16	19	13	26	12	35
Savoy	16FF0735	PRE0021	PI147938	C	18	121_124		22	32	19	58	26	39
Savoy	16FF0736	IS_11083	PI329326	C	18	125_128		19	48	15	50	25	59
Savoy	16FF0738	PI453312	PI453312	D	18	133_136		28	56	38	52	46	41
Savoy	16FF0739	IS_11301	PI329550	D	18	137_140		39	40	43	51	27	50
Savoy	16FF0740	PRE0549	PI651103	D	18	141_144		21	36	29	46	26	46
Savoy	16FF0741	PRE0322	PI660580	D	18	145_148		22	70	42	71	44	69
Savoy	16FF0742	Marada	PI521069	D	18	149_152		28	56	30	34	24	42
Savoy	16FF0743	ETS_2838	PI454131	D	18	153_156		49	72	39	66	34	80
Savoy	16FF0744	PRE0028	PI148089	D_CHK	18	157_160		35	63	36	85	24	41
Savoy	16FF0745	PRE0508	PI665149	D	18	161_164		34	59	38	54	32	44
Savoy	16FF0746	PRE0374	NSL54219	D	18	165_168		32	28	4	24	9	31
Savoy	16FF0747	PI452639	PI452639	D	18	169_172		31	48	28	54	22	60
Savoy	16FF0747	PI452639	PI452639	D	18	169_172		31	36	32	46	42	70
Savoy	16FF0750	PI453237	PI453237	D	19	169_172		32	50	36	40	35	60
Savoy	16FF0751	PRE1439	PI522129	D	19	165_168		12	30	22	32	21	60
Savoy	16FF0752	Bouwoubou	PI514220	D	19	161_164		28	70	36	64	18	68
Savoy	16FF0753	PRE0891	PI665129	D	19	157_160		54	62	24	63	45	90
Savoy	16FF0754	PRE0319	PI267653	D	19	153_156		20	52	22	60	26	32
Savoy	16FF0755	PI453021	PI453021	D	19	149_152		26	34	32	48	28	56
Savoy	16FF0756	SA_2362	PI276844	D	19	145_148		28	75	38	75	32	52
Savoy	16FF0757	PRE0023	PI148084	D_CHK	19	141_144		38	56	20	70	30	50
Savoy	16FF0758	PRE0006	PI147837	D	19	137_140		24	60	26	30	37	46
Savoy	16FF0759	IS_11295	PI329543	D	19	133_136		34	68	18	46	21	42
Savoy	16FF0761	PRE0445	PI665125	C	19	125_128		24	56	22	31	22	42
Savoy	16FF0762	PRE0007	PI147838	C	19	121_124		16	42	52	45	40	52
Savoy	16FF0763	IS_11305	PI329554	C	19	117_120		25	80	45	45	22	60
Savoy	16FF0764	PRE0058	PI152705	C	19	113_116		21	70	22	45	35	40
Savoy	16FF0765	PRE0087	PI155329	C	19	109_112		16	45	40	52	24	54
Savoy	16FF0766	PRE0100	PI221657	C	19	105_108		30	40	32	36	45	65
Savoy	16FF0767	DARA_FARAFARA	PI562968	C	19	101_104		40	60	42	62	37	58
Savoy	16FF0768	PRE0023	PI148084	C_CHK	19	97_100		30	50	20	40	20	40
Savoy	16FF0769	PI453035	PI453035	C	19	93_96		20	50	19	50	20	55
Savoy	16FF0770	IS_11590	PI329860	C	19	89_92		35	55	36	75	21	56
Savoy	16FF0772	PI452874	PI452874	B	19	81_84		50	50	32	74	16	69
Savoy	16FF0773	IS_11321	PI329570	B	19	77_80		39	66	38	48	26	59
Savoy	16FF0774	PI452665	PI452665	B	19	73_76		0	0	0	0	0	0
Savoy	16FF0775	PRE0062	PI152730	B	19	69_72		40	68	19	51	42	69
Savoy	16FF0776	PRE0987	PI330877	B	19	65_68		22	80	21	62	30	69
Savoy	16FF0777	6911	PI266061	B	19	61_64		26	84	24	77	19	69
Savoy	16FF0778	MN_2365	PI156489	B	19	57_60		32	64	41	48	31	70
Savoy	16FF0779	PRE0023	PI148084	B_CHK	19	53_56		32	62	13	50	25	42
Savoy	16FF0780	PI452789	PI452789	B	19	49_52		30	30	40	40	38	54
Savoy	16FF0781	ETS_2710	PI453882	B	19	45_48		50	68	30	54	40	40
Savoy	16FF0783	PRE0042	PI149831	A	19	37_40
Savoy	16FF0784	NyachongRao	PI521086	A	19	33_36		40	66	39	40	30	40
Savoy	16FF0785	ETS_3262	PI454848	A	19	29_32		26	55	36	72	35	60
Savoy	16FF0786	PRE0497	NSL67916	A	19	25_28		35	48	40	62	60	62
Savoy	16FF0787	PRE0063	PI152731	A	19	21_24		23	56	48	64	32	50
Savoy	16FF0788	PI452845	PI452845	A	19	17_20		38	62	36	42	38	76
Savoy	16FF0789	PI452761	PI452761	A	19	13_16		58	60	50	56	36	56
Savoy	16FF0790	PRE0023	PI148084	A_CHK	19	9_12		40	54	27	50	32	44
Savoy	16FF0791	PI453463	PI453463	A	19	5_8		20	50	24	60	35	52
Savoy	16FF0792	Jerima	PI273465	A	19	1_4		10	30	30	55	30	60
Savoy	16FF0793	PRE0413	PI660603	A	20	1_4		11	45	20	45	25	46
Savoy	16FF0794	Sakoika_Ble	PI525875	A	20	5_8		25	35	8	52	18	56
Savoy	16FF0795	IS_11277	PI329525	A	20	9_12		31	46	34	70	38	76
Savoy	16FF0796	PRE1441	PI524948	A_CHK	20	13_16		31	40	30	70	30	50
Savoy	16FF0797	IS_24800	PI585406	A	20	17_20		30	40	40	41	34	52
Savoy	16FF0798	IS_25325	PI585549	A	20	21_24		26	37	42	50	22	36
Savoy	16FF0799	EKA_OR_OKA_BABA2	PI562982	A	20	25_28		30	52	20	40	32	30
Savoy	16FF0800	PRE1222	PI665112	A	20	29_32		24	60	30	40	40	68
Savoy	16FF0801	PRE1040	PI330897	A	20	33_36		30	55	50	50	30	42
Savoy	16FF0802	PI452590	PI452590	A	20	37_40		25	60	30	42	24	44
Savoy	16FF0802	PI452590	PI452590	A	20	37_40		47	70	42	60	50	73
Savoy	16FF0803	PRE0028	PI148089	CHK_STRP	20	41_44		30	69	33	52	20	37
Savoy	16FF0804	R_423	PI329965	B	20	45_48		30	69	33	52	20	37
Savoy	16FF0805	Bayeri	PI514427	B	20	49_52		40	60	44	70	50	55
Savoy	16FF0806	PRE1108	PI660593	B	20	53_56		29	52	32	50	22	44
Savoy	16FF0807	PRE0023	PI148084	B_CHK	20	57_60		60	69	35	60	50	90
Savoy	16FF0808	Nio	PI514475	B	20	61_64		35	42	35	75	44	56
Savoy	16FF0809	PI453016	PI453016	B	20	65_68		36	60	32	48	40	54
Savoy	16FF0810	PI452640	PI452640	B	20	69_72		28	40	28	50	70	40
Savoy	16FF0811	PI453014	PI453014	B	20	73_76		32	58	34	49	44	61
Savoy	16FF0812	OKA	PI562980	B	20	77_80		46	48	42	47	42	59
Savoy	16FF0813	ETS_3045	PI454468	B	20	81_84		45	70	31	61	32	56
Savoy	16FF0815	PRE0098	PI221625	C	20	89_92
Savoy	16FF0816	MORO	PI569445	C	20	93_96
Savoy	16FF0817	IS_11228	PI329471	C	20	97_100		36	50	30	62	30	52
Savoy	16FF0818	Pacesetter	Pacesetter	C_CHK	20	101_104		34	32	22	29	12	21
Savoy	16FF0819	PRE0483	PI665142	C	20	105_108		32	77	50	45	25	30
Savoy	16FF0820	PRE0315	PI665093	C	20	109_112		40	60	25	38	12	36
Savoy	16FF0821	IS_12117	PI330833	C	20	113_116		25	47	29	45	18	58
Savoy	16FF0822	PI453336	PI453336	C	20	117_120		30	44	39	39	30	49
Savoy	16FF0823	PRE0054	PI152654	C	20	121_124		13	35	34	63	38	49
Savoy	16FF0824	PI452563	PI452563	C	20	125_128		40	60	50	55	40	60
Savoy	16FF0826	PRE0261	PI660556	D	20	133_136		21	40	21	29	26	39
Savoy	16FF0827	PRE1076	PI660632	D	20	137_140		29	48	40	56	40	31
Savoy	16FF0828	PRE1125	PI665088	D	20	141_144		23	34	20	45	28	46
Savoy	16FF0829	Pacesetter	Pacesetter	D_CHK	20	145_148		9	40	35	54	9	40
Savoy	16FF0830	Belko	PI506013	D	20	149_152		20	40	30	42	30	50
Savoy	16FF0831	Bishehe	PI521290	D	20	153_156		60	76	35	64	32	50
Savoy	16FF0832	Nieniko1	PI514291	D	20	157_160		24	45	32	60	40	73
Savoy	16FF0833	MRV_164	PI568755	D	20	161_164		40	58	42	54	40	54
Savoy	16FF0834	PRE0320	PI282835	D	20	165_168		20	45	14	30	4	35
Savoy	16FF0835	PRE0396	PI660596	D	20	169_172		27	64	30	60	29	39
Savoy	16FF0838	PRE0293	NSL50748	D_CHK	21	169_172		6	44	20	39	18	42
Savoy	16FF0839	PRE0185	PI285039	D	21	165_168		30	45	50	40	35	60
Savoy	16FF0840	MA38	PI508366	D	21	161_164		33	30	30	60	30	30
Savoy	16FF0841	Gadiaba2	PI525669	D	21	157_160		30	42	16	50	40	70
Savoy	16FF0842	Andiwo5	PI521159	D	21	153_156		44	54	22	56	40	59
Savoy	16FF0843	PRE0373	PI660602	D	21	149_152		18	65	42	50	30	72
Savoy	16FF0844	Kade_Berkoujon	PI282871	D	21	145_148		22	50	36	60	36	72
Savoy	16FF0845	PRE1118	PI665103	D	21	141_144		0	0	0	0	0	0
Savoy	16FF0846	ETS_4118	PI456419	D	21	137_140		30	50	32	48	24	30
Savoy	16FF0847	PI453269	PI453269	D	21	133_136		38	40	39	75	39	54
Savoy	16FF0849	PRE0028	PI148089	C_CHK	21	125_128		30	28	19	38	36	44
Savoy	16FF0850	PRE0347	NSL51963	C	21	121_124		12	56	24	45	25	60
Savoy	16FF0851	IS_11079	PI329321	C	21	117_120		22	40	22	50	40	54
Savoy	16FF0852	IS_11548	PI329813	C	21	113_116		24	34	33	33	6	56
Savoy	16FF0853	PRE0317	PI660571	C	21	109_112		4	60	26	32	14	30
Savoy	16FF0854	PI453245	PI453245	C	21	105_108		24	50	35	47	40	56
Savoy	16FF0855	Mashila10	PI329391	C	21	101_104		28	45	22	60	22	42
Savoy	16FF0856	Diansa_Dagafara	PI525728	C	21	97_100		30	50	7	48	30	50
Savoy	16FF0857	MBONE	PI585948	C	21	93_96		22	60	40	60	22	60
Savoy	16FF0858	PRE0339	PI570916	C	21	89_92		17	45	28	30	45	70
Savoy	16FF0860	PRE0028	PI148089	B_CHK	21	81_84		20	30	4	36	9	52
Savoy	16FF0861	PRE0515	PI665073	B	21	77_80		30	45	9	64	30	70
Savoy	16FF0862	IZ_236	PI527676	B	21	73_76		35	40	30	46	26	56
Savoy	16FF0863	PI453257	PI453257	B	21	69_72		30	60	50	60	30	68
Savoy	16FF0864	PRE1237	PI665151	B	21	65_68		15	40	20	30	29	41
Savoy	16FF0865	Dobbs	PI156463	B	21	61_64		6	20	17	24	12	50
Savoy	16FF0866	Mashila5	PI329370	B	21	57_60		17	40	22	38	8	30
Savoy	16FF0867	FARAKO_BA	PI562897	B	21	53_56		4	46	11	40	30	54
Savoy	16FF0868	PRE0704	PI660585	B	21	49_52		20	40	18	50	28	40
Savoy	16FF0869	EKA_OR_OKA_BABA	PI562981	B	21	45_48		4	30	7	32	6	23
Savoy	16FF0871	PRE0028	PI148089	A_CHK	21	37_40		14	20	6	25	6	44
Savoy	16FF0872	PRE0136	PI276787	A	21	33_36		24	30	35	50	40	64
Savoy	16FF0873	A7	PI573193	A	21	29_32		25	35	18	40	25	25
Savoy	16FF0874	PRE0268	PI570712	A	21	25_28		18	20	12	30	12	30
Savoy	16FF0875	MLAKESSEMA	PI585951	A	21	21_24		10	30	10	27	9	32
Savoy	16FF0876	R_42	PI329698	A	21	17_20		8	22	20	40	10	30
Savoy	16FF0877	PI453136	PI453136	A	21	13_16		36	40	20	30	21	20
Savoy	16FF0878	PRE0512	PI665106	A	21	9_12		12	40	20	40	12	60
Savoy	16FF0879	PI453335	PI453335	A	21	5_8		4	40	12	40	18	25
Savoy	16FF0880	ETS_4107A	PI456401A	A	21	1_4		6	30	30	50	14	20
Savoy	16FF0881	DJOFELA	PI585966	A	22	1_4		14	50	30	50	30	42
Savoy	16FF0882	PRE0080	PI153860	A	22	5_8		21	42	21	38	14	42
Savoy	16FF0883	PRE0498	PI660617	A	22	9_12		40	50	20	55	42	51
Savoy	16FF0884	LGV_88_1_DWARF	PI562732	A	22	13_16		32	50	26	54	33	58
Savoy	16FF0885	PRE0590	NSL55749	A	22	17_20		30	60	30	65	25	45
Savoy	16FF0886	PRE0023	PI148084	A_CHK	22	21_24		10	40	31	58	22	50
Savoy	16FF0887	Boure	PI514139	A	22	25_28		17	26	12	31	17	56
Savoy	16FF0888	IS_11378	PI329633	A	22	29_32		36	46	32	53	24	64
Savoy	16FF0889	Preta	PI481848	A	22	33_36		30	60	29	50	25	44
Savoy	16FF0890	PRE0258	PI651102	A	22	37_40		26	28	10	35	9	31
Savoy	16FF0892	PRE0064A	PI152736A	B	22	45_48		20	56	12	50	17	58
Savoy	16FF0893	Dorokon1	PI525814	B	22	49_52		16	25	28	60	15	36
Savoy	16FF0894	ETS_4548B	PI457183B	B	22	53_56		12	42	8	46	17	40
Savoy	16FF0895	PI452946	PI452946	B	22	57_60		48	40	24	33	33	54
Savoy	16FF0896	PI453006	PI453006	B	22	61_64		26	40	38	40	28	40
Savoy	16FF0897	PRE0293	NSL50748	B_CHK	22	65_68		32	44	19	28	18	40
Savoy	16FF0898	PRE0969	NSL54184	B	22	69_72		22	50	20	46	8	50
Savoy	16FF0899	PRE0038	PI148108	B	22	73_76		12	55	12	38	20	38
Savoy	16FF0900	PRE0459	PI665116	B	22	77_80		14	40	11	19	16	20
Savoy	16FF0901	Andiwo2	PI521025	B	22	81_84		5	30	30	32	6	54
Savoy	16FF0903	PRE0244	PI665071	C	22	89_92		30	30	6	30	10	56
Savoy	16FF0904	IS_22868	PI570090	C	22	93_96		30	48	16	60	8	60
Savoy	16FF0905	IS_12624	PI276784	C	22	97_100		32	50	22	60	19	30
Savoy	16FF0906	MN_2109	PI156217	C	22	101_104		18	30	5	42	15	40
Savoy	16FF0907	PRE0309	PI152594	C	22	105_108		25	50	19	29	15	51
Savoy	16FF0908	PRE0146	PI276801	C_CHK	22	109_112		9	45	11	32	12	30
Savoy	16FF0909	Kade_Balia	PI282862	C	22	113_116		13	24	25	29	19	44
Savoy	16FF0910	IS_11845	PI330125	C	22	117_120		8	30	16	40	8	51
Savoy	16FF0911	IS_25576	PI585608	C	22	121_124		4	50	28	50	20	53
Savoy	16FF0912	PRE0859	NSL55279	C	22	125_128		16	40	12	40	18	56
Savoy	16FF0914	PRE0066	PI152748	D	22	133_136		18	48	18	48	15	42
Savoy	16FF0915	PI453036	PI453036	D	22	137_140		24	30	16	34	13	35
Savoy	16FF0916	PRE0349	NSL51969	D	22	141_144		25	60	8	60	19	60
Savoy	16FF0917	PRE0490	PI651187	D	22	145_148		20	45	22	34	10	40
Savoy	16FF0918	PI453395	PI453395	D	22	149_152		22	40	12	31	28	21
Savoy	16FF0919	PRE0023	PI148084	D_CHK	22	153_156		18	52	12	40	8	30
Savoy	16FF0920	IS_11276	PI329524	D	22	157_160		37	60	8	60	19	53
Savoy	16FF0921	Sambadyabo	PI514425	D	22	161_164		4	24	24	50	20	40
Savoy	16FF0922	Andiwo	PI521019	D	22	165_168		32	40	8	42	4	28
Savoy	16FF0923	PRE0472	PI665137	D	22	169_172		8	40	30	40	26	46
Savoy	16FF0926	PI453290	PI453290	D	23	169_172		22	50	32	40	30	62
Savoy	16FF0927	ETS_3823	PI455852	D	23	165_168		32	50	26	60	40	61
Savoy	16FF0928	PRE1215	PI660636	D	23	161_164		20	46	38	42	41	50
Savoy	16FF0929	SA_2299	PI276781	D	23	157_160		28	64	32	68	45	72
Savoy	16FF0930	Shbina	PI520872	D	23	153_156		22	30	20	40	16	21
Savoy	16FF0931	MN_1644	PI155885	D	23	149_152		12	24	30	35	30	52
Savoy	16FF0932	IS_12252	PI337680	D	23	145_148		30	53	24	53	36	60
Savoy	16FF0933	PRE0545	PI665075	D	23	141_144		30	70	22	42	30	50
Savoy	16FF0934	PRE0028	PI148089	D_CHK	23	137_140		30	40	40	48	32	40
Savoy	16FF0935	IS_11350	PI329605	D	23	133_136		46	50	30	40	30	70
Savoy	16FF0937	PI453118	PI453118	C	23	125_128		30	40	40	85	36	52
Savoy	16FF0938	PRE0387	NSL54114	C	23	121_124		30	0	30	60	25	50
Savoy	16FF0939	Bassi_Gaoya	PI514344	C	23	117_120		30	36	21	40	27	32
Savoy	16FF0940	PRE0075	PI153852	C	23	113_116		32	63	38	50	36	75
Savoy	16FF0941	PRE0442	PI665123	C	23	109_112		24	47	28	62	28	42
Savoy	16FF0942	PRE0295	PI660560	C	23	105_108		17	29	24	50	20	47
Savoy	16FF0943	ETS_4121	PI456423	C	23	101_104		12	40	22	60	35	50
Savoy	16FF0944	PRE0053	PI152636	C	23	97_100		32	42	30	49	24	32
Savoy	16FF0945	PRE1441	PI524948	C_CHK	23	93_96		10	42	8	30	25	50
Savoy	16FF0946	PRE0455	PI665126	C	23	89_92		22	50	40	60	22	60
Savoy	16FF0948	DOBI_FAROU	PI586022	B	23	81_84		32	41	22	65	16	40
Savoy	16FF0949	PRE0566	PI660590	B	23	77_80		18	34	18	70	20	42
Savoy	16FF0950	PRE0398	NSL54111	B	23	73_76		30	70	18	28	16	58
Savoy	16FF0951	PRE0072	PI153844	B	23	69_72		20	50	32	62	17	60
Savoy	16FF0952	PRE1337	PI665170	B	23	65_68		16	28	38	32	32	29
Savoy	16FF0953	Heme_Pilou	PI526124	B	23	61_64		30	39	30	33	16	54
Savoy	16FF0954	Mashila4	PI329429	B	23	57_60		40	40	39	49	24	39
Savoy	16FF0955	PRE0425	PI571001	B	23	53_56		12	0	40	49	45	60
Savoy	16FF0956	Pacesetter	Pacesetter	B_CHK	23	49_52		12	28	11	38	18	33
Savoy	16FF0957	IS_11084	PI329327	B	23	45_48		45	42	28	35	39	45
Savoy	16FF0959	PI452658	PI452658	A	23	37_40		36	50	30	58	32	60
Savoy	16FF0960	PI452668	PI452668	A	23	33_36		30	40	24	68	24	38
Savoy	16FF0961	Keninke_Gele	PI525884	A	23	29_32		17	36	28	42	24	38
Savoy	16FF0962	PRE0099	PI221651	A	23	25_28		12	36	22	36	22	30
Savoy	16FF0963	PRE0924	NSL55731	A	23	21_24		28	54	21	52	20	48
Savoy	16FF0964	PI453288	PI453288	A	23	17_20		18	50	48	78	36	90
Savoy	16FF0965	IS_11360	PI329615	A	23	13_16		32	50	42	70	22	56
Savoy	16FF0966	Tchinlouol_B	PI506030B	A	23	9_12		18	40	24	48	28	45
Savoy	16FF0967	PRE0293	NSL50748	A_CHK	23	5_8		18	42	30	50	20	58
Savoy	16FF0968	CHIMPAMBA	PI156326	A	23	1_4		34	57	32	43	37	60
Savoy	16FF0969	PARKONGE	PI563352	A	24	1_4		8	32	12	30	8	45
Savoy	16FF0970	IS_25061	PI585454	A	24	5_8		12	19	22	19	13	32
Savoy	16FF0971	Ochuti6	PI521032	A	24	9_12		12	30	26	70	24	36
Savoy	16FF0972	ZMA_5290	PI505717	A	24	13_16		9	30	14	50	13	37
Savoy	16FF0973	PRE1246	PI660620	A	24	17_20		11	40	8	30	15	48
Savoy	16FF0974	Kalla_Ka	PI526043	A	24	21_24		18	18	16	50	18	38
Savoy	16FF0975	Nieniko2	PI514390	A	24	25_28		20	20	16	32	14	48
Savoy	16FF0976	Pacesetter	Pacesetter	A_CHK	24	29_32		22	22	7	26	12	22
Savoy	16FF0977	PRE0307	PI665150	A	24	33_36		12	40	13	28	20	25
Savoy	16FF0978	PRE0516	PI665109	A	24	37_40		12	51	12	30	21	26
Savoy	16FF0980	PRE0051	PI152611	B	24	45_48		30	38	6	23	22	24
Savoy	16FF0981	PRE0480	PI660616	B	24	49_52		20	40	26	70	31	45
Savoy	16FF0982	ZM_1356	PI500996	B	24	53_56		30	56	30	36	30	48
Savoy	16FF0983	PRE0572	PI660605	B	24	57_60		40	40	20	80	28	40
Savoy	16FF0984	Nieniefi1	PI525835	B	24	61_64		16	3	11	19	32	34
Savoy	16FF0985	Lotori	PI524456	B	24	65_68		18	40	14	24	19	22
Savoy	16FF0986	PI453146	PI453146	B	24	69_72		16	20	16	28	4	24
Savoy	16FF0987	PRE0146	PI276801	B_CHK	24	73_76		28	58	36	60	16	34
Savoy	16FF0988	PI452930	PI452930	B	24	77_80		32	41	42	0	40	60
Savoy	16FF0989	Keninke	PI526108	B	24	81_84		8	45	12	40	8	30
Savoy	16FF0991	Nkona	PI524933	C	24	89_92		30	60	30	62	25	60
Savoy	16FF0992	KABIRI	PI154846	C	24	93_96		50	90	28	76	30	66
Savoy	16FF0993	IS_11453	PI329717	C	24	97_100		22	48	23	75	28	60
Savoy	16FF0994	PRE0563	PI660587	C	24	101_104		33	40	42	76	30	52
Savoy	16FF0995	PRE1025	PI329915	C	24	105_108		45	62	28	70	42	70
Savoy	16FF0996	PI453393	PI453393	C	24	109_112		40	68	28	46	28	44
Savoy	16FF0997	R_488	PI330023	C	24	113_116		25	60	40	60	18	44
Savoy	16FF0998	PRE0293	NSL50748	C_CHK	24	117_120		9	24	32	48	20	32
Savoy	16FF0999	PRE0215	PI291240	C	24	121_124		9	58	6	40	25	40
Savoy	16FF1000	PRE0275	PI651116	C	24	125_128		30	55	25	30	24	50
Savoy	16FF1002	EKPAN_DZUNGI	PI562997	D	24	133_136		22	30	22	30	21	58
Savoy	16FF1003	Rachar1	PI520940	D	24	137_140		28	42	18	36	20	42
Savoy	16FF1004	PRE0291	NSL50663	D	24	141_144		22	46	13	40	22	50
Savoy	16FF1005	PRE0493	PI665140	D	24	145_148		35	58	40	46	35	45
Savoy	16FF1006	PI453490	PI453490	D	24	149_152		22	50	52	60	38	51
Savoy	16FF1007	Nieniko3	PI525641	D	24	153_156		25	30	27	55	18	45
Savoy	16FF1008	LANDI	PI569452	D	24	157_160		21	24	30	30	22	19
Savoy	16FF1009	PRE0146	PI276801	D_CHK	24	161_164		18	50	17	40	12	37
Savoy	16FF1010	PI452943	PI452943	D	24	165_168		28	50	30	60	32	70
Savoy	16FF1011	ETS_4893	PI457822	D	24	169_172		40	50	40	55	35	60
Savoy	16FF1014	PRE0905	NSL50579	D	25	169_172		20	37	32	20	30	35
Savoy	16FF1015	ETS_2727	PI453914	D	25	165_168		34	38	20	38	22	40
Savoy	16FF1016	IS_11362	PI329617	D	25	161_164		30	38	28	42	24	60
Savoy	16FF1017	PI453215	PI453215	D	25	157_160		28	42	32	58	33	48
Savoy	16FF1018	PI452533	PI452533	D	25	153_156		28	40	13	28	8	52
Savoy	16FF1019	PI453349	PI453349	D	25	149_152		20	40	24	36	24	23
Savoy	16FF1020	PRE1441	PI524948	D_CHK	25	145_148		13	24	12	26	15	36
Savoy	16FF1021	IS_2131	PI196049	D	25	141_144		7	31	7	30	24	30
Savoy	16FF1022	Gadiaba1	PI525651	D	25	137_140		35	36	32	42	28	54
Savoy	16FF1023	PI453110	PI453110	D	25	133_136		9	30	9	52	22	30
Savoy	16FF1025	PRE0181A	PI276853A	C	25	125_128		30	58	30	68	32	55
Savoy	16FF1026	PRE0362	NSL54142	C	25	121_124		12	32	20	32	17	58
Savoy	16FF1027	Nieniko7	PI525671	C	25	117_120		12	18	8	30	8	16
Savoy	16FF1028	PRE1186	NSL365712	C	25	113_116		50	60	30	58	28	62
Savoy	16FF1029	PRE0064B	PI152736B	C	25	109_112		30	60	28	60	12	60
Savoy	16FF1030	Ochuti1	PI520982	C	25	105_108		16	32	25	68	12	32
Savoy	16FF1031	PRE0023	PI148084	C_CHK	25	101_104		13	30	12	60	30	54
Savoy	16FF1032	IS_11108	PI329351	C	25	97_100		28	62	34	75	28	72
Savoy	16FF1033	PRE0913	PI571020	C	25	93_96		12	48	12	40	13	28
[truncated: 21 more rows]

## Sheet: 2017_Leaf_Angles_Table_S2
Table S2. Leaf angles at youngest fully expanded leaf (L2) and oldest fully green leaf (L4) for sorghum accessions sampled at two locations (Savoy, IL and Urbana, IL). Three plants per plot were sampled.
													Degrees	Degrees	Degrees	Degrees	Degrees	Degrees	46.3333
Location	PlotID	Name1	Name2	Source	quartile	SMT	WGS	BURKE_PANEL182	range	row	block	SMT_WGS_subset	L2 (i)	L4 (i)	L2 (ii)	L4 (ii)	L2 (iii)	L4 (iii)
Urbana	17EF0001	CHK-F_PRE1441	PI524948	15PV0160					2	1_4	1	N	31	54	33	52	31	60	31.6667
Urbana	17EF0002	PRE0387	NSL54114	15PV0549	3	YES	YES	YES	2	5_8	1	Y	24	41	26	62	29	54	26.3333
Urbana	17EF0003	PRE0329	PI660582	14PV0417	3	NO	YES	NO	2	9_12	1	N	30.5	41	27.5	47	22	53	26.6667
Urbana	17EF0004	Gadiaba_Ba	PI525801	15PV1124	3	NO	NO	NO	2	13_16	1	N	22	32	23	40	22	38	22.3333
Urbana	17EF0005	PRE1329	PI660643	14PV0581	3	YES	YES	YES	2	17_20	1	Y	31	56	33	46	44	52	36
Urbana	17EF0006	MN_2277	PI156393	15PV0859	3	NO	NO	NO	2	21_24	1	N	32	50	22	48	28	58	27.3333
Urbana	17EF0007	PRE0586	PI665143	14PV0374	3	NO	YES	NO	2	25_28	1	N	42	54	43	60	42	58	42.3333
Urbana	17EF0008	PRE0368	NSL54318	14PV0769	3	YES	YES	YES	2	29_32	1	Y	42	52	41	56	36	60	39.6667
Urbana	17EF0009	NyachongRao	PI521086	15PV1083	3	NO	NO	NO	2	33_36	1	N	25	58	33	56	27	58	28.3333
Urbana	17EF0010	PRE0100	PI221657	15PV0501	3	NO	NO	NO	2	37_40	1	N	29	43	29	44	31	36	29.6667
Urbana	17EF0011	CHK-B_Sakoika2	PI525882	14PV0693					2	41_44	5	N	22	45	22	42	23	43	22.3333
Urbana	17EF0012	PRE0373	PI660602	14PV0344	3	YES	YES	NO	2	45_48	5	Y	18	33	16	42	16	36	16.6667
Urbana	17EF0013	R_495B	PI330030B	15PV0530	3	NO	NO	NO	2	49_52	5	N	16	79	14	36	16	46	15.3333
Urbana	17EF0014	NVARKHAN	PI569458	15PV1193	3	NO	NO	NO	2	53_56	5	N	24	43	26	44	22	42	24
Urbana	17EF0015	PRE0584	PI665146	14PV0622	3	YES	YES	YES	2	57_60	5	Y	33	66	36	67	42	64	37
Urbana	17EF0016	PRE0099	PI221651	14PV0244	3	NO	YES	NO	2	61_64	5	N	23	52	36	68	25	75	28
Urbana	17EF0017	PRE0435	PI665115	14PV0174	3	NO	NO	NO	2	65_68	5	N	13	54	14	46	13	48	13.3333
Urbana	17EF0018	PRE0252	PI665107	14PV0772	3	YES	YES	YES	2	69_72	5	Y	16	33	14	32	19	42	16.3333
Urbana	17EF0019	MOBIOR	PI569457	15PV1192	3	NO	NO	NO	2	73_76	5	N	29	76	36	74	33	72	32.6667
Urbana	17EF0020	PRE0282	PI563023	14PV0381	3	NO	YES	NO	2	77_80	5	N	19	56	22	44	22	40	21
Urbana	17EF0021	CHK-E_PRE0295	PI660560	15PV0216					2	81_84	9	N	18	52	20	46	19	43	19
Urbana	17EF0022	PI453339	PI453339	15PV0816	1	YES	NO	NO	2	85_88	9	Y	22	44	32	44	34	53	29.3333
Urbana	17EF0023	Andiwo1	PI521018	14PV0182	1	NO	NO	NO	2	89_92	9	N	22	58	16	46	24	52	20.6667
Urbana	17EF0024	ETS_4547_A	PI457178	14PV0126	1	NO	NO	NO	2	93_96	9	N	33	52	24	81	26	57	27.6667
Urbana	17EF0025	PRE0472	PI665137	14PV0440	1	YES	YES	YES	2	97_100	9	Y	16	34	27	40	28	40	23.6667
Urbana	17EF0026	PI452658	PI452658	15PV0643	1	NO	NO	NO	2	101_104	9	N	32	56	22	54	30	67	28
Urbana	17EF0027	PI452804	PI452804	15PV0676	1	NO	NO	NO	2	105_108	9	N	42	64	31	62	29	40	34
Urbana	17EF0028	PRE0033	PI148101	14PV0439	1	YES	YES	YES	2	109_112	9	Y	42	62	30	49	39	64	37
Urbana	17EF0029	CHR-SPX	SPX	Chromatin	1				2	113_116	9	N	26	48	34	88	32	64	30.6667
Urbana	17EF0030	PI452980	PI452980	15PV0711	1	NO	NO	NO	2	117_120	9	N	28	48	28	98	26	62	27.3333
Urbana	17EF0031	CHK-A-Pacesetter	Pacesetter	NA					2	121_124	13	N	14	29	14	33	13	36	13.6667
Urbana	17EF0032	PRE0307	PI665150	14PV0675	1	YES	YES	YES	2	125_128	13	Y	24	44	20	43	18	41	20.6667
Urbana	17EF0033	IS_11905	PI330185	15PV0968	1	NO	NO	NO	2	129_132	13	N	26	44	29	62	29	55	28
Urbana	17EF0034	PI452968	PI452968	15PV0710	1	NO	NO	NO	2	133_136	13	N	22	44	22	46	24	46	22.6667
Urbana	17EF0035	PRE0437	NSL54705	14PV0530	1	YES	YES	YES	2	137_140	13	Y	31	56	35	45	34	64	33.3333
Urbana	17EF0036	PI452632	PI452632	15PV0635	1	NO	NO	NO	2	141_144	13	N	18	59	16	54	17	49	17
Urbana	17EF0037	PI453224	PI453224	15PV0778	1	NO	NO	NO	2	145_148	13	N	39	58	31	51	32	62	34
Urbana	17EF0038	PRE0087	PI155329	12PV2583	1	YES	NO	NO	2	149_152	13	Y	24	42	22	44	22	41	22.6667
Urbana	17EF0039	PI452578	PI452578	15PV0619	1	NO	NO	NO	2	153_156	13	N	24	59	26	47	39	58	29.6667
Urbana	17EF0040	PI453335	PI453335	15PV0814	1	NO	NO	NO	2	157_160	13	N	38	59	32	52	36	56	35.3333
Urbana	17EF0041	PI452656	PI452656	15PV0641	1	NO	NO	NO	3	157_160	13	N	23	29	28	37	24	37	25
Urbana	17EF0042	PI452736	PI452736	15PV0665	1	NO	NO	NO	3	153_156	13	N	13	23	16	24	17	26	15.3333
Urbana	17EF0043	PI453464	PI453464	15PV0836	1	YES	NO	NO	3	149_152	13	Y	18	47	23	48	22	47	21
Urbana	17EF0044	CHK-E_PRE0295	PI660560	15PV0216					3	145_148	13	N	8	19	11	17	11	17	10
Urbana	17EF0045	ETS_3475	PI455257	15PV1017	1	NO	NO	NO	3	141_144	13	N	28	48	23	46	19	48	23.3333
Urbana	17EF0046	PRE0041	PI148114	14PV0249	1	YES	YES	YES	3	137_140	13	Y	29	36	24	59	23	49	25.3333
Urbana	17EF0047	Sambadyabo	PI514425	14PV0341	1	NO	NO	NO	3	133_136	13	N	19	48	13	32	16	32	16
Urbana	17EF0048	ETS_4893	PI457822	14PV0254	1	NO	NO	NO	3	129_132	13	N	16	33	22	36	16	36	18
Urbana	17EF0049	PRE0022	PI148083	15PV0034	1	YES	YES	YES	3	125_128	13	Y	19	33	16	37	19	32	18
Urbana	17EF0050	PI453341	PI453341	15PV0817	1	NO	NO	NO	3	121_124	13	N	12	26	12	36	11	37	11.6667
Urbana	17EF0051	IS_11265	PI329511	15PV0918	1	NO	NO	NO	3	117_120	9	N	19	42	19	37	20	40	19.3333
Urbana	17EF0052	ETS_4523	PI457135	14PV0671	1	NO	NO	NO	3	113_116	9	N	29	41	30	44	24	56	27.6667
Urbana	17EF0053	PRE0215	PI291240	12PV2406	1	YES	YES	YES	3	109_112	9	Y	13	92	18	20	13	32	14.6667
Urbana	17EF0054	CHK-D_PRE0146	PI276801	15PV0069					3	105_108	9	N	18	30	13	30	12	30	14.3333
Urbana	17EF0055	PI452729	PI452729	15PV0662	1	NO	NO	NO	3	101_104	9	N	19	41	19	41	5	20	14.3333
Urbana	17EF0056	PI453257	PI453257	15PV0792	1	YES	NO	NO	3	97_100	9	Y	25	36	26	40	25	36	25.3333
Urbana	17EF0057	PI453330	PI453330	15PV0812	1	NO	NO	NO	3	93_96	9	N	26	46	21	140	21	43	22.6667
Urbana	17EF0058	PI452648	PI452648	15PV0640	1	NO	NO	NO	3	89_92	9	N	11	52	23	46	22	62	18.6667
Urbana	17EF0059	ZM_0327	PI524814	15PV1110	1	YES	NO	NO	3	85_88	9	Y	22	44	29	34	26	53	25.6667
Urbana	17EF0060	ETS_4121	PI456423	15PV0554	1	NO	NO	NO	3	81_84	9	N	21	31	22	32	22	32	21.6667
Urbana	17EF0061	PRE0311	PI152593	15PV0553	3	NO	NO	NO	3	77_80	5	N	12	28	12	22	12	23	12
Urbana	17EF0062	Ndonga	PI521094	15PV1084	3	NO	NO	NO	3	73_76	5	N	29	41	19	42	22	42	23.3333
Urbana	17EF0063	PRE0268	PI570712	15PV0569	3	YES	YES	NO	3	69_72	5	Y	17	28	18	39	16	34	17
Urbana	17EF0064	CHK-A-Pacesetter	Pacesetter	NA					3	65_68	5	N	16	36	16	33	16	30	16
Urbana	17EF0065	PRE0512	PI665106	14PV0266	3	NO	NO	NO	3	61_64	5	N	16	33	16	32	16	34	16
Urbana	17EF0066	PRE0256	NSL50448	14PV0758	3	YES	YES	YES	3	57_60	5	Y	15	36	19	29	16	31	16.6667
Urbana	17EF0067	PRE0273	NSL50937	15PV0060	3	NO	NO	NO	3	53_56	5	N	19	50	13	40	13	24	15
Urbana	17EF0068	MN_2386	PI156510	15PV0863	3	NO	NO	NO	3	49_52	5	N	18	29	17	27	13	33	16
Urbana	17EF0069	PRE0482	PI665141	14PV0418	3	YES	YES	YES	3	45_48	5	Y	21	52	92	93	26	48	46.3333
Urbana	17EF0070	PRE0432	PI665117	14PV0319	3	NO	YES	NO	3	41_44	5	N	26	52	21	51	15	32	20.6667
Urbana	17EF0071	IS_22887	PI570109	15PV1214	3	NO	NO	NO	3	37_40	1	N	26	42	20	50	20	49	22
Urbana	17EF0072	IS_11280	PI329528	14PV0748	3	NO	NO	NO	3	33_36	1	N	21	36	14	40	22	40	19
Urbana	17EF0073	PRE0344	NSL51959	14PV0274	3	YES	YES	YES	3	29_32	1	Y	26	45	24	48	23	48	24.3333
Urbana	17EF0074	CHK-C_PRE0028	PI148089	15PV0036					3	25_28	1	N	22	40	28	53	28	52	26
Urbana	17EF0075	PRE0498	PI660617	14PV0056	3	NO	NO	NO	3	21_24	1	N	22	42	31	42	26	56	26.3333
Urbana	17EF0076	PRE1118	PI665103	15PV0527	3	YES	YES	YES	3	17_20	1	Y	21	26	18	39	16	41	18.3333
Urbana	17EF0077	IS_22868	PI570090	15PV1210	3	NO	NO	NO	3	13_16	1	N	14	40	29	44	29	37	24
Urbana	17EF0078	PRE0520	NSL50649	14PV0299	3	NO	YES	NO	3	9_12	1	N	23	49	19	40	19	24	20.3333
Urbana	17EF0079	PRE0566	PI660590	14PV0539	3	YES	YES	YES	3	5_8	1	Y	16	58	16	28	14	42	15.3333
Urbana	17EF0080	IS_2958	PI267551	14PV0538	3	NO	NO	NO	3	1_4	1	N	31	69	19	72	24	62	24.6667
Urbana	17EF0081	PI453241	PI453241	15PV0788	3	NO	NO	NO	4	1_4	1	N	8	25	10	29	8	20	8.66667
Urbana	17EF0082	PRE0021	PI147938	14PV0452	3	YES	YES	YES	4	5_8	1	Y	16	32	14	26	11	17	13.6667
Urbana	17EF0083	CHK-D_PRE0146	PI276801	15PV0069					4	9_12	1	N	13	32	16	24	13	30	14
Urbana	17EF0084	MA38	PI508366	15PV0528	3	NO	NO	NO	4	13_16	1	N	11	36	11	19	11	24	11
Urbana	17EF0085	PRE0258	PI651102	12PV2469	3	YES	YES	NO	4	17_20	1	Y	6	18	8	21	7	19	7
Urbana	17EF0086	PRE0396	PI660596	15PV0507	3	NO	NO	NO	4	21_24	1	N	11	23	8	18	9	22	9.33333
Urbana	17EF0087	IS_25325	PI585549	14PV0754	3	NO	NO	NO	4	25_28	1	N	14	28	8	32	13	28	11.6667
Urbana	17EF0088	PRE1025	PI329915	15PV0532	3	YES	YES	YES	4	29_32	1	Y	22	38	22	40	23	44	22.3333
Urbana	17EF0089	IS_13554	PI291081	15PV0884	3	NO	NO	NO	4	33_36	1	N	22	59	21	30	29	36	24
Urbana	17EF0090	PI452942	PI452942	15PV0704	3	NO	NO	NO	4	37_40	1	N	19	36	26	41	23	36	22.6667
Urbana	17EF0091	PRE0999	PI329323	14PV0836	3	NO	NO	NO	4	41_44	5	N	22	42	23	50	24	42	23
Urbana	17EF0092	PRE0145	PI276800	14PV0705	3	YES	YES	YES	4	45_48	5	Y	18	33	24	49	23	45	21.6667
Urbana	17EF0093	CHK-E_PRE0295	PI660560	15PV0216					4	49_52	5	N	8	22	11	22	9	23	9.33333
Urbana	17EF0094	PRE0269	NSL80235	12PV2328	3	NO	NO	NO	4	53_56	5	N	9	27	13	31	12	26	11.3333
Urbana	17EF0095	PRE0127	PI276773	14PV0523	3	YES	YES	YES	4	57_60	5	Y	12	52	13	32	13	42	12.6667
Urbana	17EF0096	ZM_0791	PI524916	15PV1115	3	NO	NO	NO	4	61_64	5	N	12	32	18	42	16	44	15.3333
Urbana	17EF0097	SA_2362	PI276844	15PV0881	3	NO	NO	NO	4	65_68	5	N	22	32	22	46	19	38	21
Urbana	17EF0098	PRE0257	NSL50449	15PV0061	3	YES	YES	YES	4	69_72	5	Y	22	33	22	72	26	51	23.3333
Urbana	17EF0099	IS_11277	PI329525	14PV0412	3	NO	NO	NO	4	73_76	5	N	32	44	29	42	27	46	29.3333
Urbana	17EF0100	PRE1116	NSL51949	14PV0831	3	NO	NO	NO	4	77_80	5	N	29	47	32	44	33	51	31.3333
Urbana	17EF0101	ZMA_5356	PI505737	14PV0787	1	NO	NO	NO	4	81_84	9	N	24	41	24	46	23	34	23.6667
Urbana	17EF0102	PRE0528	PI651178	12PV2249	1	YES	YES	YES	4	85_88	9	Y	8	14	12	28	13	42	11
Urbana	17EF0103	CHK-F_PRE1441	PI524948	15PV0160					4	89_92	9	N	19	52	22	38	13	36	18
Urbana	17EF0104	PI453246	PI453246	15PV0791	1	NO	NO	NO	4	93_96	9	N	24	48	84	80	32	52	46.6667
Urbana	17EF0105	PRE0919	NSL55671	14PV0610	1	YES	YES	YES	4	97_100	9	Y	12	22	15	22	15	22	14
Urbana	17EF0106	Ochuti	PI521041	15PV1077	1	NO	NO	NO	4	101_104	9	N	11	32	46	45	13	32	23.3333
Urbana	17EF0107	PRE1031	PI330165	14PV0611	1	NO	NO	NO	4	105_108	9	N	20	52	29	42	27	42	25.3333
Urbana	17EF0108	PRE1156	PI330098	14PV0458	1	YES	YES	YES	4	109_112	9	Y	25	44	22	37	22	46	23
Urbana	17EF0109	PI453463	PI453463	15PV0835	1	NO	NO	NO	4	113_116	9	N	26	58	29	38	29	42	28
Urbana	17EF0110	PI452584	PI452584	15PV0620	1	NO	NO	NO	4	117_120	9	N	12	36	12	38	13	42	12.3333
Urbana	17EF0111	PRE0362	NSL54142	14PV0171	1	NO	NO	NO	4	121_124	13	N	21	42	20	33	22	42	21
Urbana	17EF0112	PRE1015	PI329719	14PV0402	1	YES	YES	YES	4	125_128	13	Y	18	42	19	59	17	37	18
Urbana	17EF0113	CHK-B_Sakoika2	PI525882	14PV0693					4	129_132	13	N	27	58	30	52	28	55	28.3333
Urbana	17EF0114	PI452587	PI452587	15PV0621	1	NO	NO	NO	4	133_136	13	N	19	58	26	49	20	40	21.6667
Urbana	17EF0115	PI453121	PI453121	15PV0751	1	YES	NO	NO	4	137_140	13	Y	34	63	26	42	32	41	30.6667
Urbana	17EF0116	PI453118	PI453118	15PV0749	1	NO	NO	NO	4	141_144	13	N	27	74	29	61	28	68	28
Urbana	17EF0117	PRE0863B	NSL55345B	15PV0573	1	NO	NO	NO	4	145_148	13	N	24	50	27	62	38	61	29.6667
Urbana	17EF0118	PRE1203	PI383856	14PV0514	1	YES	YES	YES	4	149_152	13	Y	11	29	13	38	11	32	11.6667
Urbana	17EF0119	LANDI	PI569452	15PV1188	1	NO	NO	NO	4	153_156	13	N	11	18	11	24	13	24	11.6667
Urbana	17EF0120	IS_11201	PI329444	15PV0909	1	NO	NO	NO	4	157_160	13	N	19	42	22	40	19	46	20
Urbana	17EF0121	PRE0449	PI591377	12PV2505	1	NO	NO	NO	5	157_160	13	N	9	32	13	24	12	21	11.3333
Urbana	17EF0122	CHK-C_PRE0028	PI148089	15PV0036					5	153_156	13	N	38	48	36	46	36	49	36.6667
Urbana	17EF0123	PI452988	PI452988	15PV0716	1	YES	NO	NO	5	149_152	13	Y	32	43	26	42	25	42	27.6667
Urbana	17EF0124	ETS_2049	PI452580	14PV0142	1	NO	NO	NO	5	145_148	13	N	31	62	24	66	35	66	30
Urbana	17EF0125	PI453221	PI453221	15PV0777	1	NO	NO	NO	5	141_144	13	N	22	55	23	50	22	44	22.3333
Urbana	17EF0126	PRE0442	PI665123	14PV0322	1	YES	YES	YES	5	137_140	13	Y	13	35	16	32	17	29	15.3333
Urbana	17EF0127	IS_11160	PI329403	15PV0907	1	NO	NO	NO	5	133_136	13	N	18	42	21	43	22	47	20.3333
Urbana	17EF0128	PI453014	PI453014	15PV0723	1	NO	NO	NO	5	129_132	13	N	13	35	16	32	17	29	15.3333
Urbana	17EF0129	BAHONGER-UKILIR	PI570388	15PV1221	1	YES	NO	NO	5	125_128	13	Y	25	41	18	42	24	44	22.3333
Urbana	17EF0130	PI452958	PI452958	15PV0708	1	NO	NO	NO	5	121_124	13	N	31	58	22	40	28	42	27
Urbana	17EF0131	PI453179	PI453179	15PV0768	1	NO	NO	NO	5	117_120	9	N	28	51	20	42	26	44	24.6667
Urbana	17EF0132	CHK-B_Sakoika2	PI525882	14PV0693					5	113_116	9	N	21	32	22	40	22	40	21.6667
Urbana	17EF0133	IS_11463	PI329727	14PV0318	1	YES	NO	NO	5	109_112	9	Y	22	28	21	32	21	36	21.3333
Urbana	17EF0134	PI453494	PI453494	15PV0839	1	NO	NO	NO	5	105_108	9	N	22	47	22	50	23	47	22.3333
Urbana	17EF0135	Demba_Ile2	PI525667	14PV0339	1	NO	NO	NO	5	101_104	9	N	13	26	13	26	13	27	13
Urbana	17EF0136	PI452946	PI452946	15PV0706	1	YES	NO	NO	5	97_100	9	Y	32	43	22	41	23	46	25.6667
Urbana	17EF0137	PI453006	PI453006	15PV0722	1	NO	NO	NO	5	93_96	9	N	24	38	22	54	22	31	22.6667
Urbana	17EF0138	PI453363	PI453363	15PV0823	1	NO	NO	NO	5	89_92	9	N	9	24	9	26	12	28	10
Urbana	17EF0139	PI452789	PI452789	15PV0674	1	YES	NO	NO	5	85_88	9	Y	21	56	32	60	23	60	25.3333
Urbana	17EF0140	PI452628	PI452628	15PV0633	1	NO	NO	NO	5	81_84	9	N	29	56	29	56	31	58	29.6667
Urbana	17EF0141	IS_11301	PI329550	15PV0925	3	NO	NO	NO	5	77_80	5	N	28	44	32	42	22	40	27.3333
Urbana	17EF0142	CHK-D_PRE0146	PI276801	15PV0069					5	73_76	5	N	13	36	17	26	13	34	14.3333
Urbana	17EF0143	PRE0054	PI152654	14PV0637	3	YES	YES	YES	5	69_72	5	Y	17	20	13	26	14	24	14.6667
Urbana	17EF0144	IS_20043	PI514456	15PV1064	3	NO	NO	NO	5	65_68	5	N	18	31	16	25	14	29	16
Urbana	17EF0145	EKA_OR_OKA_BABA	PI562982	15PV1144	3	NO	NO	NO	5	61_64	5	N	18	39	13	31	19	36	16.6667
Urbana	17EF0146	PRE1039	PI330887	14PV0713	3	YES	YES	YES	5	57_60	5	Y	18	38	18	40	19	34	18.3333
Urbana	17EF0147	MRV_164	PI568755	14PV0614	3	NO	NO	NO	5	53_56	5	N	45	49	48	50	49	50	47.3333
Urbana	17EF0148	7035S	PI552851	15PV1135	3	NO	NO	NO	5	49_52	5	N	29	52	28	39	29	50	28.6667
Urbana	17EF0149	PRE0384	NSL54165	14PV0665	3	YES	YES	YES	5	45_48	5	Y	17	32	16	27	17	38	16.6667
Urbana	17EF0150	PI453433	PI453433	15PV0834	3	NO	NO	NO	5	41_44	5	N	13	28	20	27	20	32	17.6667
Urbana	17EF0151	PRE0975	PI330070	14PV0334	3	NO	YES	NO	5	37_40	1	N	23	36	22	36	22	36	22.3333
Urbana	17EF0152	CHK-A-Pacesetter	Pacesetter	NA					5	33_36	1	N	8	21	9	28	8	22	8.33333
Urbana	17EF0153	PRE0185	PI285039	14PV0277	3	YES	YES	NO	5	29_32	1	Y	13	33	11	27	12	29	12
Urbana	17EF0154	IS_24800	PI585406	15PV0511	3	NO	NO	NO	5	25_28	1	N	19	52	12	32	18	32	16.3333
Urbana	17EF0155	PI452807	PI452807	15PV0677	3	NO	NO	NO	5	21_24	1	N	18	24	12	25	9	25	13
Urbana	17EF0156	PRE1019	PI329836	14PV0802	3	YES	YES	YES	5	17_20	1	Y	13	42	16	56	22	48	17
Urbana	17EF0157	Adjito	PI506073	14PV0526	3	NO	NO	NO	5	13_16	1	N	32	48	23	32	22	33	25.6667
Urbana	17EF0158	PI453145	PI453145	15PV0758	3	NO	NO	NO	5	9_12	1	N	9	29	12	29	11	28	10.6667
Urbana	17EF0159	PRE0322	PI660580	15PV0132	3	YES	YES	YES	5	5_8	1	Y	19	56	13	42	16	36	16
Urbana	17EF0160	PRE0830	NSL54779	12PV2389	3	NO	YES	NO	5	1_4	1	N	24	43	26	50	31	50	27
Urbana	17EF0161	PRE1338	PI665155	14PV0060	3	NO	NO	NO	6	1_4	1	N	11	22	12	26	11	24	11.3333
Urbana	17EF0162	PRE0339	PI570916	14PV0565	3	YES	YES	NO	6	5_8	1	Y	27	52	28	69	33	64	29.3333
Urbana	17EF0163	PI453281	PI453281	15PV0802	3	NO	NO	NO	6	9_12	1	N	13	30	18	31	13	30	14.6667
Urbana	17EF0164	IS_11298	PI329546	15PV0924	3	NO	NO	NO	6	13_16	1	N	22	34	26	37	22	33	23.3333
Urbana	17EF0165	CHK-E_PRE0295	PI660560	15PV0216					6	17_20	1	Y	9	20	11	28	9	27	9.66667
Urbana	17EF0166	IS_11574	PI329843	15PV0949	3	NO	NO	NO	6	21_24	1	N	7	16	11	24	11	25	9.66667
Urbana	17EF0167	CHR-SPX	SPX	Chromatin	3				6	25_28	1	N	8	19	9	18	12	18	9.66667
Urbana	17EF0168	PRE0138	PI276789	14PV0604	3	YES	YES	YES	6	29_32	1	Y	22	31	22	42	28	28	24
Urbana	17EF0169	PRE0284	NSL50499	12PV2228	3	NO	YES	NO	6	33_36	1	N	24	37	11	19	11	36	15.3333
Urbana	17EF0170	PI453237	PI453237	15PV0785	3	NO	NO	NO	6	37_40	1	N	11	29	13	28	14	29	12.6667
Urbana	17EF0171	Nieniko2	PI514390	14PV0130	3	NO	NO	NO	6	41_44	5	N	12	28	11	24	11	22	11.3333
Urbana	17EF0172	PRE0159	PI276820	14PV0822	3	YES	YES	YES	6	45_48	5	Y	46	52	38	54	39	56	41
Urbana	17EF0173	PRE0519	PI665077	12PV2208	3	NO	NO	NO	6	49_52	5	N	16	32	44	84	12	30	24
Urbana	17EF0174	PRE1108	PI660593	14PV0184	3	NO	NO	NO	6	53_56	5	N	12	32	13	27	11	30	12
Urbana	17EF0175	CHK-F_PRE1441	PI524948	15PV0160					6	57_60	5	Y	17	31	12	22	12	32	13.6667
Urbana	17EF0176	Mashila8	PI329890	14PV0703	3	NO	NO	NO	6	61_64	5	N	32	72	31	62	29	64	30.6667
Urbana	17EF0177	PI452844	PI452844	15PV0684	3	NO	NO	NO	6	65_68	5	N	23	28	24	46	27	49	24.6667
Urbana	17EF0178	PRE0272	PI651168	15PV0575	3	YES	YES	YES	6	69_72	5	Y	13	26	14	24	13	25	13.3333
Urbana	17EF0179	PRE0248	PI665069	15PV0063	3	NO	NO	NO	6	73_76	5	N	9	13	11	21	8	16	9.33333
Urbana	17EF0180	Bimbiri_Ba	PI525931	15PV1127	3	NO	NO	NO	6	77_80	5	N	8	15	7	16	7	19	7.33333
Urbana	17EF0181	PI452590	PI452590	15PV0623	1	NO	NO	NO	6	81_84	9	N	31	44	23	41	29	36	27.6667
Urbana	17EF0182	PRE0581	NSL55032	14PV0214	1	YES	YES	YES	6	85_88	9	Y	13	19	15	18	15	25	14.3333
Urbana	17EF0183	PI452639	PI452639	15PV0636	1	NO	NO	NO	6	89_92	9	N	22	33	94	110	24	50	46.6667
Urbana	17EF0184	PI452611	PI452611	15PV0627	1	NO	NO	NO	6	93_96	9	N	24	36	22	22	16	52	20.6667
Urbana	17EF0185	CHK-C_PRE0028	PI148089	15PV0036					6	97_100	9	Y	20	41	21	42	21	40	20.6667
Urbana	17EF0186	ETS_4542	PI457169	14PV0775	1	NO	NO	NO	6	101_104	9	N	16	60	18	57	17	59	17
Urbana	17EF0187	ETS_2472	PI453453	14PV0550	1	NO	NO	NO	6	105_108	9	N	32	69	16	72	31	64	26.3333
Urbana	17EF0188	PRE0455	PI665126	14PV0304	1	YES	YES	YES	6	109_112	9	Y	22	41	22	38	21	44	21.6667
Urbana	17EF0189	PRE1047	PI329311	14PV0055	1	NO	NO	NO	6	113_116	9	N	21	36	94	100	22	44	45.6667
Urbana	17EF0190	PI452943	PI452943	15PV0705	1	NO	NO	NO	6	117_120	9	N	29	63	24	44	29	56	27.3333
Urbana	17EF0191	Jerima	PI273465	15PV0878	1	NO	NO	NO	6	121_124	13	N	29	63	18	42	26	42	24.3333
Urbana	17EF0192	PRE1049	PI329597	14PV0480	1	YES	YES	YES	6	125_128	13	Y	22	39	19	32	22	31	21
Urbana	17EF0193	PI453315	PI453315	15PV0807	1	NO	NO	NO	6	129_132	13	N	24	39	21	39	22	42	22.3333
Urbana	17EF0194	PI452995	PI452995	15PV0720	1	NO	NO	NO	6	133_136	13	N	26	29	22	50	20	39	22.6667
Urbana	17EF0195	CHK-D_PRE0146	PI276801	15PV0069					6	137_140	13	Y	16	32	19	24	19	32	18
Urbana	17EF0196	PI452519	PI452519	15PV0600	1	NO	NO	NO	6	141_144	13	N	24	29	22	27	22	29	22.6667
Urbana	17EF0197	ETS_3176	PI454674	14PV0804	1	NO	NO	NO	6	145_148	13	N	21	32	42	88	17	40	26.6667
Urbana	17EF0198	PRE0483	PI665142	14PV0455	1	YES	YES	YES	6	149_152	13	Y	27	31	26	32	28	42	27
Urbana	17EF0199	Shbina	PI520872	15PV1069	1	NO	NO	NO	6	153_156	13	N	21	42	17	40	21	41	19.6667
Urbana	17EF0200	ETS_4300_A	PI456722	14PV0557	1	NO	NO	NO	6	157_160	13	N	31	43	32	52	29	66	30.6667
Urbana	17EF0201	PI452982	PI452982	15PV0712	1	NO	NO	NO	7	157_160	13	N	12	26	13	23	13	27	12.6667
Urbana	17EF0202	PI453395	PI453395	15PV0830	1	NO	NO	NO	7	153_156	13	N	25	46	24	47	32	52	27
Urbana	17EF0203	PI452640	PI452640	15PV0637	1	YES	NO	NO	7	149_152	13	Y	31	49	29	38	28	37	29.3333
Urbana	17EF0204	Demba_Ile1	PI525665	14PV0599	1	NO	NO	NO	7	145_148	13	N	21	32	14	22	19	25	18
Urbana	17EF0205	PI452534	PI452534	15PV0606	1	NO	NO	NO	7	141_144	13	N	22	24	24	32	23	40	23
Urbana	17EF0206	ETS_4529	PI457145	14PV0812	1	YES	NO	NO	7	137_140	13	Y	18	42	19	41	18	41	18.3333
Urbana	17EF0207	PI453157	PI453157	15PV0760	1	NO	NO	NO	7	133_136	13	N	12	41	21	28	19	33	17.3333
Urbana	17EF0208	IS_11904	PI330184	15PV0967	1	NO	NO	NO	7	129_132	13	N	26	62	31	48	32	40	29.6667
Urbana	17EF0209	ETS_4548B	PI457183B	15PV0541	1	YES	NO	NO	7	125_128	13	Y	21	52	26	37	21	46	22.6667
Urbana	17EF0210	CHK-F_PRE1441	PI524948	15PV0160					7	121_124	13	N	22	36	19	37	18	36	19.6667
Urbana	17EF0211	Lisi	PI521155	15PV1088	1	NO	NO	NO	7	117_120	9	N	24	63	24	57	21	54	23
Urbana	17EF0212	ETS_3181	PI454687	14PV0651	1	NO	NO	NO	7	113_116	9	N	19	33	21	31	23	27	21
Urbana	17EF0213	PI452577	PI452577	15PV0618	1	YES	NO	NO	7	109_112	9	Y	11	46	11	49	12	50	11.3333
Urbana	17EF0214	Co_1	PI266927	15PV0872	1	NO	NO	NO	7	105_108	9	N	26	31	22	39	21	34	23
Urbana	17EF0215	PI453329	PI453329	15PV0811	1	NO	NO	NO	7	101_104	9	N	32	56	17	50	24	77	24.3333
Urbana	17EF0216	Koube_Baledje	PI514556	15PV1068	1	YES	NO	NO	7	97_100	9	Y	22	43	31	47	23	39	25.3333
Urbana	17EF0217	PI452851	PI452851	15PV0687	1	NO	NO	NO	7	93_96	9	N	40	67	42	65	32	70	38
Urbana	17EF0218	ETS_4099	PI456392	14PV0295	1	NO	NO	NO	7	89_92	9	N	24	23	19	33	17	33	20
Urbana	17EF0219	PRE0188	PI285043	14PV0407	1	YES	YES	YES	7	85_88	9	Y	14	31	13	31	12	32	13
Urbana	17EF0220	CHK-A-Pacesetter	Pacesetter	NA					7	81_84	9	N	9	24	8	25	10	33	9
Urbana	17EF0221	PRE0947	PI185458	14PV0359	3	NO	YES	NO	7	77_80	5	N	17	42	21	39	11	36	16.3333
Urbana	17EF0222	IS_25576	PI585608	15PV1237	3	NO	NO	NO	7	73_76	5	N	36	57	33	52	32	49	33.6667
Urbana	17EF0223	PRE0019	PI147937	15PV0033	3	YES	YES	YES	7	69_72	5	Y	23	28	31	40	32	50	28.6667
Urbana	17EF0224	ZM_1356	PI500996	14PV0726	3	NO	NO	NO	7	65_68	5	N	31	60	27	50	26	36	28
Urbana	17EF0225	IS_11407	PI329665	15PV0939	3	NO	NO	NO	7	61_64	5	N	41	49	36	39	41	52	39.3333
Urbana	17EF0226	PRE0580	PI665121	14PV0549	3	YES	YES	YES	7	57_60	5	Y	21	51	21	46	19	42	20.3333
Urbana	17EF0227	Kulum	PI524689	15PV1109	3	NO	NO	NO	7	53_56	5	N	11	34	14	31	11	59	12
Urbana	17EF0228	Kende_Ble	PI525897	15PV1126	3	NO	NO	NO	7	49_52	5	N	9	30	12	25	9	14	10
Urbana	17EF0229	PRE0296	NSL50614	14PV0823	3	YES	YES	YES	7	45_48	5	Y	14	32	17	26	11	27	14
Urbana	17EF0230	CHK-C_PRE0028	PI148089	15PV0036					7	41_44	5	N	28	42	22	32	21	52	23.6667
Urbana	17EF0231	IS_11390	PI329645	15PV0938	3	NO	NO	NO	7	37_40	1	N	21	44	32	42	27	42	26.6667
Urbana	17EF0232	IS_11576	PI329845	14PV0644	3	NO	NO	NO	7	33_36	1	N	12	52	12	36	21	50	15
Urbana	17EF0233	PRE1124	PI651141	14PV0445	3	YES	YES	YES	7	29_32	1	Y	31	49	26	40	28	52	28.3333
Urbana	17EF0234	PRE0593	PI267580	12PV2486	3	NO	NO	NO	7	25_28	1	N	25	53	21	47	25	52	23.6667
Urbana	17EF0235	Sonikoura	PI525677	14PV0729	3	NO	NO	NO	7	21_24	1	N	10	24	11	22	9	21	10
Urbana	17EF0236	PRE0270	PI651113	14PV0642	3	YES	YES	YES	7	17_20	1	Y	19	24	17	32	13	22	16.3333
Urbana	17EF0237	PRE0080	PI153860	14PV0337	3	NO	YES	NO	7	13_16	1	N	14	39	23	44	22	41	19.6667
Urbana	17EF0238	IS_11228	PI329471	15PV0911	3	NO	NO	NO	7	9_12	1	N	11	22	13	29	17	42	13.6667
Urbana	17EF0239	PRE0350	NSL51902	15PV0584	3	YES	YES	YES	7	5_8	1	Y	21	44	22	42	26	41	23
Urbana	17EF0240	CHK-B_Sakoika2	PI525882	14PV0693					7	1_4	1	N	8	21	9	22	7	21	8
Urbana	17EF0241	Keninke_Niteli	PI526147	15PV0508	3	NO	NO	NO	8	1_4	2	N	21	31	12	37	12	42	15
Urbana	17EF0242	CHK-C_PRE0028	PI148089	15PV0036					8	5_8	2	Y	12	42	21	42	26	32	19.6667
Urbana	17EF0243	IS_10168	PI563350	15PV1166	3	NO	NO	NO	8	9_12	2	N	13	25	11	27	12	28	12
Urbana	17EF0244	Keninke	PI526108	14PV0784	3	NO	NO	NO	8	13_16	2	N	11	23	9	26	9	28	9.66667
Urbana	17EF0245	PRE0330	PI665098	14PV0363	3	YES	YES	NO	8	17_20	2	Y	16	30	11	31	11	32	12.6667
Urbana	17EF0246	PRE0308	PI665092	14PV0373	3	NO	YES	NO	8	21_24	2	N	12	38	21	30	15	30	16
Urbana	17EF0247	Nkona	PI524933	14PV0531	3	NO	NO	NO	8	25_28	2	N	19	32	31	42	31	40	27
Urbana	17EF0248	PRE0301	PI660564	14PV0832	3	YES	YES	YES	8	29_32	2	Y	8	28	10	33	11	28	9.66667
Urbana	17EF0249	IS_11077	PI329319	15PV0893	3	NO	NO	NO	8	33_36	2	N	53	52	36	82	44	66	44.3333
Urbana	17EF0250	PRE0137	PI276788	14PV0591	3	NO	NO	NO	8	37_40	2	N	39	62	43	70	29	74	37
Urbana	17EF0251	IS_11268	PI329514	14PV0229	3	NO	NO	NO	8	41_44	6	N	52	60	42	61	36	59	43.3333
Urbana	17EF0252	PRE0407	PI665111	14PV0331	3	YES	YES	NO	8	45_48	6	Y	26	52	26	38	29	64	27
Urbana	17EF0253	CHK-B_Sakoika2	PI525882	14PV0693					8	49_52	6	N	11	38	13	29	11	32	11.6667
Urbana	17EF0254	PRE0475	PI665138	14PV0262	3	NO	YES	NO	8	53_56	6	N	13	31	12	24	10	30	11.6667
Urbana	17EF0255	PRE0538	PI665083	14PV0456	3	YES	YES	YES	8	57_60	6	Y	12	32	24	32	14	34	16.6667
Urbana	17EF0256	Belko	PI506013	15PV0551	3	NO	NO	NO	8	61_64	6	N	11	42	9	24	9	36	9.66667
Urbana	17EF0257	PRE0523	PI651131	14PV0376	3	NO	YES	NO	8	65_68	6	N	11	28	9	32	9	29	9.66667
Urbana	17EF0258	PRE0424	PI660606	14PV0807	3	YES	YES	YES	8	69_72	6	Y	9	28	11	34	15	34	11.6667
Urbana	17EF0259	IS_3042	PI267629	14PV0690	3	NO	NO	NO	8	73_76	6	N	13	22	19	33	15	32	15.6667
Urbana	17EF0260	Ochuti3	PI521088	14PV0805	3	NO	NO	NO	8	77_80	6	N	16	51	12	41	18	32	15.3333
Urbana	17EF0261	Rachar	PI520955	15PV1070	1	NO	NO	NO	8	81_84	10	N	17	32	16	52	18	41	17
Urbana	17EF0262	CHK-F_PRE1441	PI524948	15PV0160					8	85_88	10	Y	11	22	9	32	11	32	10.3333
Urbana	17EF0263	IS_11057	PI329299	15PV0889	1	NO	NO	NO	8	89_92	10	N	16	36	22	40	19	52	19
Urbana	17EF0264	ETS_4548A	PI457183A	14PV0423	1	NO	NO	NO	8	93_96	10	N	22	64	28	58	27	68	25.6667
Urbana	17EF0265	PRE0452	NSL54591	14PV0532	1	YES	YES	YES	8	97_100	10	Y	12	36	16	49	19	42	15.6667
Urbana	17EF0266	ZMA_5292	PI505719	14PV0583	1	NO	NO	NO	8	101_104	10	N	22	69	26	74	12	44	20
Urbana	17EF0267	CHR-SPX	SPX	Chromatin	1				8	105_108	10	N	16	34	11	23	14	25	13.6667
Urbana	17EF0268	PRE0025	PI148086	10PV1204	1	YES	YES	YES	8	109_112	10	Y	22	43	13	48	24	48	19.6667
Urbana	17EF0269	PI452669	PI452669	15PV0650	1	NO	NO	NO	8	113_116	10	N	18	52	21	62	16	37	18.3333
Urbana	17EF0270	IS_11068	PI329310	15PV0892	1	NO	NO	NO	8	117_120	10	N	21	61	26	60	26	60	24.3333
Urbana	17EF0271	ETS_2908	PI454241	15PV0992	1	NO	NO	NO	8	121_124	14	N	19	24	15	27	15	23	16.3333
Urbana	17EF0272	CHK-E_PRE0295	PI660560	15PV0216					8	125_128	14	Y	12	31	23	44	16	30	17
Urbana	17EF0273	ETS_3553_A	PI455403	15PV0574	1	NO	NO	NO	8	129_132	14	N	26	38	23	42	21	43	23.3333
Urbana	17EF0274	ETS_4753	PI457597	14PV0072	1	NO	NO	NO	8	133_136	14	N	19	54	19	38	16	38	18
Urbana	17EF0275	PI452850	PI452850	15PV0686	1	YES	NO	NO	8	137_140	14	Y	31	36	31	52	36	64	32.6667
Urbana	17EF0276	ETS_2293	PI453080	15PV0568	1	NO	NO	NO	8	141_144	14	N	31	47	22	39	22	49	25
Urbana	17EF0277	PI453312	PI453312	15PV0806	1	NO	NO	NO	8	145_148	14	N	21	27	22	31	17	62	20
Urbana	17EF0278	PI453183	PI453183	15PV0769	1	YES	NO	NO	8	149_152	14	Y	21	42	17	35	23	41	20.3333
Urbana	17EF0279	IS_10013	PI563330	15PV1161	1	NO	NO	NO	8	153_156	14	N	23	53	22	50	22	68	22.3333
Urbana	17EF0280	PI452994	PI452994	15PV0719	1	NO	NO	NO	8	157_160	14	N	24	42	19	42	22	41	21.6667
Urbana	17EF0281	PRE0493	PI665140	14PV0059	1	NO	NO	NO	9	157_160	14	N	27	44	27	44	26	44	26.6667
Urbana	17EF0282	PI453290	PI453290	15PV0804	1	NO	NO	NO	9	153_156	14	N	36	46	24	32	20	37	26.6667
Urbana	17EF0283	CHK-B_Sakoika2	PI525882	14PV0693					9	149_152	14	Y	17	42	14	22	13	26	14.6667
Urbana	17EF0284	ETS_2710	PI453882	14PV0388	1	NO	NO	NO	9	145_148	14	N	24	33	24	29	24	36	24
Urbana	17EF0285	PRE0245	NSL54892	12PV2382	1	NO	NO	NO	9	141_144	14	N	12	37	12	37	13	34	12.3333
Urbana	17EF0286	PRE0333	PI267650	14PV0752	1	YES	YES	YES	9	137_140	14	Y	13	44	11	44	13	42	12.3333
Urbana	17EF0287	MERISSA_(BARI)	PI152733	15PV0842	1	NO	NO	NO	9	133_136	14	N	12	32	11	34	10	30	11
Urbana	17EF0288	IS_11059	PI329301	15PV0891	1	NO	NO	NO	9	129_132	14	N	21	37	32	40	32	44	28.3333
Urbana	17EF0289	PI453336	PI453336	15PV0815	1	YES	NO	NO	9	125_128	14	Y	23	49	18	40	23	49	21.3333
Urbana	17EF0290	IS_2131	PI196049	15PV0870	1	NO	NO	NO	9	121_124	14	N	22	43	13	37	26	27	20.3333
Urbana	17EF0291	PI453354	PI453354	15PV0822	1	NO	NO	NO	9	117_120	10	N	28	52	16	61	29	58	24.3333
Urbana	17EF0292	CHEDOMBA	PI156268	15PV0857	1	NO	NO	NO	9	113_116	10	N	31	51	29	46	30	53	30
Urbana	17EF0293	CHK-E_PRE0295	PI660560	15PV0216					9	109_112	10	Y	19	43	13	28	16	32	16
Urbana	17EF0294	ETS_4118	PI456419	14PV0650	1	NO	NO	NO	9	105_108	10	N	11	26	12	28	12	27	11.6667
Urbana	17EF0295	ETS_2814	PI454078	14PV0794	1	NO	NO	NO	9	101_104	10	N	11	14	18	29	12	31	13.6667
Urbana	17EF0296	Nieniko	PI514431	15PV1062	1	YES	NO	NO	9	97_100	10	Y	8	21	12	18	13	32	11
Urbana	17EF0297	PI452991	PI452991	15PV0718	1	NO	NO	NO	9	93_96	10	N	16	25	13	27	12	23	13.6667
Urbana	17EF0298	IS_11090	PI329333	15PV0896	1	NO	NO	NO	9	89_92	10	N	13	39	13	26	10	28	12
Urbana	17EF0299	PI452930	PI452930	15PV0700	1	YES	NO	NO	9	85_88	10	Y	25	52	42	82	50	72	39
Urbana	17EF0300	PI453349	PI453349	15PV0820	1	NO	NO	NO	9	81_84	10	N	23	49	29	41	23	59	25
Urbana	17EF0301	ZMA_5290	PI505717	14PV0709	3	NO	NO	NO	9	77_80	6	N	18	33	17	39	17	36	17.3333
Urbana	17EF0302	PRE0534	PI665079	14PV0298	3	NO	YES	NO	9	73_76	6	N	21	33	18	44	18	44	19
Urbana	17EF0303	CHK-C_PRE0028	PI148089	15PV0036					9	69_72	6	Y	19	37	20	42	19	42	19.3333
Urbana	17EF0304	Dorokon2	PI525815	14PV0001	3	NO	NO	NO	9	65_68	6	N	26	46	18	43	31	52	25
Urbana	17EF0305	PRE0589	PI665139	14PV0136	3	NO	NO	NO	9	61_64	6	N	29	36	26	47	28	56	27.6667
Urbana	17EF0306	PRE0924	NSL55731	14PV0566	3	YES	YES	YES	9	57_60	6	Y	13	32	14	31	14	32	13.6667
Urbana	17EF0307	PRE0165	PI276828	14PV0083	3	NO	NO	NO	9	53_56	6	N	17	41	21	45	17	38	18.3333
Urbana	17EF0308	IS_11350	PI329605	15PV0930	3	NO	NO	NO	9	49_52	6	N	28	64	32	47	33	49	31
Urbana	17EF0309	PRE0425	PI571001	14PV0634	3	YES	YES	YES	9	45_48	6	Y	24	46	32	33	24	44	26.6667
Urbana	17EF0310	Epo	PI506122	14PV0534	3	NO	NO	NO	9	41_44	6	N	21	31	22	39	22	43	21.6667
Urbana	17EF0311	IZ_236	PI527676	15PV1134	3	NO	NO	NO	9	37_40	2	N	22	52	22	44	23	44	22.3333
Urbana	17EF0312	PI453370	PI453370	15PV0826	3	NO	NO	NO	9	33_36	2	N	30	50	29	51	28	48	29
Urbana	17EF0313	CHK-F_PRE1441	PI524948	15PV0160					9	29_32	2	Y	31	40	33	33	31	41	31.6667
Urbana	17EF0314	PI452990	PI452990	15PV0717	3	NO	NO	NO	9	25_28	2	N	37	47	22	43	32	43	30.3333
Urbana	17EF0315	IS_12117	PI330833	15PV0978	3	NO	NO	NO	9	21_24	2	N	21	42	22	43	22	45	21.6667
Urbana	17EF0316	PRE1186	NSL365712	14PV0389	3	YES	YES	NO	9	17_20	2	Y	19	47	17	42	22	38	19.3333
Urbana	17EF0317	CHIMPAMBA	PI156326	15PV0858	3	NO	NO	NO	9	13_16	2	N	13	26	17	30	13	29	14.3333
Urbana	17EF0318	ZMA_5379	PI505741	15PV0514	3	NO	NO	NO	9	9_12	2	N	17	36	17	31	18	30	17.3333
Urbana	17EF0319	PRE0380	NSL54162	14PV0525	3	YES	YES	YES	9	5_8	2	Y	21	30	17	29	14	32	17.3333
Urbana	17EF0320	PRE0012	PI147922	14PV0768	3	NO	NO	NO	9	1_4	2	N	13	28	19	24	13	27	15
Urbana	17EF0321	IS_11358	PI329613	14PV0667	3	NO	NO	NO	10	1_4	2	N	36	40	39	39	32	54	35.6667
Urbana	17EF0322	PRE0240	PI660612	14PV0771	3	YES	YES	YES	10	5_8	2	Y	22	54	23	44	30	40	25
Urbana	17EF0323	Ochuti	PI521032	15PV1076	3	NO	NO	NO	10	9_12	2	N	27	52	22	33	13	36	20.6667
Urbana	17EF0324	CHK-D_PRE0146	PI276801	15PV0069					10	13_16	2	N	12	23	16	28	21	26	16.3333
Urbana	17EF0325	PRE0491	PI665147	14PV0242	3	YES	YES	NO	10	17_20	2	Y	21	42	23	29	27	34	23.6667
Urbana	17EF0326	MBONE	PI585948	14PV0269	3	NO	NO	NO	10	21_24	2	N	24	58	26	55	24	50	24.6667
Urbana	17EF0327	Mabior	PI524469	15PV1104	3	NO	NO	NO	10	25_28	2	N	21	29	22	46	23	49	22
Urbana	17EF0328	PRE1446	PI505705	15PV0159	3	YES	YES	YES	10	29_32	2	Y	15	48	20	26	10	27	15
Urbana	17EF0329	PRE0413	PI660603	14PV0077	3	NO	NO	NO	10	33_36	2	N	16	26	14	29	14	31	14.6667
Urbana	17EF0330	PI452940	PI452940	15PV0703	3	NO	NO	NO	10	37_40	2	N	23	56	22	48	27	38	24
Urbana	17EF0331	IS_11108	PI329351	15PV0897	3	NO	NO	NO	10	41_44	6	N	21	50	19.5	52.5	17.5	38	19.3333
Urbana	17EF0332	PRE0271	PI651167	14PV0489	3	YES	YES	YES	10	45_48	6	Y	18	52	16	64	22	52	18.6667
Urbana	17EF0333	PRE0048	PI152591	14PV0199	3	NO	NO	NO	10	49_52	6	N	9	41	11	32	22	52	14
Urbana	17EF0334	CHK-E_PRE0295	PI660560	15PV0216					10	53_56	6	N	22	36	12	31	17	38	17
Urbana	17EF0335	PRE1440	PI522160	14PV0655	3	YES	YES	YES	10	57_60	6	Y	17	23	13	21	16	26	15.3333
Urbana	17EF0336	IS_11260	PI329506	15PV0916	3	NO	NO	NO	10	61_64	6	N	42	66	26	48	26	47	31.3333
Urbana	17EF0337	ETS_3262	PI454848	15PV0525	3	NO	NO	NO	10	65_68	6	N	29	33	18	44	27	40	24.6667
Urbana	17EF0338	PRE0244	PI665071	14PV0497	3	YES	YES	YES	10	69_72	6	Y	14	33	11	31	11	139	12
Urbana	17EF0339	PRE0297	NSL50634	14PV0517	3	NO	NO	NO	10	73_76	6	N	14	18	11	26	15	32	13.3333
Urbana	17EF0340	Sakoika1	PI525876	14PV0645	3	NO	NO	NO	10	77_80	6	N	11	33	13	26	13	28	12.3333
Urbana	17EF0341	IS_10005	PI563329	14PV0688	1	NO	NO	NO	10	81_84	10	N	14	62	19	43	22	49	18.3333
Urbana	17EF0342	PRE1155	PI330095	14PV0297	1	YES	YES	YES	10	85_88	10	Y	12	37	11	36	18	36	13.6667
Urbana	17EF0343	SA_2299	PI276781	15PV0593	1	NO	NO	NO	10	89_92	10	N	26	77	21	69	27	49	24.6667
Urbana	17EF0344	CHK-B_Sakoika2	PI525882	14PV0693					10	93_96	10	N	14	32	23	29	22	36	19.6667
Urbana	17EF0345	PRE0501	PI665144	14PV0225	1	YES	YES	YES	10	97_100	10	Y	29	26	27	53	18	48	24.6667
Urbana	17EF0346	PI452713	PI452713	15PV0658	1	NO	NO	NO	10	101_104	10	N	21	62	33	54	21	54	25
Urbana	17EF0347	PI452665	PI452665	15PV0646	1	NO	NO	NO	10	105_108	10	N	24	41	22	38	19	36	21.6667
Urbana	17EF0348	PRE0471	NSL55669	15PV0139	1	YES	NO	NO	10	109_112	10	Y	17	40	24	48	24	58	21.6667
Urbana	17EF0349	PI452697	PI452697	15PV0655	1	NO	NO	NO	10	113_116	10	N	16	36	17	29	17	39	16.6667
Urbana	17EF0350	PI453326	PI453326	15PV0809	1	NO	NO	NO	10	117_120	10	N	28	57	28	52	31	57	29
Urbana	17EF0351	IS_11079	PI329321	15PV0894	1	NO	NO	NO	10	121_124	14	N	13	32	11	40	13	36	12.3333
Urbana	17EF0352	ETS_3705	PI455621	14PV0488	1	YES	NO	NO	10	125_128	14	Y	7	36	12	36	11	36	10
Urbana	17EF0353	PI452891	PI452891	15PV0693	1	NO	NO	NO	10	129_132	14	N	12	36	11	42	12	36	11.6667
Urbana	17EF0354	CHK-A-Pacesetter	Pacesetter	NA					10	133_136	14	N	12	18	8	14	10	17	10
Urbana	17EF0355	PRE0150	PI276806	14PV0577	1	YES	YES	YES	10	137_140	14	Y	13	13	13	30	8	17	11.3333
Urbana	17EF0356	ETS_4107A	PI456401A	14PV0308	1	NO	NO	NO	10	141_144	14	N	21	19	13	23	13	26	15.6667
Urbana	17EF0357	PI452987	PI452987	15PV0715	1	NO	NO	NO	10	145_148	14	N	8	32	13	19	8	19	9.66667
Urbana	17EF0358	PI453367	PI453367	15PV0825	1	YES	NO	NO	10	149_152	14	Y	11	21	16	44	11	33	12.6667
Urbana	17EF0359	PRE0038	PI148108	15PV0038	1	NO	NO	NO	10	153_156	14	N	17	21	13	26	13	33	14.3333
Urbana	17EF0360	ETS_4541	PI457167	14PV0238	1	NO	NO	NO	10	157_160	14	N	17	36	17	32	22	30	18.6667
Urbana	17EF0361	CHK-F_PRE1441	PI524948	15PV0160					11	157_160	14	N	23	46	13	28	24	44	20
Urbana	17EF0362	Nieniefi2	PI525842	15PV0520	1	NO	NO	NO	11	153_156	14	N	13	43	14	32	11	32	12.6667
Urbana	17EF0363	PI452753	PI452753	15PV0668	1	YES	NO	NO	11	149_152	14	Y	19	63	28	62	22	69	23
Urbana	17EF0364	Mashila	PI329391	15PV0904	1	NO	NO	NO	11	145_148	14	N	26	44	21	44	21	44	22.6667
Urbana	17EF0365	PI453109	PI453109	15PV0745	1	NO	NO	NO	11	141_144	14	N	14	48	17	46	14	49	15
Urbana	17EF0366	PI453123	PI453123	15PV0752	1	YES	NO	NO	11	137_140	14	Y	11	42	18	40	17	43	15.3333
Urbana	17EF0367	PRE0958	NSL55523	14PV0186	1	NO	NO	NO	11	133_136	14	N	20	31	22	44	10	32	17.3333
Urbana	17EF0368	IS_19242	PI569264	15PV1174	1	NO	NO	NO	11	129_132	14	N	19	52	23	59	12	36	18
Urbana	17EF0369	PRE0485	PI665145	14PV0294	1	YES	YES	YES	11	125_128	14	Y	26	43	32	43	22	44	26.6667
Urbana	17EF0370	Mashila	PI329386	15PV0903	1	NO	NO	NO	11	121_124	14	N	37	66	33	66	31	74	33.6667
Urbana	17EF0371	CHK-C_PRE0028	PI148089	15PV0036					11	117_120	10	N	21	62	22	60	29	62	24
Urbana	17EF0372	IS_11320	PI329569	14PV0700	1	NO	NO	NO	11	113_116	10	N	43	57	32	63	32	61	35.6667
Urbana	17EF0373	PRE0497	NSL67916	14PV0564	1	YES	YES	YES	11	109_112	10	Y	22	56	23	50	32	56	25.6667
Urbana	17EF0374	ETS_2838	PI454131	15PV0991	1	NO	NO	NO	11	105_108	10	N	29	76	27	52	24	62	26.6667
Urbana	17EF0375	PI453346	PI453346	15PV0818	1	NO	NO	NO	11	101_104	10	N	21	56	28	43	23	52	24
Urbana	17EF0376	PRE1089	PI665133	14PV0365	1	YES	YES	YES	11	97_100	10	Y	16	31	31	43	23	52	23.3333
Urbana	17EF0377	Ochuti	PI520997	15PV1073	1	NO	NO	NO	11	93_96	10	N	12	56	19	36	23	41	18
Urbana	17EF0378	PI452756	PI452756	15PV0670	1	NO	NO	NO	11	89_92	10	N	26	42	26	47	22	62	24.6667
Urbana	17EF0379	PRE0139	PI276790	14PV0284	1	YES	YES	YES	11	85_88	10	Y	23	72	22	53	24	60	23
Urbana	17EF0380	ETS_2510	PI453522	15PV0981	1	NO	NO	NO	11	81_84	10	N	22	62	23	66	24	64	23
Urbana	17EF0381	CHK-D_PRE0146	PI276801	15PV0069					11	77_80	6	N	32	39	22	39	23	54	25.6667
Urbana	17EF0382	Kalla_Niegue	PI525968	15PV1129	3	NO	NO	NO	11	73_76	6	N	31	55	36	38	32	68	33
Urbana	17EF0383	PRE0309	PI152594	14PV0682	3	YES	YES	YES	11	69_72	6	Y	39	70	32	63	36	69	35.6667
Urbana	17EF0384	PI453236	PI453236	15PV0784	3	NO	NO	NO	11	65_68	6	N	13	52	24	50	18	38	18.3333
Urbana	17EF0385	Ochuti	PI521064	15PV1080	3	NO	NO	NO	11	61_64	6	N	22	42	27	39	13	32	20.6667
Urbana	17EF0386	PRE0278	PI665074	14PV0348	3	YES	YES	NO	11	57_60	6	Y	32	43	12	33	19	40	21
Urbana	17EF0387	Sabina	PI520857	14PV0824	3	NO	NO	NO	11	53_56	6	N	14	26	16	39	16	38	15.3333
Urbana	17EF0388	PRE1123	PI665084	14PV0717	3	NO	NO	NO	11	49_52	6	N	12	36	12	32	21	46	15
Urbana	17EF0389	PRE0494	NSL67921	14PV0227	3	YES	YES	NO	11	45_48	6	Y	33	72	36	52	21	62	30
Urbana	17EF0390	ETS_2783	PI454019	15PV0523	3	NO	NO	NO	11	41_44	6	N	22	66	38	52	21	62	27
Urbana	17EF0391	CHK-A-Pacesetter	Pacesetter	NA					11	37_40	2	N	9	29	11	26	11	26	10.3333
Urbana	17EF0392	PRE0567	NSL51982	15PV0504	3	NO	NO	NO	11	33_36	2	N	33	61	32	69	23	59	29.3333
Urbana	17EF0393	PRE0290	NSL50613	14PV0273	3	YES	YES	NO	11	29_32	2	Y	21	47	21	36	22	30	21.3333
Urbana	17EF0394	PI453234	PI453234	15PV0782	3	NO	NO	NO	11	25_28	2	N	18	26	26	31	16	29	20
Urbana	17EF0395	PRE0516	PI665109	12PV2204	3	NO	NO	NO	11	21_24	2	N	22	32	21	32	16	36	19.6667
Urbana	17EF0396	PRE0306	PI665091	14PV0828	3	YES	YES	YES	11	17_20	2	Y	31	52	26	50	19	54	25.3333
Urbana	17EF0397	Gadiaba1	PI525651	14PV0231	3	NO	NO	NO	11	13_16	2	N	31	59	32	39	21	58	28
Urbana	17EF0398	IS_11336	PI329585	14PV0287	3	NO	NO	NO	11	9_12	2	N	32	50	22	36	24	52	26
Urbana	17EF0399	PRE0422	PI665114	14PV0593	3	YES	YES	YES	11	5_8	2	Y	22	32	22	38	22	38	22
Urbana	17EF0400	CHR-SPX	SPX	Chromatin	3				11	1_4	2	N	22	42	22	36	18	38	20.6667
Urbana	17EF0401	Durra2	PI329787	14PV0133	3	NO	NO	NO	12	1_4	2	N	9	34	8	29	11	22	9.33333
Urbana	17EF0402	PRE0987	PI330877	14PV0309	3	YES	YES	NO	12	5_8	2	Y	32	33	13	29	32	31	25.6667
Urbana	17EF0403	Nionifi2	PI525896	15PV0563	3	NO	NO	NO	12	9_12	2	N	11	29	12	41	13	32	12
Urbana	17EF0404	Nyatanganyika	PI521175	15PV1089	3	NO	NO	NO	12	13_16	2	N	24	42	26	39	22	36	24
Urbana	17EF0405	PRE0603	PI660555	15PV0556	3	YES	YES	YES	12	17_20	2	Y	23	42	19	42	16	42	19.3333
Urbana	17EF0406	CHK-E_PRE0295	PI660560	15PV0216					12	21_24	2	N	9	32	11	32	11	30	10.3333
Urbana	17EF0407	IS_3046	PI267633	15PV0876	3	NO	NO	NO	12	25_28	2	N	16	37	17	38	18	38	17
Urbana	17EF0408	PRE0354	PI665104	14PV0813	3	YES	YES	YES	12	29_32	2	Y	20	36	20	30	22	35	20.6667
Urbana	17EF0409	No944	PI291089	14PV0009	3	NO	NO	NO	12	33_36	2	N	33	46	24	52	32	47	29.6667
Urbana	17EF0410	Tchinlouol_B	PI506030B	15PV1043	3	NO	NO	NO	12	37_40	2	N	11	42	17	32	18	32	15.3333
Urbana	17EF0411	Inatiawabi	PI514196	15PV1056	3	NO	NO	NO	12	41_44	6	N	21	33	20	32	22	33	21
Urbana	17EF0412	PRE0394	NSL54222	14PV0615	3	YES	YES	YES	12	45_48	6	Y	22	36	17	32	19	36	19.3333
Urbana	17EF0413	PRE0372	PI660600	14PV0400	3	NO	NO	NO	12	49_52	6	N	21	44	16	56	23	51	20
Urbana	17EF0414	IS_11300	PI329549	14PV0543	3	NO	NO	NO	12	53_56	6	N	26	42	37	39	29	47	30.6667
Urbana	17EF0415	PRE0504	PI571022	14PV0220	3	YES	YES	NO	12	57_60	6	Y	18	24	16	33	13	34	15.6667
Urbana	17EF0416	CHK-A-Pacesetter	Pacesetter	NA					12	61_64	6	N	12	12	11	18	12	26	11.6667
Urbana	17EF0417	PRE0445	PI665125	14PV0258	3	NO	YES	NO	12	65_68	6	N	17	32	18	33	18	31	17.6667
Urbana	17EF0418	PRE1125	PI665088	14PV0226	3	YES	YES	NO	12	69_72	6	Y	23	42	32	31	33	54	29.3333
Urbana	17EF0419	PRE0345	NSL51961	14PV0172	3	NO	NO	NO	12	73_76	6	N	37	40	34	39	32	49	34.3333
Urbana	17EF0420	PRE0064B	PI152736B	15PV0544	3	NO	NO	NO	12	77_80	6	N	22	44	21	54	34	48	25.6667
Urbana	17EF0421	IS_11889	PI330169	15PV0963	1	NO	NO	NO	12	81_84	10	N	24	44	14	52	17	42	18.3333
Urbana	17EF0422	PRE0262	NSL50464	14PV0797	1	YES	YES	YES	12	85_88	10	Y	12	22	18	22	10	24	13.3333
Urbana	17EF0423	PRE0029	PI148093	15PV0037	1	NO	NO	NO	12	89_92	10	N	14	38	14	56	21	48	16.3333
Urbana	17EF0424	Mashila	PI329367	15PV0899	1	NO	NO	NO	12	93_96	10	N	18	31	26	53	27	68	23.6667
Urbana	17EF0425	Mashila	PI329370	15PV0900	1	YES	NO	NO	12	97_100	10	Y	21	52	24	52	33	54	26
Urbana	17EF0426	CHK-D_PRE0146	PI276801	15PV0069					12	101_104	10	N	18	26	17	34	16	31	17
Urbana	17EF0427	PI453127	PI453127	15PV0754	1	NO	NO	NO	12	105_108	10	N	21	51	28	62	18	32	22.3333
Urbana	17EF0428	PRE0459	PI665116	15PV0138	1	YES	YES	YES	12	109_112	10	Y	23	42	33	44	28	46	28
Urbana	17EF0429	ETS_2610	PI453690	14PV0146	1	NO	NO	NO	12	113_116	10	N	21	28	19	44	24	33	21.3333
Urbana	17EF0430	Mashila	PI329392	15PV0905	1	NO	NO	NO	12	117_120	10	N	22	62	26	46	23	63	23.6667
Urbana	17EF0431	ETS_3823	PI455852	15PV0543	1	NO	NO	NO	12	121_124	14	N	22	33	17	48	17	46	18.6667
Urbana	17EF0432	PI453393	PI453393	15PV0829	1	YES	NO	NO	12	125_128	14	Y	22	54	28	56	25	47	25
Urbana	17EF0433	CHR-SPX	SPX	Chromatin	1				12	129_132	14	N	17	29	22	43	18	28	19
Urbana	17EF0434	ETS_3045	PI454468	15PV0997	1	NO	NO	NO	12	133_136	14	N	22	54	10	26	21	50	17.6667
Urbana	17EF0435	ETS_4120	PI456421	14PV0080	1	YES	NO	NO	12	137_140	14	Y	22	43	22	39	26	49	23.3333
Urbana	17EF0436	CHK-C_PRE0028	PI148089	15PV0036					12	141_144	14	N	32	61	25	43	29	44	28.6667
Urbana	17EF0437	LGV_88_1_(DWARF)	PI562732	14PV0792	1	NO	NO	NO	12	145_148	14	N	18	36	7	24	17	29	14
Urbana	17EF0438	PRE0007	PI147838	14PV0789	1	YES	YES	YES	12	149_152	14	Y	27	59	38	58	39	61	34.6667
Urbana	17EF0439	PI452668	PI452668	15PV0649	1	NO	NO	NO	12	153_156	14	N	17	32	28	28	14	32	19.6667
Urbana	17EF0440	PI453081	PI453081	15PV0735	1	NO	NO	NO	12	157_160	14	N	13	45	13	29	13	38	13
Urbana	17EF0441	ETS_4124	PI456431	14PV0584	1	NO	NO	NO	13	157_160	14	N	25	26	37	46	25	42	29
Urbana	17EF0442	PI452693	PI452693	15PV0654	1	NO	NO	NO	13	153_156	14	N	14	53	17	47	18	49	16.3333
Urbana	17EF0443	PI452625	PI452625	15PV0631	1	YES	NO	NO	13	149_152	14	Y	17	52	23	56	20	50	20
Urbana	17EF0444	IS_11058	PI329300	15PV0890	1	NO	NO	NO	13	145_148	14	N	22	36	22	39	30	39	24.6667
Urbana	17EF0445	ZMA_5327	PI505730	15PV0515	1	NO	NO	NO	13	141_144	14	N	36	69	24	62	32	52	30.6667
Urbana	17EF0446	PRE0891	PI665129	14PV0393	1	YES	YES	YES	13	137_140	14	Y	18	41	16	45	16	45	16.6667
Urbana	17EF0447	TONNETOLOO	PI563351	15PV1167	1	NO	NO	NO	13	133_136	14	N	21	26	14	30	17	29	17.3333
Urbana	17EF0448	CHK-D_PRE0146	PI276801	15PV0069					13	129_132	14	N	11	28	11	36	9	24	10.3333
Urbana	17EF0449	PRE0450	PI660608	14PV0326	1	YES	YES	YES	13	125_128	14	Y	11	31	16	32	9	32	12
Urbana	17EF0450	PRE0859	NSL55279	14PV0568	1	NO	NO	NO	13	121_124	14	N	19	41	13	36	19	44	17
Urbana	17EF0451	PI452525	PI452525	15PV0601	1	NO	NO	NO	13	117_120	10	N	21	43	16	42	18	40	18.3333
Urbana	17EF0452	IS_11572	PI329841	15PV0948	1	NO	NO	NO	13	113_116	10	N	18	50	21	66	12	30	17
Urbana	17EF0453	IS_2678	PI267364	15PV0509	1	YES	NO	NO	13	109_112	10	Y	22	72	29	53	33	48	28
Urbana	17EF0454	PI453392	PI453392	15PV0828	1	NO	NO	NO	13	105_108	10	N	41	53	36	44	31	49	36
Urbana	17EF0455	PI453016	PI453016	15PV0724	1	NO	NO	NO	13	101_104	10	N	29	69	36	62	22	56	29
Urbana	17EF0456	Eme_Titie	PI526080	15PV1131	1	YES	NO	NO	13	97_100	10	Y	22	43	22	70	23	49	22.3333
Urbana	17EF0457	Kalla_Ka	PI526043	14PV0278	1	NO	NO	NO	13	93_96	10	N	22	43	21	39	22	39	21.6667
Urbana	17EF0458	PI453035	PI453035	15PV0728	1	NO	NO	NO	13	89_92	10	N	28	52	23	43	22	43	24.3333
Urbana	17EF0459	CHK-A-Pacesetter	Pacesetter	NA					13	85_88	10	Y	4	32	6	26	7	21	5.66667
Urbana	17EF0460	PRE0865	NSL55350	14PV0275	1	NO	NO	NO	13	81_84	10	N	32	33	27	35	30	32	29.6667
Urbana	17EF0461	Marada	PI521069	15PV1081	3	NO	NO	NO	13	77_80	6	N	31	34	22	46	33	42	28.6667
Urbana	17EF0462	Eme_Na	PI526078	14PV0202	3	NO	NO	NO	13	73_76	6	N	13	26	16	32	12	42	13.6667
Urbana	17EF0463	PRE0349	NSL51969	14PV0757	3	YES	YES	YES	13	69_72	6	Y	21	36	8	22	13	32	14
Urbana	17EF0464	PRE1439	PI522129	14PV0015	3	NO	NO	NO	13	65_68	6	N	19	24	16	36	12	38	15.6667
Urbana	17EF0465	MN_2365	PI156489	15PV0862	3	NO	NO	NO	13	61_64	6	N	14	22	24	36	18	31	18.6667
Urbana	17EF0466	PRE0563	PI660587	14PV0438	3	YES	YES	YES	13	57_60	6	Y	16	44	18	42	22	33	18.6667
Urbana	17EF0467	Ochuti	PI520982	15PV1071	3	NO	NO	NO	13	53_56	6	N	28	40	17	51	18	54	21
Urbana	17EF0468	Cullubi	PI267592	15PV0875	3	NO	NO	NO	13	49_52	6	N	22	30	21	27	26	36	23
Urbana	17EF0469	CHK-F_PRE1441	PI524948	15PV0160					13	45_48	6	Y	19	34	19	39	14	31	17.3333
Urbana	17EF0470	PRE1088A	NSL55458A	15PV0587	3	NO	NO	NO	13	41_44	6	N	28	46	18	49	26	51	24
Urbana	17EF0471	IS_26849	PI570393	15PV1222	3	NO	NO	NO	13	37_40	2	N	34	56	12	48	13	46	19.6667
Urbana	17EF0472	PRE0066	PI152748	14PV0246	3	NO	YES	NO	13	33_36	2	N	18	41	24	41	21	43	21
Urbana	17EF0473	PRE0261	PI660556	10PV1080	3	YES	YES	YES	13	29_32	2	Y	21	39	26	42	22	44	23
Urbana	17EF0474	PRE0064A	PI152736A	14PV0470	3	NO	NO	NO	13	25_28	2	N	11	49	16	49	9	39	12
Urbana	17EF0475	Nionifi1	PI525855	15PV0533	3	NO	NO	NO	13	21_24	2	N	12	22	11	26	12	26	11.6667
Urbana	17EF0476	PRE0303	PI660565	14PV0710	3	YES	YES	YES	13	17_20	2	Y	21	52	21	36	10	27	17.3333
Urbana	17EF0477	IS_9191	PI563216	15PV1159	3	NO	NO	NO	13	13_16	2	N	21	42	24	58	26	42	23.6667
Urbana	17EF0478	IS_11369	PI329624	14PV0207	3	NO	NO	NO	13	9_12	2	N	30	42	32	54	31	80	31
Urbana	17EF0479	CHK-B_Sakoika2	PI525882	14PV0693					13	5_8	2	Y	13	24	12	22	14	30	13
Urbana	17EF0480	PRE0492	PI665154	12PV2597	3	NO	YES	NO	13	1_4	2	N	21	21	21	32	24	41	22
Urbana	17EF0481	IS_11360	PI329615	15PV0932	4	NO	NO	NO	14	1_4	3	N	11	22	21	26	15	32	15.6667
Urbana	17EF0482	PRE0342	PI562963	12PV2309	4	YES	YES	NO	14	5_8	3	Y	13	22	15	36	15	41	14.3333
Urbana	17EF0483	CHK-F_PRE1441	PI524948	15PV0160					14	9_12	3	N	14	62	18	44	19	37	17
Urbana	17EF0484	Lotori	PI524456	14PV0498	4	NO	NO	NO	14	13_16	3	N	21	26	21	28	23	29	21.6667
Urbana	17EF0485	PRE0124	PI276770	14PV0560	4	YES	YES	YES	14	17_20	3	Y	36	66	44	78	32	62	37.3333
Urbana	17EF0486	IS_11044	PI329286	15PV0888	4	NO	NO	NO	14	21_24	3	N	32	59	36	72	31	54	33
Urbana	17EF0487	IS_11234	PI329478	15PV0912	4	NO	NO	NO	14	25_28	3	N	23	90	27	91	46	73	32
Urbana	17EF0488	PRE0526	PI563006	14PV0223	4	YES	YES	NO	14	29_32	3	Y	27	76	33	74	32	74	30.6667
Urbana	17EF0489	DARA_FARAFARA_KAEL	PI562968	15PV0579	4	NO	NO	NO	14	33_36	3	N	36	51	36	54	37	77	36.3333
Urbana	17EF0490	6911	PI266061	15PV0871	4	NO	NO	NO	14	37_40	3	N	37	56	29	60	38	52	34.6667
Urbana	17EF0491	IS_11083	PI329326	15PV0895	4	NO	NO	NO	14	41_44	7	N	31	46	27	51	32	56	30
Urbana	17EF0492	PRE0097	PI221624	14PV0450	4	YES	YES	YES	14	45_48	7	Y	22	41	21	37	12	43	18.3333
Urbana	17EF0493	CHK-B_Sakoika2	PI525882	14PV0693					14	49_52	7	N	41	46	21	46	28	46	30
Urbana	17EF0494	PRE0281	PI665089	12PV2525	4	NO	NO	NO	14	53_56	7	N	23	44	37	49	31	60	30.3333
Urbana	17EF0495	PRE0315	PI665093	14PV0827	4	YES	YES	YES	14	57_60	7	Y	26	52	24	42	26	58	25.3333
Urbana	17EF0496	IS_11359	PI329614	15PV0931	4	NO	NO	NO	14	61_64	7	N	38	52	33	64	53	77	41.3333
Urbana	17EF0497	PRE0951	PI152856	14PV0139	4	NO	NO	NO	14	65_68	7	N	22	64	22	44	29	42	24.3333
Urbana	17EF0498	PRE0473	PI660615	15PV0140	4	YES	YES	YES	14	69_72	7	Y	42	68	43	64	48	62	44.3333
Urbana	17EF0499	IS_22849	PI570071	15PV1203	4	NO	NO	NO	14	73_76	7	N	32	58	42	50	21	68	31.6667
Urbana	17EF0500	Dobbs	PI156463	15PV0860	4	NO	NO	NO	14	77_80	7	N	18	36	18	34	16	39	17.3333
Urbana	17EF0501	IS_13647	PI297171	14PV0233	2	NO	NO	NO	14	81_84	11	N	14	48	29	52	36	51	26.3333
Urbana	17EF0502	Kalla_Niegue	PI526015	14PV0449	2	YES	NO	NO	14	85_88	11	Y	19.5	51	32.5	40	16	24	22.6667
Urbana	17EF0503	CHK-E_PRE0295	PI660560	15PV0216					14	89_92	11	N	11	26	11	28	12	32	11.3333
Urbana	17EF0504	ETS_4498	PI457092	14PV0197	2	NO	NO	NO	14	93_96	11	N	28	36	19	26	22	36	23
Urbana	17EF0505	IS_25302	PI585540	14PV0594	2	YES	NO	NO	14	97_100	11	Y	23	47	18	37	28	42	23
Urbana	17EF0506	IS_11922	PI330204	14PV0835	2	NO	NO	NO	14	101_104	11	N	33	56	32	68	24	42	29.6667
Urbana	17EF0507	Mashila	PI329374	15PV0901	2	NO	NO	NO	14	105_108	11	N	31	44	34	62	29	45	31.3333
Urbana	17EF0508	PRE0241	PI660592	10PV1106	2	YES	YES	YES	14	109_112	11	Y	22	42	21	54	26	40	23
Urbana	17EF0509	PRE0023			2	YES	YES	YES	14	113_116	11	N	27	58	26	32	28	66	27
Urbana	17EF0510	Heme_Pilou	PI526124	15PV0578	2	NO	NO	NO	14	117_120	11	N	19	42	22	40	21	43	20.6667
Urbana	17EF0511	Bimbiri_Sara	PI525919	15PV0566	2	NO	NO	NO	14	121_124	15	N	21	22	22	31	16	33	19.6667
Urbana	17EF0512	PRE0408	NSL54236	14PV0270	2	YES	YES	YES	14	125_128	15	Y	26	46	28	50	29	50	27.6667
Urbana	17EF0513	CHK-C_PRE0028	PI148089	15PV0036					14	129_132	15	N	29	46	21	54	22	51	24
Urbana	17EF0514	PI452947	PI452947	15PV0707	2	NO	NO	NO	14	133_136	15	N	19	62	17	69	25	54	20.3333
Urbana	17EF0515	PRE0529	PI665081	14PV0750	2	YES	YES	YES	14	137_140	15	Y	18	33	18	64	22	51	19.3333
Urbana	17EF0516	Tukureta	PI329656	14PV0502	2	NO	NO	NO	14	141_144	15	N	32	59	36	72	31	60	33
Urbana	17EF0517	PI452770	PI452770	15PV0672	2	NO	NO	NO	14	145_148	15	N	16	54	18	52	17	53	17
Urbana	17EF0518	PRE0553	PI660566	14PV0462	2	YES	YES	YES	14	149_152	15	Y	24	50	26	51	28	49	26
Urbana	17EF0519	No1632	PI271236	15PV0577	2	NO	NO	NO	14	153_156	15	N	19	29	11	19	11	26	13.6667
Urbana	17EF0520	IS_11222	PI329465	15PV0910	2	NO	NO	NO	14	157_160	15	N	21	28	12	29	14	13	15.6667
Urbana	17EF0521	PRE0371	NSL54144	14PV0006	2	NO	NO	NO	15	157_160	15	N	21	33	16	25	11	27	16
Urbana	17EF0522	CHK-E_PRE0295	PI660560	15PV0216					15	153_156	15	N	24	61	22	46	23	51	23
Urbana	17EF0523	PRE0402	NSL54175	12PV2515	2	YES	YES	YES	15	149_152	15	Y	22	41	27	64	32	70	27
Urbana	17EF0524	Bimbiri_Ba	PI525822	15PV0570	2	NO	NO	NO	15	145_148	15	N	14	34	12	34	13	33	13
Urbana	17EF0525	PRE0587	PI660613	15PV0165	2	NO	NO	NO	15	141_144	15	N	32	54	31	49	41	62	34.6667
Urbana	17EF0526	4540	PI318910	15PV0886	2	YES	NO	NO	15	137_140	15	Y	32	74	37	58	35	57	34.6667
Urbana	17EF0527	Bishehe	PI521290	15PV1100	2	NO	NO	NO	15	133_136	15	N	14	34	10	38	21	45	15
Urbana	17EF0528	PRE0467	PI660611	14PV0181	2	NO	NO	NO	15	129_132	15	N	34	39	34	59	43	46	37
Urbana	17EF0529	PRE0208	PI291231	14PV0399	2	YES	YES	YES	15	125_128	15	Y	22	53	27	60	42	60	30.3333
Urbana	17EF0530	PI452890	PI452890	15PV0692	2	NO	NO	NO	15	121_124	15	N	45	73	33	59	32	60	36.6667
Urbana	17EF0531	PI452845	PI452845	15PV0685	2	NO	NO	NO	15	117_120	11	N	28	54	23	52	28	48	26.3333
Urbana	17EF0532	CHK-F_PRE1441	PI524948	15PV0160					15	113_116	11	N	12	42	21	44	28	33	20.3333
Urbana	17EF0533	SORGRASS	PI563222	15PV1160	2	YES	NO	NO	15	109_112	11	Y	31	46	34	48	26	52	30.3333
Urbana	17EF0534	IS_23034	PI570254	15PV1218	2	NO	NO	NO	15	105_108	11	N	24	58	25	54	26	49	25
Urbana	17EF0535	PRE0061	PI152727	14PV0205	2	NO	NO	NO	15	101_104	11	N	45	72	42	49	37	60	41.3333
Urbana	17EF0536	PRE0331	PI221662	10PV1193	2	YES	YES	YES	15	97_100	11	Y	31	64	36	59	33	69	33.3333
Urbana	17EF0537	Rachar	PI520940	14PV0454	2	NO	NO	NO	15	93_96	11	N	22	36	12	28	11	32	15
Urbana	17EF0538	Kinti_Sonkou	PI525780	14PV0779	2	NO	NO	NO	15	89_92	11	N	21	47	21	46	23	30	21.6667
Urbana	17EF0539	PRE0391	PI647743	10PV1124	2	YES	YES	YES	15	85_88	11	Y	32	84	27	62	38	89	32.3333
Urbana	17EF0540	Nieniefi3	PI526002	14PV0211	2	NO	NO	NO	15	81_84	11	N	11	35	11	33	9	36	10.3333
Urbana	17EF0541	DJOFELA	PI585966	15PV1242	4	NO	NO	NO	15	77_80	7	N	35	42	22	62	33	54	30
Urbana	17EF0542	CHK-A-Pacesetter	Pacesetter	NA					15	73_76	7	N	11	21	12	29	12	32	11.6667
Urbana	17EF0543	PRE1067	PI665159	14PV0744	4	YES	YES	YES	15	69_72	7	Y	31	54	19	46	22	54	24
Urbana	17EF0544	Luwaiah	PI524505	15PV0546	4	NO	NO	NO	15	65_68	7	N	26	54	41	72	36	62	34.3333
Urbana	17EF0545	EKPAN_DZUNGI	PI562997	15PV1149	4	NO	NO	NO	15	61_64	7	N	18	32	21	34	21	40	20
Urbana	17EF0546	PRE0319	PI267653	14PV0814	4	YES	YES	YES	15	57_60	7	Y	26	45	36	62	33	59	31.6667
Urbana	17EF0547	PRE0305	PI282868	12PV2501	4	NO	NO	NO	15	53_56	7	N	22	62	23	52	31	60	25.3333
Urbana	17EF0548	ETS_2222	PI452928	14PV0753	4	NO	NO	NO	15	49_52	7	N	22	27	32	64	15	49	23
Urbana	17EF0549	PRE1229	NSL50646	14PV0343	4	YES	YES	NO	15	45_48	7	Y	25	52	11	40	29	46	21.6667
Urbana	17EF0550	Dompago	PI514254	15PV1059	4	NO	NO	NO	15	41_44	7	N	12	39	11	36	12	39	11.6667
Urbana	17EF0551	IS_11257	PI329501	15PV0915	4	NO	NO	NO	15	37_40	3	N	51	78	33	58	44	67	42.6667
Urbana	17EF0552	CHK-C_PRE0028	PI148089	15PV0036					15	33_36	3	N	28	31	21	41	16	40	21.6667
Urbana	17EF0553	PRE0428	NSL54577	15PV0561	4	YES	YES	YES	15	29_32	3	Y	21	43	52	60	44	49	39
Urbana	17EF0554	IS_25108	PI585467	15PV1231	4	NO	NO	NO	15	25_28	3	N	14	59	18	50	26	50	19.3333
Urbana	17EF0555	MN_2136	PI156248	15PV0856	4	NO	NO	NO	15	21_24	3	N	46	74	35	61	34	62	38.3333
Urbana	17EF0556	PRE1069	NSL365694	14PV0657	4	YES	YES	YES	15	17_20	3	Y	22	64	33	51	39	42	31.3333
Urbana	17EF0557	IS_22852	PI570074	15PV1205	4	NO	NO	NO	15	13_16	3	N	24	36	13	28	19	33	18.6667
Urbana	17EF0558	R-423	PI329965	15PV0954	4	NO	NO	NO	15	9_12	3	N	23	72	32	42	42	49	32.3333
Urbana	17EF0559	PRE0155	PI276816	14PV0518	4	YES	YES	YES	15	5_8	3	Y	13	26	11	36	9	26	11
Urbana	17EF0560	Siam_Beirade	PI282861	15PV0557	4	NO	NO	NO	15	1_4	3	N	9	16	9	21	11	24	9.66667
Urbana	17EF0561	R_484	PI330019	14PV0605	4	NO	NO	NO	16	1_4	3	N	21	28	19	28	21	33	20.3333
Urbana	17EF0562	PRE0500	PI660618	14PV0678	4	YES	YES	YES	16	5_8	3	Y	18	24	16	32	13	27	15.6667
Urbana	17EF0563	PI453269	PI453269	15PV0798	4	NO	NO	NO	16	9_12	3	N	22	62	33	51	33	64	29.3333
Urbana	17EF0564	PI453215	PI453215	15PV0773	4	NO	NO	NO	16	13_16	3	N	12	37	19	33	13	38	14.6667
Urbana	17EF0565	CHK-A-Pacesetter	Pacesetter	NA					16	17_20	3	Y	6	22	9	26	9	32	8
Urbana	17EF0566	MANALEK	PI152728	15PV0841	4	NO	NO	NO	16	21_24	3	N	22	36	22	31	12	48	18.6667
Urbana	17EF0567	ETS_2748	PI453953	15PV0594	4	NO	NO	NO	16	25_28	3	N	22	42	24	40	17	39	21
Urbana	17EF0568	PRE0575	PI586792	15PV0538	4	YES	YES	YES	16	29_32	3	Y	17	28	16	52	26	32	19.6667
Urbana	17EF0569	PRE0564	PI660588	14PV0551	4	NO	NO	NO	16	33_36	3	N	14	36	14	28	12	26	13.3333
Urbana	17EF0570	PRE1076	PI660632	10PV1199	4	NO	NO	NO	16	37_40	3	N	12	47	16	42	14	50	14
Urbana	17EF0571	IS_22884	PI570106	15PV1213	4	NO	NO	NO	16	41_44	7	N	11	35	11	36	14	32	12
Urbana	17EF0572	PRE0358	NSL54221	14PV0727	4	YES	YES	YES	16	45_48	7	Y	16	40	16	22	16	28	16
Urbana	17EF0573	IS_12091	PI330807	14PV0285	4	NO	NO	NO	16	49_52	7	N	13	58	19	50	19	70	17
Urbana	17EF0574	Mashila2	PI329383	14PV0679	4	NO	NO	NO	16	53_56	7	N	24	49	32	54	23	49	26.3333
Urbana	17EF0575	CHK-D_PRE0146	PI276801	15PV0069					16	57_60	7	Y	7	19	11	28	9	28	9
Urbana	17EF0576	A/7	PI573193	15PV1224	4	NO	NO	NO	16	61_64	7	N	10	20	16	31	8	30	11.3333
Urbana	17EF0577	Doumounou	PI526053	15PV0519	4	NO	NO	NO	16	65_68	7	N	10	24	9	32	10	31	9.66667
Urbana	17EF0578	PRE0490	PI651187	12PV2527	4	YES	YES	NO	16	69_72	7	Y	25	59	26	62	29	66	26.6667
Urbana	17EF0579	IS_11382	PI329637	15PV0936	4	NO	NO	NO	16	73_76	7	N	23	49	23	42	27	43	24.3333
Urbana	17EF0580	PRE0079	PI153859	15PV0041	4	NO	NO	NO	16	77_80	7	N	9	47	29	68	22	62	20
Urbana	17EF0581	IS_11014	PI329256	15PV0887	2	NO	NO	NO	16	81_84	11	N	18	41	18	42	18	39	18
Urbana	17EF0582	Sakoika_Ble	PI525875	14PV0585	2	YES	NO	NO	16	85_88	11	Y	17	24	12	26	16	25	15
Urbana	17EF0583	PI453136	PI453136	15PV0756	2	NO	NO	NO	16	89_92	11	N	11	32	14	29	16	34	13.6667
Urbana	17EF0584	Ochuti	PI521057	15PV1079	2	NO	NO	NO	16	93_96	11	N	12	32	24	40	16	36	17.3333
Urbana	17EF0585	CHK-B_Sakoika2	PI525882	14PV0693					16	97_100	11	Y	24	51	16	46	18	8	19.3333
Urbana	17EF0586	IS13611	PI297128	14PV0259	2	NO	NO	NO	16	101_104	11	N	10	59	16	44	34	47	20
Urbana	17EF0587	Bassi_Gaoya	PI514344	15PV1060	2	NO	NO	NO	16	105_108	11	N	12	52	12	32	13	38	12.3333
Urbana	17EF0588	IS_11459	PI329723	14PV0302	2	YES	NO	NO	16	109_112	11	Y	16	42	16	40	13	45	15
Urbana	17EF0589	Andiwo5	PI521159	14PV0590	2	NO	NO	NO	16	113_116	11	N	16	76	16	37	17	39	16.3333
Urbana	17EF0590	Gadiaba3	PI525676	14PV0301	2	NO	NO	NO	16	117_120	11	N	14	46	27	48	19.5	39	20.1667
Urbana	17EF0591	PI453217	PI453217	15PV0775	2	NO	NO	NO	16	121_124	15	N	6	32	15	48	13	40.5	11.3333
Urbana	17EF0592	PRE0405	PI570928	14PV0265	2	YES	YES	YES	16	125_128	15	Y	19	32	11	28	17	32	15.6667
Urbana	17EF0593	PI452662	PI452662	15PV0645	2	NO	NO	NO	16	129_132	15	N	21	47	20	48	20	44	20.3333
Urbana	17EF0594	Dorokon	PI525859	15PV1125	2	NO	NO	NO	16	133_136	15	N	8	44	19	31	13	40	13.3333
Urbana	17EF0595	CHK-F_PRE1441	PI524948	15PV0160					16	137_140	15	Y	21	46	25	43	25	42	23.6667
Urbana	17EF0596	Soroti	PI521198	15PV1092	2	NO	NO	NO	16	141_144	15	N	16	22	16	33	14	28	15.3333
Urbana	17EF0597	PI452931	PI452931	15PV0701	2	NO	NO	NO	16	145_148	15	N	53	79	52	54	54	68	53
Urbana	17EF0598	PRE0568	PI267542	14PV0685	2	YES	YES	YES	16	149_152	15	Y	29	66	32	64	41	50	34
Urbana	17EF0599	Doronko	PI525769	15PV1121	2	NO	NO	NO	16	153_156	15	N	11	42	12	42	13	51	12
Urbana	17EF0600	IS_9089	PI563186	15PV1156	2	NO	NO	NO	16	157_160	15	N	12	39	17	33	18	37	15.6667
Urbana	17EF0601	Nieniko	PI514447	15PV1063	2	NO	NO	NO	17	157_160	15	N	17	49	13	37	12	42	14
Urbana	17EF0602	CHR-SPX	SPX	Chromatin	2				17	153_156	15	N	16	43	21	39	12	46	16.3333
Urbana	17EF0603	IS_11238	PI329482	14PV0721	2	YES	NO	NO	17	149_152	15	Y	46	59	54	56	47	68	49
Urbana	17EF0604	PRE0574	PI647747	15PV0164	2	NO	NO	NO	17	145_148	15	N	26	42	18	50	22	56	22
Urbana	17EF0605	Nieniko5	PI526152	14PV0208	2	NO	NO	NO	17	141_144	15	N	23	38	18	32	21	32	20.6667
Urbana	17EF0606	PRE0356	NSL51981	14PV0328	2	YES	YES	YES	17	137_140	15	Y	24	41	22	36	26	41	24
Urbana	17EF0607	PI452927	PI452927	15PV0699	2	NO	NO	NO	17	133_136	15	N	59	43	39	56	48	56	48.6667
Urbana	17EF0608	PI452761	PI452761	15PV0671	2	NO	NO	NO	17	129_132	15	N	34	49	26	70	46	72	35.3333
Urbana	17EF0609	PRE0016	PI147933	14PV0209	2	YES	YES	YES	17	125_128	15	Y	17	30	12	36	13	39	14
Urbana	17EF0610	CHK-B_Sakoika2	PI525882	14PV0693					17	121_124	15	N	15	42	12	24	16	24	14.3333
Urbana	17EF0611	Seguetena1	PI525871	14PV0608	2	NO	NO	NO	17	117_120	11	N	12	25	15	42	11	29	12.6667
Urbana	17EF0612	Ochuti2	PI521020	14PV0321	2	NO	NO	NO	17	113_116	11	N	16	26	22	46	13	51	17
Urbana	17EF0613	PRE0348	PI660601	14PV0626	2	YES	YES	YES	17	109_112	11	Y	12	32	13	41	13	29	12.6667
Urbana	17EF0614	PRE0522	PI562995	15PV0141	2	NO	NO	NO	17	105_108	11	N	32	60	21	52	21	50	24.6667
Urbana	17EF0615	CHR-SPX	SPX	Chromatin	2				17	101_104	11	N	12	49	13	39	7	46	10.6667
Urbana	17EF0616	ETS_3472	PI455251	14PV0706	2	YES	NO	NO	17	97_100	11	Y	18	24	16	44	13	36	15.6667
Urbana	17EF0617	Bayeri	PI514427	15PV1061	2	NO	NO	NO	17	93_96	11	N	17	42	27	38	21	52	21.6667
Urbana	17EF0618	Nie_Nie_Ble	PI526017	14PV0224	2	NO	NO	NO	17	89_92	11	N	11	38	14	48	18	58	14.3333
Urbana	17EF0619	PRE0480	PI660616	14PV0777	2	YES	YES	YES	17	85_88	11	Y	32	56	31	69	22	52	28.3333
Urbana	17EF0620	CHK-C_PRE0028	PI148089	15PV0036					17	81_84	11	N	29	54	24	45	27	31	26.6667
Urbana	17EF0621	Eth_Sel_No4	PI276856	15PV0537	4	NO	NO	NO	17	77_80	7	N	22	51	24	49	26	42	24
Urbana	17EF0622	DERI	PI569421	15PV1178	4	NO	NO	NO	17	73_76	7	N	10	46	11	43	13	21	11.3333
Urbana	17EF0623	PRE0590	NSL55749	14PV0694	4	YES	YES	YES	17	69_72	7	Y	19	45	17	41	22	44	19.3333
Urbana	17EF0624	IS_12127	PI330843	14PV0830	4	NO	NO	NO	17	65_68	7	N	21	32	24	40	16	54	20.3333
Urbana	17EF0625	PRE0126	PI276772	15PV0042	4	NO	NO	NO	17	61_64	7	N	19	36	12	35	18	34	16.3333
Urbana	17EF0626	PRE0069	PI153824	14PV0320	4	YES	YES	NO	17	57_60	7	Y	21	46	24	51	42	68	29
Urbana	17EF0627	IS_11267	PI329513	14PV0406	4	NO	NO	NO	17	53_56	7	N	22	41	38	51	23	52	27.6667
Urbana	17EF0628	PRE1246	PI660620	14PV0175	4	NO	NO	NO	17	49_52	7	N	14	36	13	51	22	42	16.3333
Urbana	17EF0629	PRE1038	PI330886	14PV0253	4	YES	YES	NO	17	45_48	7	Y	19	32	22	42	17	36	19.3333
Urbana	17EF0630	CHK-E_PRE0295	PI660560	15PV0216					17	41_44	7	N	18	15	19	32	18	32	18.3333
Urbana	17EF0631	MLAKESSEMA	PI585951	15PV1239	4	NO	NO	NO	17	37_40	3	N	13	54	13	40	16	50	14
Urbana	17EF0632	No242	PI462095	14PV0788	4	NO	NO	NO	17	33_36	3	N	41	84	34	80	22	73	32.3333
Urbana	17EF0633	PRE0020	PI147939	14PV0447	4	YES	YES	YES	17	29_32	3	Y	22	59	31	64	32	69	28.3333
Urbana	17EF0634	IS_11236	PI329480	15PV0913	4	NO	NO	NO	17	25_28	3	N	24	44	22	49	22	48	22.6667
Urbana	17EF0635	IS_13305	PI276776	15PV0879	4	NO	NO	NO	17	21_24	3	N	22	54	93	110	22	52	45.6667
Urbana	17EF0636	PRE0291	NSL50663	12PV2555	4	YES	YES	NO	17	17_20	3	Y	14	40	29	39	21	61	21.3333
Urbana	17EF0637	Boure	PI514139	15PV1054	4	NO	NO	NO	17	13_16	3	N	29	68	13	31	22	30	21.3333
Urbana	17EF0638	PRE1160	PI330734	14PV0198	4	NO	NO	NO	17	9_12	3	N	36	44	43	68	41	69	40
Urbana	17EF0639	PRE0062	PI152730	14PV0817	4	YES	YES	YES	17	5_8	3	Y	11	29	11	35	14	16	12
Urbana	17EF0640	CHK-D_PRE0146	PI276801	15PV0069					17	1_4	3	N	21	30	13	36	11	29	15
Urbana	17EF0641	REKA	PI569460	15PV1195	4	NO	NO	NO	18	1_4	3	N	11	33	11	42	11	20	11
Urbana	17EF0642	PRE0229	PI562715	14PV0816	4	YES	YES	YES	18	5_8	3	Y	22	54	21	59	24	57	22.3333
Urbana	17EF0643	PRE0543	PI647716	12PV2416	4	NO	NO	NO	18	9_12	3	N	21	32	19	45	24	39	21.3333
Urbana	17EF0644	PRE0692	PI665099	12PV2589	4	NO	NO	NO	18	13_16	3	N	16	32	13	32	14	42	14.3333
Urbana	17EF0645	PRE0136	PI276787	15PV0536	4	YES	YES	YES	18	17_20	3	Y	26	43	26	52	39	51	30.3333
Urbana	17EF0646	PRE0166	PI276829	15PV0067	4	NO	NO	NO	18	21_24	3	N	23	51	21	56	26	69	23.3333
Urbana	17EF0647	CHK-B_Sakoika2	PI525882	14PV0693					18	25_28	3	N	13	28	17	38	21	48	17
Urbana	17EF0648	PRE0420	PI570969	15PV0137	4	YES	YES	YES	18	29_32	3	Y	11	33	8	21	14	46	11
Urbana	17EF0649	PRE0549	PI651103	14PV0204	4	NO	NO	NO	18	33_36	3	N	17	60	12	43	18	31	15.6667
Urbana	17EF0650	ETS_4681_A	PI457455	14PV0699	4	NO	NO	NO	18	37_40	3	N	39	62	38	68	12	69	29.6667
Urbana	17EF0651	PARKONGE	PI563352	14PV0723	4	NO	NO	NO	18	41_44	7	N	29	46	11	41	14	41	18
Urbana	17EF0652	PRE0417	PI647745	14PV0575	4	YES	YES	YES	18	45_48	7	Y	28	46	23	62	43	76	31.3333
Urbana	17EF0653	IS_22863	PI570085	15PV1208	4	NO	NO	NO	18	49_52	7	N	11	32	19	32	12	41	14
Urbana	17EF0654	IS_11036	PI329278	14PV0722	4	NO	NO	NO	18	53_56	7	N	27	51	28	58	28	56	27.6667
Urbana	17EF0655	PRE0293	NSL50748	15PV0059	4	YES	YES	YES	18	57_60	7	Y	16	50	21	46	16	28	17.6667
Urbana	17EF0656	Mashila9	PI329905	14PV0751	4	NO	NO	NO	18	61_64	7	N	26	64	27	54	21	34	24.6667
Urbana	17EF0657	CHK-C_PRE0028	PI148089	15PV0036					18	65_68	7	N	21	46	31	61	19	54	23.6667
Urbana	17EF0658	PRE0167	PI276830	14PV0692	4	YES	YES	YES	18	69_72	7	Y	21	36	27	23	19	51	22.3333
Urbana	17EF0659	Nvarkan	PI524475	15PV1106	4	NO	NO	NO	18	73_76	7	N	53	49	12	33	39	50	34.6667
Urbana	17EF0660	IS_11084	PI329327	14PV0300	4	NO	NO	NO	18	77_80	7	N	22	46	22	42	31	49	25
Urbana	17EF0661	PRE0465	PI155138	14PV0012	2	NO	NO	NO	18	81_84	11	N	24	32	13	54	22	52	19.6667
Urbana	17EF0662	ZMA_5293	PI505720	14PV0333	2	YES	NO	NO	18	85_88	11	Y	16	43	18	41	16	43	16.6667
Urbana	17EF0663	PI452874	PI452874	15PV0689	2	NO	NO	NO	18	89_92	11	N	16	64	22	61	26	58	21.3333
Urbana	17EF0664	Samonko1	PI525750	15PV0521	2	NO	NO	NO	18	93_96	11	N	21	34	16	30	14	40	17
Urbana	17EF0665	PRE0406	NSL54231	15PV0582	2	YES	YES	YES	18	97_100	11	Y	11	43	12	43	13	40	12
Urbana	17EF0666	Gadiaba_Blema	PI525625	14PV0288	2	NO	NO	NO	18	101_104	11	N	28	46	13	42	18	42	19.6667
Urbana	17EF0667	CHK-A-Pacesetter	Pacesetter	NA					18	105_108	11	N	11	22	12	42	12	31	11.6667
Urbana	17EF0668	Amo_Koire	PI513896	15PV1048	2	YES	NO	NO	18	109_112	11	Y	9	31	13	22	9	28	10.3333
Urbana	17EF0669	IS_11362	PI329617	15PV0933	2	NO	NO	NO	18	113_116	11	N	12	36	13	34	16	41	13.6667
Urbana	17EF0670	Preta	PI481848	15PV0555	2	NO	NO	NO	18	117_120	11	N	6	37	22	41	13	41	13.6667
Urbana	17EF0671	Nyakawadida	PI521181	15PV1090	2	NO	NO	NO	18	121_124	15	N	26	44	22	51	27	56	25
Urbana	17EF0672	PRE1014	PI329707	14PV0670	2	YES	YES	YES	18	125_128	15	Y	22	31	25	34	12	36	19.6667
Urbana	17EF0673	ETS_2119	PI452714	14PV0656	2	NO	NO	NO	18	129_132	15	N	32	51	36	54	31	69	33
Urbana	17EF0674	PRE0530	PI665082	12PV2300	2	NO	NO	NO	18	133_136	15	N	51	58	28	51	36	54	38.3333
Urbana	17EF0675	CHR-SPX	SPX	Chromatin	2				18	137_140	15	Y	13	45	13	38	11	46	12.3333
Urbana	17EF0676	PI453129	PI453129	15PV0755	2	NO	NO	NO	18	141_144	15	N	27	48	32	43	33	45	30.6667
Urbana	17EF0677	CHK-D_PRE0146	PI276801	15PV0069					18	145_148	15	N	6	32	11	36	6	22	7.66667
Urbana	17EF0678	PRE0370	PI660595	15PV0135	2	YES	YES	YES	18	149_152	15	Y	31	60	32	62	22	52	28.3333
Urbana	17EF0679	CHR-SPX	SPX	Chromatin	2				18	153_156	15	N	10	39	8	36	9	34	9
Urbana	17EF0680	IS_11391	PI329646	14PV0738	2	NO	NO	NO	18	157_160	15	N	29	76	33	69	32	53	31.3333
Urbana	17EF0681	PRE0200	PI248318	14PV0194	2	NO	NO	NO	19	157_160	15	N	17	46	34	61	33	66	28
Urbana	17EF0682	PRE0558	NSL51678	15PV0168	2	NO	NO	NO	19	153_156	15	N	24	62	21	42	19	74	21.3333
Urbana	17EF0683	IS_10105	PI563338	15PV1164	2	YES	NO	NO	19	149_152	15	Y	17	22	11	30	16	28	14.6667
Urbana	17EF0684	PI452511	PI452511	15PV0598	2	NO	NO	NO	19	145_148	15	N	54	67	36	82	47	85	45.6667
Urbana	17EF0685	PRE1442	PI525049	12PV2393	2	NO	NO	NO	19	141_144	15	N	14	50	11	32	12	44	12.3333
Urbana	17EF0686	PRE0235	PI267614	14PV0647	2	YES	YES	YES	19	137_140	15	Y	16	68	18	36	21	52	18.3333
Urbana	17EF0687	Gadiaba_Sioli	PI525742	14PV0310	2	NO	NO	NO	19	133_136	15	N	31	62	33	57	41	58	35
Urbana	17EF0688	CHK-A-Pacesetter	Pacesetter	NA					19	129_132	15	N	9	41	9	28	12	29	10
Urbana	17EF0689	PRE0254	PI665156	15PV0062	2	YES	YES	YES	19	125_128	15	Y	22	49	18	53	23	52	21
Urbana	17EF0690	Nieniko3	PI525641	14PV0707	2	NO	NO	NO	19	121_124	15	N	27	54	21	46	23	46	23.6667
Urbana	17EF0691	IS_11984	PI330267	15PV0975	2	NO	NO	NO	19	117_120	11	N	12	37	13	38	12	38	12.3333
Urbana	17EF0692	PRE0489	PI660614	14PV0061	2	NO	NO	NO	19	113_116	11	N	31	64	33	49	37	67	33.6667
Urbana	17EF0693	CHR-SPX	SPX	Chromatin	2				19	109_112	11	Y	22	46	13	49	23	54	19.3333
Urbana	17EF0694	IS_11845	PI330125	14PV0509	2	NO	NO	NO	19	105_108	11	N	19	52	17	36	16	52	17.3333
Urbana	17EF0695	Kinto	PI514465	15PV1065	2	NO	NO	NO	19	101_104	11	N	13	46	9	38	11	44	11
Urbana	17EF0696	Kade_Balia	PI282862	15PV0882	2	YES	NO	NO	19	97_100	11	Y	29	51	121	37	13	36	54.3333
Urbana	17EF0697	IS_24920	PI585433	14PV0638	2	NO	NO	NO	19	93_96	11	N	8	37	10	39	13	37	10.3333
Urbana	17EF0698	CHK-D_PRE0146	PI276801	15PV0069					19	89_92	11	N	11	43	12	42	11	39	11.3333
Urbana	17EF0699	PRE0514	PI665108	14PV0390	2	YES	YES	YES	19	85_88	11	Y	12	39	9	38	11	32	10.6667
Urbana	17EF0700	IS_11456	PI329720	15PV0946	2	NO	NO	NO	19	81_84	11	N	22	31	29	38	22	33	24.3333
Urbana	17EF0701	IS_22831	PI570053	15PV1202	4	NO	NO	NO	19	77_80	7	N	7	36	7	28	10	31	8
Urbana	17EF0702	IS_11295	PI329543	14PV0736	4	NO	NO	NO	19	73_76	7	N	14	50	19	33	19	41	17.3333
Urbana	17EF0703	PRE0430	PI267643	14PV0263	4	YES	YES	NO	19	69_72	7	Y	33	67	47	64	42	68	40.6667
Urbana	17EF0704	R_495A	PI330030A	14PV0336	4	NO	NO	NO	19	65_68	7	N	18	44	23	53	22	54	21
Urbana	17EF0705	DERI	PI569419	15PV1176	4	NO	NO	NO	19	61_64	7	N	12	36	10	37	12	36	11.3333
Urbana	17EF0706	PRE0537	NSL50716	14PV0592	4	YES	YES	YES	19	57_60	7	Y	15	66	29	49	18	49	20.6667
Urbana	17EF0707	GIWA	PI562991	15PV1147	4	NO	NO	NO	19	53_56	7	N	19	40	32	46	23	54	24.6667
Urbana	17EF0708	CHK-F_PRE1441	PI524948	15PV0160					19	49_52	7	N	12	44	21	60	22	48	18.3333
Urbana	17EF0709	PRE0913	PI571020	14PV0770	4	YES	YES	YES	19	45_48	7	Y	22	43	22	36	31	47	25
Urbana	17EF0710	PRE0006	PI147837	15PV0031	4	NO	NO	NO	19	41_44	7	N	35	77	22	68	23	89	26.6667
Urbana	17EF0711	Mashila4	PI329429	14PV0587	4	NO	NO	NO	19	37_40	3	N	36	51	34	69	37	49	35.6667
Urbana	17EF0712	Nieniefi1	PI525835	14PV0416	4	NO	NO	NO	19	33_36	3	N	12	34	21	29	17	34	16.6667
Urbana	17EF0713	PRE0279	PI660559	14PV0371	4	YES	YES	YES	19	29_32	3	Y	21	52	22	50	21	52	21.3333
Urbana	17EF0714	PRE1215	PI660636	10PV1142	4	NO	NO	NO	19	25_28	3	N	13	56	21	44	18	32	17.3333
Urbana	17EF0715	IS_8029	PI563039	14PV0499	4	NO	NO	NO	19	21_24	3	N	12	28	13	36	12	51	12.3333
Urbana	17EF0716	PRE0214	PI291239	15PV0064	4	YES	YES	YES	19	17_20	3	Y	22	54	18	37	22	48	20.6667
Urbana	17EF0717	AKWANE	PI569462	15PV1196	4	NO	NO	NO	19	13_16	3	N	13	51	13	31	12	31	12.6667
Urbana	17EF0718	CHK-E_PRE0295	PI660560	15PV0216					19	9_12	3	N	17	41	12	25	12	29	13.6667
Urbana	17EF0719	PRE0285	PI282857	15PV0562	4	YES	YES	YES	19	5_8	3	Y	21	39	23	51	20	47	21.3333
Urbana	17EF0720	TAPASOHIRA	PI563021	15PV1154	4	NO	NO	NO	19	1_4	3	N	21	45	13	32	22	41	18.6667
Urbana	17EF0721	IS_11590	PI329860	15PV0506	4	NO	NO	NO	20	1_4	4	N	19	36	14	41	16	54	16.3333
Urbana	17EF0722	PRE0477	NSL55725	14PV0501	4	YES	YES	YES	20	5_8	4	Y	21	59	24	57	24	51	23
Urbana	17EF0723	PI453162	PI453162	15PV0764	4	NO	NO	NO	20	9_12	4	N	14	36	13	46	26	48	17.6667
Urbana	17EF0724	CHK-B_Sakoika2	PI525882	14PV0693					20	13_16	4	N	16	36	14	44	17	40	15.6667
Urbana	17EF0725	PRE0134	PI276785	14PV0553	4	YES	YES	YES	20	17_20	4	Y	21	64	29	64	31	67	27
Urbana	17EF0726	PRE0572	PI660605	14PV0147	4	NO	NO	NO	20	21_24	4	N	33	69	26	63	35	71	31.3333
Urbana	17EF0727	ETS_2727	PI453914	15PV0558	4	NO	NO	NO	20	25_28	4	N	18	52	23	46	27	58	22.6667
Urbana	17EF0728	PRE1222	PI665112	14PV0653	4	YES	YES	YES	20	29_32	4	Y	9	43	23	59	12	42	14.6667
Urbana	17EF0729	PRE0733	PI665090	14PV0138	4	NO	NO	NO	20	33_36	4	N	18	48	18	43	17	38	17.6667
Urbana	17EF0730	PRE0090	PI156034	14PV0495	4	NO	NO	NO	20	37_40	4	N	28	38	23	32	23	35	24.6667
Urbana	17EF0731	PRE1070	PI660630	14PV0179	4	NO	NO	NO	20	41_44	8	N	24	42	21	41	28	58	24.3333
Urbana	17EF0732	PRE1211	NSL102183	14PV0668	4	YES	YES	YES	20	45_48	8	Y	13	26	17	52	23	52	17.6667
Urbana	17EF0733	Sg_3982	PI513913	15PV0595	4	NO	NO	NO	20	49_52	8	N	29	36	23	37	23	40	25
Urbana	17EF0734	CHK-C_PRE0028	PI148089	15PV0036					20	53_56	8	N	13	31	18	35	22	51	17.6667
Urbana	17EF0735	PRE1109	NSL51356	12PV2533	4	YES	YES	NO	20	57_60	8	Y	33	62	29	59	29	61	30.3333
Urbana	17EF0736	IS_25384	PI585561	14PV0203	4	NO	NO	NO	20	61_64	8	N	11	62	19	66	18	74	16
Urbana	17EF0737	PRE0051	PI152611	14PV0070	4	NO	NO	NO	20	65_68	8	N	34	68	33	62	32	62	33
Urbana	17EF0738	PRE0224	PI563509	14PV0572	4	YES	YES	YES	20	69_72	8	Y	24	28	29	60	32	70	28.3333
Urbana	17EF0739	IS_22809	PI570031	15PV1198	4	NO	NO	NO	20	73_76	8	N	17	39	12	45	12	41	13.6667
Urbana	17EF0740	IS_11276	PI329524	14PV0745	4	NO	NO	NO	20	77_80	8	N	22	28	39	59	23	61	28
Urbana	17EF0741	IS_11249	PI329493	15PV0914	2	NO	NO	NO	20	81_84	12	N	31	46	24	98	42	90	32.3333
Urbana	17EF0742	Nyakachaye	PI520990	15PV1072	2	YES	NO	NO	20	85_88	12	Y	22	54	22	49	11	40	18.3333
Urbana	17EF0743	Bouwoubou	PI514220	15PV1057	2	NO	NO	NO	20	89_92	12	N	23	44	19	46	23	52	21.6667
Urbana	17EF0744	CHK-A-Pacesetter	Pacesetter	NA					20	93_96	12	N	8	16	8	20	10	14	8.66667
Urbana	17EF0745	PRE0072	PI153844	14PV0529	2	YES	YES	YES	20	97_100	12	Y	13	59	28	62.5	13	62	18
Urbana	17EF0746	PI452659	PI452659	15PV0644	2	NO	NO	NO	20	101_104	12	N	42	49	42	53	42	71	42
Urbana	17EF0747	PRE0157	PI276818	14PV0496	2	NO	NO	NO	20	105_108	12	N	34	68	22	63	36	62	30.6667
Urbana	17EF0748	PRE1337	PI665170	12PV2428	2	YES	YES	YES	20	109_112	12	Y	12	32	8	37	12	36	10.6667
Urbana	17EF0749	Kumba	PI521097	15PV1085	2	NO	NO	NO	20	113_116	12	N	23	32	23	52	20	54	22
Urbana	17EF0750	Ochuti	PI521078	15PV1082	2	NO	NO	NO	20	117_120	12	N	8	29	6	26	8	26	7.33333
Urbana	17EF0751	PRE0398	NSL54111	15PV0540	2	NO	NO	NO	20	121_124	16	N	16	30	12	41	17	31	15
Urbana	17EF0752	PI452616	PI452616	15PV0629	2	YES	NO	NO	20	125_128	16	Y	22	57	18	28	17	34	19
Urbana	17EF0753	Dorokon1	PI525814	15PV0545	2	NO	NO	NO	20	129_132	16	N	24	36	14	36	17	38	18.3333
Urbana	17EF0754	CHK-E_PRE0295	PI660560	15PV0216					20	133_136	16	N	9	26	10	29	14	28	11
Urbana	17EF0755	PRE0199	PI248317	15PV0065	2	YES	YES	YES	20	137_140	16	Y	26	44	26	34	26	41	26
Urbana	17EF0756	Nyar_Ramula	PI521153	14PV0632	2	NO	NO	NO	20	141_144	16	N	32	57	16	36	23	34	23.6667
Urbana	17EF0757	PI453245	PI453245	15PV0790	2	NO	NO	NO	20	145_148	16	N	23	58	42	63	27	53	30.6667
Urbana	17EF0758	PRE0347	NSL51963	14PV0725	2	YES	YES	YES	20	149_152	16	Y	26	47	22	52	27	47	25
Urbana	17EF0759	Nio_Die	PI525949	15PV1128	2	NO	NO	NO	20	153_156	16	N	11	25	13	24	9	43	11
Urbana	17EF0760	PI453110	PI453110	15PV0746	2	NO	NO	NO	20	157_160	16	N	23	52	28	56	22	72	24.3333
Urbana	17EF0761	CHK-B_Sakoika2	PI525882	14PV0693					21	157_160	16	N	32	36	14	32	21	38	22.3333
Urbana	17EF0762	Embaratai	PI521048	15PV1078	2	NO	NO	NO	21	153_156	16	N	14	33	22	36	27	41	21
Urbana	17EF0763	PRE0382	PI660597	10PV1063	2	YES	YES	YES	21	149_152	16	Y	21	44	13	50	27	49	20.3333
Urbana	17EF0764	PRE0466	NSL55230	14PV0264	2	NO	NO	NO	21	145_148	16	N	22	52	22	51	22	52	22
Urbana	17EF0765	DOBI_FAROU	PI586022	15PV1243	2	NO	NO	NO	21	141_144	16	N	23	39	22	36	28	40	24.3333
Urbana	17EF0766	PRE0454	PI665124	14PV0218	2	YES	YES	YES	21	137_140	16	Y	26	49	32	68	29	76	29
Urbana	17EF0767	PI453115	PI453115	15PV0747	2	NO	NO	NO	21	133_136	16	N	16	47	18	49	14	39	16
Urbana	17EF0768	Nieniko_Tiema	PI525630	15PV0596	2	NO	NO	NO	21	129_132	16	N	16	31	13	32	11	29	13.3333
Urbana	17EF0769	PRE0499	PI665153	14PV0314	2	YES	YES	YES	21	125_128	16	Y	26	54	34	57	36	69	32
Urbana	17EF0770	Bassi_Kaba	PI514345	15PV0513	2	NO	NO	NO	21	121_124	16	N	12	29	10	31	9	29	10.3333
Urbana	17EF0771	CHK-B_Sakoika2	PI525882	14PV0693					21	117_120	12	N	13	43	22	44	10	28	15
Urbana	17EF0772	FARAKO-BA	PI562897	15PV1138	2	NO	NO	NO	21	113_116	12	N	37	68	37	73	49	78	41
Urbana	17EF0773	IS_11264	PI329510	15PV0917	2	YES	NO	NO	21	109_112	12	Y	27	63	26	54	19	47	24
Urbana	17EF0774	PRE0098	PI221625	15PV0502	2	NO	NO	NO	21	105_108	12	N	21	36	19	28	16	40	18.6667
Urbana	17EF0775	S_A_1	PI154987	15PV0848	2	NO	NO	NO	21	101_104	12	N	9	32	12	37	14	36	11.6667
Urbana	17EF0776	CHR-SPX	SPX	Chromatin	2				21	97_100	12	Y	11	46	8	26	12	117	10.3333
Urbana	17EF0777	ETS_3307	PI454927	15PV1013	2	NO	NO	NO	21	93_96	12	N	22	44	27	64	33	67	27.3333
Urbana	17EF0778	IS_12624	PI276784	15PV0880	2	NO	NO	NO	21	89_92	12	N	23	52	26	51	28	49	25.6667
Urbana	17EF0779	961	PI291084	15PV0885	2	YES	NO	NO	21	85_88	12	Y	12	24	16	41	16	26	14.6667
Urbana	17EF0780	Mila	PI506058	15PV0529	2	NO	NO	NO	21	81_84	12	N	22	42	26	45	23	46	23.6667
Urbana	17EF0781	CHK-F_PRE1441	PI524948	15PV0160					21	77_80	8	N	23	29	21	36	17	48	20.3333
Urbana	17EF0782	IS_11269	PI329517	15PV0919	4	NO	NO	NO	21	73_76	8	N	23	62	37	59	41	66	33.6667
Urbana	17EF0783	PRE0969	NSL54184	12PV2292	4	YES	YES	NO	21	69_72	8	Y	14	33	11	24	14	31	13
Urbana	17EF0784	Mla	PI514253	15PV1058	4	NO	NO	NO	21	65_68	8	N	12	23	9	34	18	34	13
Urbana	17EF0785	PI453233	PI453233	15PV0781	4	NO	NO	NO	21	61_64	8	N	14	25	12	21	17	32	14.3333
Urbana	17EF0786	PRE0250	PI665072	14PV0641	4	YES	YES	YES	21	57_60	8	Y	9	21	9	25	8	14	8.66667
Urbana	17EF0787	Soo-Nya	PI514165	15PV1055	4	NO	NO	NO	21	53_56	8	N	21	44	21	39	21	54	21
Urbana	17EF0788	Kade_Berkoujon	PI282871	15PV0883	4	NO	NO	NO	21	49_52	8	N	9	23	18	28	14	31	13.6667
Urbana	17EF0789	PRE0374	NSL54219	14PV0443	4	YES	YES	YES	21	45_48	8	Y	18	42	11	33	12	38	13.6667
Urbana	17EF0790	PRE0351	PI665105	14PV0200	4	NO	NO	NO	21	41_44	8	N	25	44	31	58	26	43	27.3333
Urbana	17EF0791	CHK-E_PRE0295	PI660560	15PV0216					21	37_40	4	N	14	41	16	32	16	22	15.3333
Urbana	17EF0792	IS_26386	PI585961	15PV1241	4	NO	NO	NO	21	33_36	4	N	13	31	18	31	16	32	15.6667
Urbana	17EF0793	PRE0043	PI151198	14PV0556	4	YES	YES	YES	21	29_32	4	Y	22	48	27	52	21	49	23.3333
Urbana	17EF0794	IS_22853	PI570075	15PV1206	4	NO	NO	NO	21	25_28	4	N	26	36	24	39	25	47	25
Urbana	17EF0795	PRE1506	PI660628	10PV1269	4	NO	NO	NO	21	21_24	4	N	13	29	13	28	23	23	16.3333
Urbana	17EF0796	PRE0418	NSL54297	14PV0612	4	YES	YES	YES	21	17_20	4	Y	44	63	32	75	37	59	37.6667
Urbana	17EF0797	PRE0790	PI660554	15PV0510	4	NO	NO	NO	21	13_16	4	N	13	17	11	21	17	27	13.6667
Urbana	17EF0798	PI453328	PI453328	15PV0810	4	NO	NO	NO	21	9_12	4	N	26	49	18	57	20.5	53.5	21.5
Urbana	17EF0799	PRE0545	PI665075	14PV0364	4	YES	YES	NO	21	5_8	4	Y	12	42	6	48	17	39	11.6667
Urbana	17EF0800	IS_12207	PI330969	14PV0349	4	NO	NO	NO	21	1_4	4	N	31	37	27	32	24	48	27.3333
Urbana	17EF0801	GASSABI	PI569420	15PV1177	4	NO	NO	NO	22	1_4	4	N	6	28	9	27	7	20	7.33333
Urbana	17EF0802	PRE0042	PI149831	15PV0039	4	YES	YES	YES	22	5_8	4	Y	38	42	36	50	31	61	35
Urbana	17EF0803	BOBAKPIPA	PI585956	15PV0526	4	NO	NO	NO	22	9_12	4	N	36	51	29	59	41	78	35.3333
Urbana	17EF0804	PRE0181B	PI276853B	14PV0394	4	NO	NO	NO	22	13_16	4	N	16	68	42	68	42	59	33.3333
Urbana	17EF0805	PRE0147	PI276803	14PV0370	4	YES	YES	NO	22	17_20	4	Y	27	49	29	51	26	51	27.3333
Urbana	17EF0806	CHK-C_PRE0028	PI148089	15PV0036					22	21_24	4	N	12	56	13	53	14	56	13
Urbana	17EF0807	R-488	PI330023	15PV0955	4	NO	NO	NO	22	25_28	4	N	29	52	32	51	36	51	32.3333
Urbana	17EF0808	IS_11771	PI330049	15PV0957	4	YES	NO	NO	22	29_32	4	Y	36	57	32	79	41	83	36.3333
Urbana	17EF0809	PRE0141	PI276792	14PV0648	4	NO	NO	NO	22	33_36	4	N	27	82	43	74	22	81	30.6667
Urbana	17EF0810	IS_25061	PI585454	15PV1229	4	NO	NO	NO	22	37_40	4	N	23	59	19	36	20	36	20.6667
Urbana	17EF0811	IS_11293	PI329541	15PV0922	4	NO	NO	NO	22	41_44	8	N	33	58	23	54	33	61	29.6667
Urbana	17EF0812	PRE0340	PI570813	14PV0658	4	YES	YES	YES	22	45_48	8	Y	9	29	16	33	18	28	14.3333
Urbana	17EF0813	PRE0337	PI562944	14PV0247	4	NO	NO	NO	22	49_52	8	N	23	42	13	42	22	34	19.3333
Urbana	17EF0814	IS_11378	PI329633	15PV0571	4	NO	NO	NO	22	53_56	8	N	18	31	12	41	13	33	14.3333
Urbana	17EF0815	PRE0515	PI665073	12PV2331	4	YES	YES	NO	22	57_60	8	Y	16	31	19	36	14	32	16.3333
Urbana	17EF0816	CHK-D_PRE0146	PI276801	15PV0069					22	61_64	8	N	22	32	12	34	14	31	16
Urbana	17EF0817	PRE1166	PI330894	14PV0075	4	NO	NO	NO	22	65_68	8	N	9	38	12	32	14	34	11.6667
Urbana	17EF0818	PRE1476	PI660645	14PV0742	4	YES	YES	YES	22	69_72	8	Y	6	17	8	24	17	17	10.3333
Urbana	17EF0819	IS_11305	PI329554	15PV0927	4	NO	NO	NO	22	73_76	8	N	27	46	19	38	24	52	23.3333
Urbana	17EF0820	FARAFARA	PI562971	15PV1141	4	NO	NO	NO	22	77_80	8	N	22	38	23	40	13	42	19.3333
Urbana	17EF0821	PRE0464	NSL55698	14PV0201	2	NO	NO	NO	22	81_84	12	N	41	84	46	79	36	82	41
Urbana	17EF0822	PRE1451	PI525059	15PV0531	2	YES	YES	YES	22	85_88	12	Y	43	69	32	56	37	64	37.3333
Urbana	17EF0823	Rachar2	PI521152	15PV1087	2	NO	NO	NO	22	89_92	12	N	13	46	14	42	14	45	13.6667
Urbana	17EF0824	IS_22888	PI570110	15PV1215	2	NO	NO	NO	22	93_96	12	N	18	56	13	46	22	37	17.6667
Urbana	17EF0825	PRE0559	PI665097	14PV0375	2	YES	YES	YES	22	97_100	12	Y	14	51	10	59	10	44	11.3333
Urbana	17EF0826	CHK-E_PRE0295	PI660560	15PV0216					22	101_104	12	N	16	48	12	29	21	39	16.3333
Urbana	17EF0827	Nieniko	PI525671	15PV1119	2	NO	NO	NO	22	105_108	12	N	22	27	19	33	17	38	19.3333
Urbana	17EF0828	PRE0161	PI276823	14PV0512	2	YES	YES	YES	22	109_112	12	Y	34	53	32	71	46	51	37.3333
Urbana	17EF0829	CHR-SPX	SPX	Chromatin	2				22	113_116	12	N	22	43	16	39	14	37	17.3333
Urbana	17EF0830	MN_2109	PI156217	15PV0855	2	NO	NO	NO	22	117_120	12	N	18	90	38	91	24	37	26.6667
Urbana	17EF0831	Tchinlouol_A	PI506030A	15PV0564	2	NO	NO	NO	22	121_124	16	N	12	42	7	36	9	29	9.33333
Urbana	17EF0832	PRE0300	NSL50843	15PV0539	2	YES	YES	YES	22	125_128	16	Y	11	29	16	27	13	22	13.3333
Urbana	17EF0833	Nieniko1	PI514291	14PV0548	2	NO	NO	NO	22	129_132	16	N	16	41	14	29	14	25	14.6667
Urbana	17EF0834	ETS_3077	PI454494	15PV0998	2	NO	NO	NO	22	133_136	16	N	37	43	42	56	43	68	40.6667
Urbana	17EF0835	PRE0367	PI665110	14PV0332	2	YES	YES	YES	22	137_140	16	Y	23	72	26	50	17	50	22
Urbana	17EF0836	CHK-F_PRE1441	PI524948	15PV0160					22	141_144	16	N	26	42	36	65	31	52	31
Urbana	17EF0837	IS_13256	PI271233	15PV0877	2	NO	NO	NO	22	145_148	16	N	18	51	31	54	23	32	24
Urbana	17EF0838	PRE0451	PI665118	14PV0311	2	YES	YES	YES	22	149_152	16	Y	22	42	29	32	28	46	26.3333
Urbana	17EF0839	Digaff	PI514497	15PV1067	2	NO	NO	NO	22	153_156	16	N	16	38	19	42	16	37	17
Urbana	17EF0840	Nemaka	PI526034	15PV0576	2	NO	NO	NO	22	157_160	16	N	16	38	19	42	16	37	17
Urbana	17EF0841	PRE0366	NSL54178	14PV0490	2	NO	NO	NO	23	157_160	16	N	13	33	17	32	9	26	13
Urbana	17EF0842	CHR-SPX	SPX	Chromatin	2				23	153_156	16	N	21	47	21	34	22	42	21.3333
Urbana	17EF0843	PRE0292	PI665080	12PV2350	2	YES	YES	YES	23	149_152	16	Y	19	36	19	37	22	36	20
Urbana	17EF0844	ETS_2693	PI453848	14PV0818	2	NO	NO	NO	23	145_148	16	N	24	50	13	46	22	46	19.6667
Urbana	17EF0845	PI453056	PI453056	15PV0732	2	NO	NO	NO	23	141_144	16	N	19	41	13	37	14	54	15.3333
Urbana	17EF0846	PRE0003	PI147828	14PV0486	2	YES	YES	YES	23	137_140	16	Y	23	37	23	37	21	44	22.3333
Urbana	17EF0847	KABIRI	PI154846	15PV0847	2	NO	NO	NO	23	133_136	16	N	18	60	24	64	27	51	23
Urbana	17EF0848	Mashila1	PI329362	14PV0513	2	NO	NO	NO	23	129_132	16	N	13	26	13	40	14	41	13.3333
Urbana	17EF0849	CHK-C_PRE0028	PI148089	15PV0036					23	125_128	16	Y	17	29	22	41	23	37	20.6667
Urbana	17EF0850	PI452567	PI452567	15PV0613	2	NO	NO	NO	23	121_124	16	N	8	41	9	37	8	38	8.33333
Urbana	17EF0851	ETS_3131	PI454584	15PV1000	2	NO	NO	NO	23	117_120	12	N	23	44	22	34	22	41	22.3333
Urbana	17EF0852	Samonko2	PI525827	14PV0178	2	NO	NO	NO	23	113_116	12	N	8	18	13	18	9	25	10
Urbana	17EF0853	PRE0457	PI665127	12PV2347	2	YES	NO	NO	23	109_112	12	Y	11	26	22	36	22	32	18.3333
Urbana	17EF0854	MN_1644	PI155885	15PV0852	2	NO	NO	NO	23	105_108	12	N	21	49	22	44	22	51	21.6667
Urbana	17EF0855	PI452533	PI452533	15PV0605	2	NO	NO	NO	23	101_104	12	N	17	64	46	64	28	52	30.3333
Urbana	17EF0856	IS_11273	PI329521	14PV0811	2	YES	NO	NO	23	97_100	12	Y	34	36	37	55	36	51	35.6667
Urbana	17EF0857	PRE0242	PI647733	14PV0143	2	NO	NO	NO	23	93_96	12	N	24	42	24	58	36	67	28
Urbana	17EF0858	PI453216	PI453216	15PV0774	2	NO	NO	NO	23	89_92	12	N	23	34	16	36	22	39	20.3333
Urbana	17EF0859	CHK-D_PRE0146	PI276801	15PV0069					23	85_88	12	Y	8	34	24	34	22	35	18
Urbana	17EF0860	PRE1237	PI665151	12PV2510	2	NO	NO	NO	23	81_84	12	N	28	33	18	51	27	40	24.3333
Urbana	17EF0861	PB_47	PI496311	14PV0081	4	NO	NO	NO	23	77_80	8	N	7	29	6	42	8	39	7
Urbana	17EF0862	IS_11453	PI329717	14PV0635	4	NO	NO	NO	23	73_76	8	N	16	42	22	36	26	39	21.3333
Urbana	17EF0863	PRE0403	PI665085	14PV0761	4	YES	YES	YES	23	69_72	8	Y	17	22	26	28	17	28	20
Urbana	17EF0864	PRE0320	PI282835	14PV0057	4	NO	NO	NO	23	65_68	8	N	18	37	17	31	17	41	17.3333
Urbana	17EF0865	Heme_Doumo1	PI526101	14PV0281	4	NO	NO	NO	23	61_64	8	N	9	16	11	20	11	31	10.3333
Urbana	17EF0866	PRE0546	PI665076	15PV0170	4	YES	YES	YES	23	57_60	8	Y	12	23	8	22	6	31	8.66667
Urbana	17EF0867	IS_11321	PI329570	14PV0515	4	NO	NO	NO	23	53_56	8	N	21	51	23	48	24	50	22.6667
Urbana	17EF0868	IS_7739	PI563009	15PV1152	4	NO	NO	NO	23	49_52	8	N	9	50	9	32	10	29	9.33333
Urbana	17EF0869	CHK-A-Pacesetter	Pacesetter	NA					23	45_48	8	Y	5	31	8	21	6	22	6.33333
Urbana	17EF0870	LABALWA	PI570400	15PV1223	4	NO	NO	NO	23	41_44	8	N	12	27	17	51	17	36	15.3333
Urbana	17EF0871	Kende_Ble	PI525941	14PV0510	4	NO	NO	NO	23	37_40	4	N	16	36	22	42	13	48	17
Urbana	17EF0872	MRV_22	PI568676	14PV0141	4	NO	NO	NO	23	33_36	4	N	13	47	21	47	17	55	17
Urbana	17EF0873	PRE0181A	PI276853A	14PV0790	4	YES	YES	YES	23	29_32	4	Y	28	47	31	60	41	72	33.3333
Urbana	17EF0874	Sg_3965	PI513901	15PV1050	4	NO	NO	NO	23	25_28	4	N	16	36	26	36	7	38	16.3333
Urbana	17EF0875	PRE0388	NSL54224	15PV0505	4	NO	NO	NO	23	21_24	4	N	23	37	31	39	42	61	32
Urbana	17EF0876	MORO	PI569445	15PV1185	4	YES	NO	NO	23	17_20	4	Y	14	31	17	21	8	30	13
Urbana	17EF0877	IS_12084	PI330800	14PV0243	4	NO	NO	NO	23	13_16	4	N	12	56	8	43	21	50	13.6667
Urbana	17EF0878	Sg_3981	PI513912	14PV0552	4	NO	NO	NO	23	9_12	4	N	13	24	18	29	16	30	15.6667
Urbana	17EF0879	CHK-F_PRE1441	PI524948	15PV0160					23	5_8	4	Y	19	38	21	27	18	31	19.3333
Urbana	17EF0880	PI453238	PI453238	15PV0786	4	NO	NO	NO	23	1_4	4	N	21	36	23	31	23	40	22.3333
Urbana	17EF0881	PI452808	PI452808	15PV0678	4	NO	NO	NO	24	1_4	4	N	7	21	8	14	11	16	8.66667
Urbana	17EF0882	PRE0544	PI651124	14PV0563	4	YES	YES	YES	24	5_8	4	Y	9	31	12	27	6	32	9
Urbana	17EF0883	R_413	PI329958	14PV0840	4	NO	NO	NO	24	9_12	4	N	9	29	11	31	14	30	11.3333
Urbana	17EF0884	PRE0496	NSL55704	14PV0206	4	NO	NO	NO	24	13_16	4	N	16	32	14	32	16	32	15.3333
Urbana	17EF0885	PRE1321	PI660640	14PV0520	4	YES	YES	YES	24	17_20	4	Y	14	26	24	64	19	34	19
Urbana	17EF0886	PRE0905	NSL50579	14PV0145	4	NO	NO	NO	24	21_24	4	N	12	31	16	27	14	26	14
Urbana	17EF0887	PARAXOVON	PI563353	15PV1168	4	NO	NO	NO	24	25_28	4	N	11	31	16	34	11	23	12.6667
Urbana	17EF0888	CHK-D_PRE0146	PI276801	15PV0069					24	29_32	4	Y	12	22	6	22	10	24	9.33333
Urbana	17EF0889	Achirie	PI329662	14PV0735	4	NO	NO	NO	24	33_36	4	N	31	64	44	62	26	62	33.6667
Urbana	17EF0890	AP79-714	PI510757	15PV1046	4	NO	NO	NO	24	37_40	4	N	28	58	19	29	31	54	26
Urbana	17EF0891	IS_30975	PI646242	15PV1248	4	NO	NO	NO	24	41_44	8	N	22	46	32	51	31	39	28.3333
Urbana	17EF0892	PRE1072	PI665160	14PV0684	4	YES	YES	YES	24	45_48	8	Y	19	33	16	32	12	27	15.6667
Urbana	17EF0893	PI453219	PI453219	15PV0776	4	NO	NO	NO	24	49_52	8	N	19	32	24	59	42	65	28.3333
Urbana	17EF0894	MASUNGI	PI562998	15PV1150	4	NO	NO	NO	24	53_56	8	N	16	29	14	28	13	28	14.3333
Urbana	17EF0895	PRE1074	PI660631	14PV0730	4	YES	YES	YES	24	57_60	8	Y	26	36	26	42	24	34	25.3333
Urbana	17EF0896	KALLA_NIEGUE	PI585794	15PV1238	4	NO	NO	NO	24	61_64	8	N	16	32	11	26	14	28	13.6667
Urbana	17EF0897	PI452967	PI452967	15PV0709	4	NO	NO	NO	24	65_68	8	N	26	46	22	72	24	57	24
Urbana	17EF0898	CHK-E_PRE0295	PI660560	15PV0216					24	69_72	8	Y	13	26	13	27	13	30	13
Urbana	17EF0899	PRE0550	PI651106	15PV0169	4	NO	NO	NO	24	73_76	8	N	11	31	7	21	12	29	10
Urbana	17EF0900	IS_11303	PI329552	15PV0583	4	NO	NO	NO	24	77_80	8	N	13	48	23	39	42	58	26
Urbana	17EF0901	PRE0431	PI665132	14PV0453	2	NO	NO	NO	24	81_84	12	N	26	42	13	42	16	36	18.3333
Urbana	17EF0902	Bassi	PI514549	15PV0565	2	YES	NO	NO	24	85_88	12	Y	26	41	16	32	16	34	19.3333
Urbana	17EF0903	CHR-SPX	SPX	Chromatin	2				24	89_92	12	N	44	60	21	42	19	37	28
Urbana	17EF0904	Andiwo2	PI521025	14PV0733	2	NO	NO	NO	24	93_96	12	N	23	42	20	49	27	41	23.3333
Urbana	17EF0905	PI452529	PI452529	15PV0604	2	YES	NO	NO	24	97_100	12	Y	43	67	41	51	56	67	46.6667
Urbana	17EF0906	Ochuti5	PI521168	14PV0282	2	NO	NO	NO	24	101_104	12	N	23	48	9	32	16	36	16
Urbana	17EF0907	PI452906	PI452906	15PV0694	2	NO	NO	NO	24	105_108	12	N	36	83	41	93	56	86	44.3333
Urbana	17EF0908	CHK-C_PRE0028	PI148089	15PV0036					24	109_112	12	Y	16	42	26	48	18	48	20
Urbana	17EF0909	Diansa_Dagafara	PI525728	14PV0801	2	NO	NO	NO	24	113_116	12	N	13	33	23	39	16	36	17.3333
Urbana	17EF0910	CHR-SPX	SPX	Chromatin	2				24	117_120	12	N	18	36	23	30	42	56	27.6667
Urbana	17EF0911	PI453030	PI453030	15PV0727	2	NO	NO	NO	24	121_124	16	N	39	63	39	72	36	64	38
Urbana	17EF0912	PRE0053	PI152636	14PV0245	2	YES	YES	YES	24	125_128	16	Y	28	56	31	53	21	44	26.6667
Urbana	17EF0913	ZMA_5373	PI505739	14PV0696	2	NO	NO	NO	24	129_132	16	N	42	46	29	46	36	44	35.6667
Urbana	17EF0914	Coulho	PI481843	15PV1041	2	NO	NO	NO	24	133_136	16	N	31	43	21	41	19	36	23.6667
Urbana	17EF0915	PRE0299	PI660562	14PV0305	2	YES	YES	YES	24	137_140	16	Y	36	46	42	59	34	64	37.3333
Urbana	17EF0916	PRE0186	PI285041	12PV2291	2	NO	NO	NO	24	141_144	16	N	32	64	24	67	21	57	25.6667
Urbana	17EF0917	PI453365	PI453365	15PV0824	2	NO	NO	NO	24	145_148	16	N	24	47	14	43	21	42	19.6667
Urbana	17EF0918	CHK-A-Pacesetter	Pacesetter	NA					24	149_152	16	Y	6	19	6	21	9	19	7
Urbana	17EF0919	ETS_4390B	PI456899B	14PV0241	2	NO	NO	NO	24	153_156	16	N	38	52	33	71	51	60	40.6667
Urbana	17EF0920	Nieniko_Dagafara	PI525653	14PV0492	2	NO	NO	NO	24	157_160	16	N	9	31	7	22	8	26	8
Urbana	17EF0921	Nya-Uyoma	PI521150	15PV1086	2	NO	NO	NO	25	157_160	16	N	26	32	19	41	26	34	23.6667
Urbana	17EF0922	Nio	PI514475	15PV1066	2	NO	NO	NO	25	153_156	16	N	24	46	24	46	26	52	24.6667
Urbana	17EF0923	PRE0369	NSL54141	14PV0808	2	YES	YES	YES	25	149_152	16	Y	23	32	26	39	23	36	24
Urbana	17EF0924	Soumaninke	PI526045	14PV0235	2	NO	NO	NO	25	145_148	16	N	14	36	21	54	26	38	20.3333
Urbana	17EF0925	PI452984	PI452984	15PV0714	2	NO	NO	NO	25	141_144	16	N	31	41	19	42	22	59	24
Urbana	17EF0926	CHK-D_PRE0146	PI276801	15PV0069					25	137_140	16	Y	16	32	14	30	19	33	16.3333
Urbana	17EF0927	ETS_2647	PI453766	14PV0330	2	NO	NO	NO	25	133_136	16	N	22	36	16	42	29	53	22.3333
Urbana	17EF0928	PI453021	PI453021	15PV0726	2	NO	NO	NO	25	129_132	16	N	19	41	17	41	14	41	16.6667
Urbana	17EF0929	PRE1040	PI330897	14PV0461	2	YES	YES	YES	25	125_128	16	Y	19	32	28	46	32	54	26.3333
Urbana	17EF0930	Andiwo	PI521019	15PV1075	2	NO	NO	NO	25	121_124	16	N	21	36	27	32	28	33	25.3333
Urbana	17EF0931	Seguetena2	PI526032	15PV0581	2	NO	NO	NO	25	117_120	12	N	17	34	13	38	16	36	15.3333
Urbana	17EF0932	ETS_2695	PI453852	15PV0986	2	NO	NO	NO	25	113_116	12	N	16	67	16	46	16	52	16
Urbana	17EF0933	PRE0317	PI660571	15PV0559	2	YES	YES	YES	25	109_112	12	Y	14	31	17	36	13	36	14.6667
Urbana	17EF0934	PRE0527	NSL50717	15PV0142	2	NO	NO	NO	25	105_108	12	N	19	37	17	52	26	36	20.6667
Urbana	17EF0935	IS_11548	PI329813	15PV0534	2	NO	NO	NO	25	101_104	12	N	23	46	13	36	13	41	16.3333
Urbana	17EF0936	PRE0058	PI152705	15PV0040	2	YES	YES	YES	25	97_100	12	Y	16	52	24	52	22	61	20.6667
Urbana	17EF0937	CHK-F_PRE1441	PI524948	15PV0160					25	93_96	12	N	22	26	14	42	14	33	16.6667
Urbana	17EF0938	Andiwo3	PI521043	14PV0620	2	NO	NO	NO	25	89_92	12	N	23	46	16	39	19	54	19.3333
Urbana	17EF0939	PRE0275	PI651116	14PV0760	2	YES	YES	YES	25	85_88	12	Y	16	48	27	64	14	49	19
Urbana	17EF0940	Keninke_Gele	PI525884	15PV0597	2	NO	NO	NO	25	81_84	12	N	21	42	21	28	16	42	19.3333
Urbana	17EF0941	IS_11270	PI329518	15PV0920	4	NO	NO	NO	25	77_80	8	N	28	52	31	57	33	64	30.6667
Urbana	17EF0942	IS_11720	PI329998	14PV0759	4	NO	NO	NO	25	73_76	8	N	22	31	34	48	36	54	30.6667
Urbana	17EF0943	PRE0253	NSL52282	14PV0409	4	YES	YES	YES	25	69_72	8	Y	32	40	23	49	22	34	25.6667
Urbana	17EF0944	R_42	PI329698	14PV0195	4	NO	NO	NO	25	65_68	8	N	26	43	36	54	32	56	31.3333
Urbana	17EF0945	PRE0508	PI665149	12PV2216	4	NO	NO	NO	25	61_64	8	N	36	52	28	46	31	70	31.6667
Urbana	17EF0946	CHK-B_Sakoika2	PI525882	14PV0693					25	57_60	8	Y	14	32	14	19	13	34	13.6667
Urbana	17EF0947	PRE1111	PI570708	14PV0132	4	NO	NO	NO	25	53_56	8	N	22	44	26	46	32	40	26.6667
Urbana	17EF0948	IS_12252	PI337680	15PV0980	4	NO	NO	NO	25	49_52	8	N	43	57	32	51	41	64	38.6667
Urbana	17EF0949	PRE0970	PI297117	14PV0312	4	YES	YES	NO	25	45_48	8	Y	13	39	16	51	17	52	15.3333
Urbana	17EF0950	EKA_OR_OKA_BABA	PI562981	15PV1143	4	NO	NO	NO	25	41_44	8	N	21	37	7	31	22	34	16.6667
Urbana	17EF0951	CHR-SPX	SPX	Chromatin	4				25	37_40	4	N	8	41	7	36	7	42	7.33333
Urbana	17EF0952	OKA	PI562980	14PV0382	4	NO	NO	NO	25	33_36	4	N	26	39	23	52	26	36	25
Urbana	17EF0953	PRE0536	NSL50685	14PV0401	4	YES	YES	YES	25	29_32	4	Y	24	57	28	49	22	56	24.6667
Urbana	17EF0954	PI453288	PI453288	15PV0803	4	NO	NO	NO	25	25_28	4	N	23	52	23	39	23	52	23
Urbana	17EF0955	IS_11419	PI329679	14PV0749	4	NO	NO	NO	25	21_24	4	N	51	62	36	62	38	67	41.6667
Urbana	17EF0956	PRE0484	PI665148	14PV0569	4	YES	YES	YES	25	17_20	4	Y	33	72	46	49	51	67	43.3333
Urbana	17EF0957	CHK-A-Pacesetter	Pacesetter	NA					25	13_16	4	N	22	34	22	36	22	36	22
Urbana	17EF0958	CHR-SPX	SPX	Chromatin	4				25	9_12	4	N	12	24	27	33	26	37	21.6667
Urbana	17EF0959	PRE0075	PI153852	14PV0582	4	YES	YES	YES	25	5_8	4	Y	23	42	22	62	24	44	23
Urbana	17EF0960	PI452563	PI452563	15PV0611	4	NO	NO	NO	25	1_4	4	N	27	26	44	43	32	61	34.3333
Location	PlotID	Name1	Name2	Source	quartile	SMT	WGS	BURKE_PANEL182	range	row	block	SMT_WGS_subset	L2 (i)	L4 (i)	L2 (ii)	L4 (ii)	L2 (iii)	L4 (iii)
Location	17MW0001	CHK-A-Pacesetter	Pacesetter	NA					2	1_4	1	N	11	21	9	19	13	21	11
Location	17MW0002	961	PI291084	15PV0885	2	YES	NO	NO	2	5_8	1	Y	23	21	22	22	13	21	19.3333
Location	17MW0003	PI453245	PI453245	15PV0790	2	NO	NO	NO	2	9_12	1	N	22	23	31	46	29	48	27.3333
Location	17MW0004	Nieniko	PI514447	15PV1063	2	NO	NO	NO	2	13_16	1	N	18	42	13	13	18	34	16.3333
Location	17MW0005	CHR-SPX	SPX	Chromatin	2				2	17_20	1	Y	21	47	17	31	13	36	17
Location	17MW0006	Nieniefi3	PI526002	14PV0211	2	NO	NO	NO	2	21_24	1	N	23	22	12	31	11	26	15.3333
Location	17MW0007	Rachar2	PI521152	15PV1087	2	NO	NO	NO	2	25_28	1	N	11	25	12	21	13	31	12
Location	17MW0008	CHR-SPX	SPX	Chromatin	2				2	29_32	1	Y	7	44	8	31	7	16	7.33333
Location	17MW0009	PI453129	PI453129	15PV0755	2	NO	NO	NO	2	33_36	1	N	13	25	18	32	17	36	16
Location	17MW0010	ETS_3131	PI454584	15PV1000	2	NO	NO	NO	2	37_40	1	N	11	38	14	44	15	44	13.3333
Location	17MW0011	CHK-C_PRE0028	PI148089	15PV0036					2	41_44	5	N	24	36	26	57	19	49	23
Location	17MW0012	IS_11459	PI329723	14PV0302	2	YES	NO	NO	2	45_48	5	Y	12	31	13	38	12	37	12.3333
Location	17MW0013	PI453110	PI453110	15PV0746	2	NO	NO	NO	2	49_52	5	N	21	31	19	26	19	37	19.6667
Location	17MW0014	PRE0431	PI665132	14PV0453	2	NO	NO	NO	2	53_56	5	N	21	20	32	51	22	35	25
Location	17MW0015	PRE0241	PI660592	10PV1106	2	YES	YES	YES	2	57_60	5	Y	21	51	17	46	21	59	19.6667
Location	17MW0016	PI453217	PI453217	15PV0775	2	NO	NO	NO	2	61_64	5	N	6	48	14	31	14	44	11.3333
Location	17MW0017	Bassi_Kaba	PI514345	15PV0513	2	NO	NO	NO	2	65_68	5	N	16	33	8	27	11	32	11.6667
Location	17MW0018	PRE0016	PI147933	14PV0209	2	YES	YES	YES	2	69_72	5	Y	17	24	19	29	11	34	15.6667
Location	17MW0019	Kumba	PI521097	15PV1085	2	NO	NO	NO	2	73_76	5	N	17	38	16	44	11	33	14.6667
Location	17MW0020	PI452770	PI452770	15PV0672	2	NO	NO	NO	2	77_80	5	N	32	61	13	49	24	44	23
Location	17MW0021	CHK-F_PRE1441	PI524948	15PV0160					2	81_84	9	N	24	42	21	26	22	31	22.3333
Location	17MW0022	PRE0515	PI665073	12PV2331	4	YES	YES	NO	2	85_88	9	Y	13	21	21	42	13	22	15.6667
Location	17MW0023	IS_11382	PI329637	15PV0936	4	NO	NO	NO	2	89_92	9	N	18	14	13	27	10	26	13.6667
Location	17MW0024	IS_11360	PI329615	15PV0932	4	NO	NO	NO	2	93_96	9	N	8	36	6	36	12	36	8.66667
Location	17MW0025	PRE0546	PI665076	15PV0170	4	YES	YES	YES	2	97_100	9	Y	21	34	22	37	21	36	21.3333
Location	17MW0026	AP79-714	PI510757	15PV1046	4	NO	NO	NO	2	101_104	9	N	14	28	12	28	13	23	13
Location	17MW0027	PARAXOVON	PI563353	15PV1168	4	NO	NO	NO	2	105_108	9	N	29	47.5	29.5	32	24.5	40	27.6667
Location	17MW0028	PRE0374	NSL54219	14PV0443	4	YES	YES	YES	2	109_112	9	Y	11	32	15	26	17	33	14.3333
Location	17MW0029	IS_30975	PI646242	15PV1248	4	NO	NO	NO	2	113_116	9	N	7	27	13	32	21	27	13.6667
Location	17MW0030	R_484	PI330019	14PV0605	4	NO	NO	NO	2	117_120	9	N	22	36	22	28	23	32	22.3333
Location	17MW0031	CHK-B_Sakoika2	PI525882	14PV0693					2	121_124	13	N	12	38	12	31	11	28	11.6667
Location	17MW0032	PRE0340	PI570813	14PV0658	4	YES	YES	YES	2	125_128	13	Y	12	32	12	29	16	28	13.3333
Location	17MW0033	MASUNGI	PI562998	15PV1150	4	NO	NO	NO	2	129_132	13	N	14	21	16	22	16	25	15.3333
Location	17MW0034	PRE0692	PI665099	12PV2589	4	NO	NO	NO	2	133_136	13	N	13	21	16	22	16	25	15
Location	17MW0035	PRE0319	PI267653	14PV0814	4	YES	YES	YES	2	137_140	13	Y	26	52	26	72	26	61	26
Location	17MW0036	IS_25108	PI585467	15PV1231	4	NO	NO	NO	2	141_144	13	N	18	33	19	28	17	27	18
Location	17MW0037	IS_8029	PI563039	14PV0499	4	NO	NO	NO	2	145_148	13	N	12	24	16	3	22	32	16.6667
Location	17MW0038	PRE0062	PI152730	14PV0817	4	YES	YES	YES	2	149_152	13	Y	9	24	17	22	12	24	12.6667
Location	17MW0039	DERI	PI569421	15PV1178	4	NO	NO	NO	2	153_156	13	N	13	31	11	31	11	31	11.6667
Location	17MW0040	R-423	PI329965	15PV0954	4	NO	NO	NO	2	157_160	13	N	16	31	19	27	22	27	19
Location	17MW0041	Eth_Sel_No4	PI276856	15PV0537	4	NO	NO	NO	3	157_160	13	N	28	60	33	58	32	60	31
Location	17MW0042	PRE0320	PI282835	14PV0057	4	NO	NO	NO	3	153_156	13	N	30	60	32	58	32	68	31.3333
Location	17MW0043	PRE0224	PI563509	14PV0572	4	YES	YES	YES	3	149_152	13	Y	38	52	23	52	23	53	28
Location	17MW0044	CHK-F_PRE1441	PI524948	15PV0160					3	145_148	13	N	28	52	23	52	23	52	24.6667
Location	17MW0045	R_413	PI329958	14PV0840	4	NO	NO	NO	3	141_144	13	N	33	44	41	60	39	62	37.6667
Location	17MW0046	PRE0229	PI562715	14PV0816	4	YES	YES	YES	3	137_140	13	Y	42	50	34	60	23	64	33
Location	17MW0047	A/7	PI573193	15PV1224	4	NO	NO	NO	3	133_136	13	N	40	62	30	52	39	53	36.3333
Location	17MW0048	IS_11084	PI329327	14PV0300	4	NO	NO	NO	3	129_132	13	N	37	43	42	49	36	43	38.3333
Location	17MW0049	PRE1074	PI660631	14PV0730	4	YES	YES	YES	3	125_128	13	Y	37	52	29	49	31	50	32.3333
Location	17MW0050	IS_12207	PI330969	14PV0349	4	NO	NO	NO	3	121_124	13	N	26	52	33	58	28	57	29
Location	17MW0051	PI453269	PI453269	15PV0798	4	NO	NO	NO	3	117_120	9	N	42	76	54	67	43	72	46.3333
Location	17MW0052	EKA_OR_OKA_BABA	PI562981	15PV1143	4	NO	NO	NO	3	113_116	9	N	14	32	26	46	26	44	22
Location	17MW0053	PRE0484	PI665148	14PV0569	4	YES	YES	YES	3	109_112	9	Y	43	65	33	52	32	48	36
Location	17MW0054	CHK-E_PRE0295	PI660560	15PV0216					3	105_108	9	N	32	53	32	52	29	51	31
Location	17MW0055	PRE1215	PI660636	10PV1142	4	NO	NO	NO	3	101_104	9	N	32	52	33	49	32	49	32.3333
Location	17MW0056	PRE0291	NSL50663	12PV2555	4	YES	YES	NO	3	97_100	9	Y	42	64	33	63	34	57	36.3333
Location	17MW0057	Mashila9	PI329905	14PV0751	4	NO	NO	NO	3	93_96	9	N	22	62	31	62	24	60	25.6667
Location	17MW0058	IS_11036	PI329278	14PV0722	4	NO	NO	NO	3	89_92	9	N	37	56	36	55	33	55	35.3333
Location	17MW0059	PRE0544	PI651124	14PV0563	4	YES	YES	YES	3	85_88	9	Y	16	57	36	42	32	33	28
Location	17MW0060	Mashila4	PI329429	14PV0587	4	NO	NO	NO	3	81_84	9	N	22	51	26	47	26	49	24.6667
Location	17MW0061	IS_11845	PI330125	14PV0509	2	NO	NO	NO	3	77_80	5	N	12	21	11	20	12	21	11.6667
Location	17MW0062	IS13611	PI297128	14PV0259	2	NO	NO	NO	3	73_76	5	N	11	25	12	22	9	19	10.6667
Location	17MW0063	PRE0454	PI665124	14PV0218	2	YES	YES	YES	3	69_72	5	Y	8	28	10	40	14	41	10.6667
Location	17MW0064	CHK-B_Sakoika2	PI525882	14PV0693					3	65_68	5	N	17	33	14	37	15	33	15.3333
Location	17MW0065	ETS_2647	PI453766	14PV0330	2	NO	NO	NO	3	61_64	5	N	27	33	32	46	29	48	29.3333
Location	17MW0066	PRE0254	PI665156	15PV0062	2	YES	YES	YES	3	57_60	5	Y	19	29	16	28	18	29	17.6667
Location	17MW0067	ETS_2119	PI452714	14PV0656	2	NO	NO	NO	3	53_56	5	N	23	33	26	31	22	33	23.6667
Location	17MW0068	PI452761	PI452761	15PV0671	2	NO	NO	NO	3	49_52	5	N	21	63	22	78	23	76	22
Location	17MW0069	PI452616	PI452616	15PV0629	2	YES	NO	NO	3	45_48	5	Y	27	38	23	27	32	33	27.3333
Location	17MW0070	CHR-SPX	SPX	Chromatin	2				3	41_44	5	N	22	48	22	49	22	48	22
Location	17MW0071	CHR-SPX	SPX	Chromatin	2				3	37_40	1	N	6	22	9	22	8	22	7.66667
Location	17MW0072	PI453136	PI453136	15PV0756	2	NO	NO	NO	3	33_36	1	N	13	41	13	22	11	21	12.3333
Location	17MW0073	Nyakachaye	PI520990	15PV1072	2	YES	NO	NO	3	29_32	1	Y	12	35	16	22	16	20	14.6667
Location	17MW0074	CHK-D_PRE0146	PI276801	15PV0069					3	25_28	1	N	8	16	12	16	8	17	9.33333
Location	17MW0075	Doronko	PI525769	15PV1121	2	NO	NO	NO	3	21_24	1	N	8	22	7	16	8	14	7.66667
Location	17MW0076	PRE0369	NSL54141	14PV0808	2	YES	YES	YES	3	17_20	1	Y	11	37	16	28	13	24	13.3333
Location	17MW0077	Nio	PI514475	15PV1066	2	NO	NO	NO	3	13_16	1	N	13	21	16	22	13	22	14
Location	17MW0078	Bouwoubou	PI514220	15PV1057	2	NO	NO	NO	3	9_12	1	N	7	26	16	39	13	37	12
Location	17MW0079	PRE0391	PI647743	10PV1124	2	YES	YES	YES	3	5_8	1	Y	17	31	21	41	19	42	19
Location	17MW0080	Nieniko1	PI514291	14PV0548	2	NO	NO	NO	3	1_4	1	N	7	16	11	16	9	15	9
Location	17MW0081	CHR-SPX	SPX	Chromatin	2				4	1_4	1	N	24	32	27	30	24	40	25
Savoy	17MW0082	PRE0382	PI660597	10PV1063	2	YES	YES	YES	4	5_8	1	Y	24	43	28	48	33	56	28.3333
Savoy	17MW0083	CHK-E_PRE0295	PI660560	15PV0216					4	9_12	1	N	25	42	32	54	24	42	27
Savoy	17MW0084	PI452659	PI452659	15PV0644	2	NO	NO	NO	4	13_16	1	N	26	45	33	60	37	52	32
Savoy	17MW0085	PRE0058	PI152705	15PV0040	2	YES	YES	YES	4	17_20	1	Y	36	54	32	44	32	50	33.3333
Savoy	17MW0086	Bayeri	PI514427	15PV1061	2	NO	NO	NO	4	21_24	1	N	29	50	24	42	30	42	27.6667
Savoy	17MW0087	PRE0467	PI660611	14PV0181	2	NO	NO	NO	4	25_28	1	N	32	54	32	59	31	54	31.6667
Savoy	17MW0088	PRE0053	PI152636	14PV0245	2	YES	YES	YES	4	29_32	1	Y	18	37	19	36	20	38	19
Savoy	17MW0089	PI453365	PI453365	15PV0824	2	NO	NO	NO	4	33_36	1	N	22	36	24	32	23	44	23
Savoy	17MW0090	ETS_2695	PI453852	15PV0986	2	NO	NO	NO	4	37_40	1	N	36	47	32	43	34	46	34
Savoy	17MW0091	DOBI_FAROU	PI586022	15PV1243	2	NO	NO	NO	4	41_44	5	N	25	44	29	52	24	45	26
Savoy	17MW0092	PRE0553	PI660566	14PV0462	2	YES	YES	YES	4	45_48	5	Y	24	43	24	43	26	45	24.6667
Savoy	17MW0093	CHK-F_PRE1441	PI524948	15PV0160					4	49_52	5	N	18	48	28	44	19	44	21.6667
Savoy	17MW0094	IS_12624	PI276784	15PV0880	2	NO	NO	NO	4	53_56	5	N	25	44	32	54	28	54	28.3333
Savoy	17MW0095	IS_10105	PI563338	15PV1164	2	YES	NO	NO	4	57_60	5	Y	9	40	9	42	9	39	9
Savoy	17MW0096	Gadiaba3	PI525676	14PV0301	2	NO	NO	NO	4	61_64	5	N	21	32	28	48	29	49	26
Savoy	17MW0097	PRE0574	PI647747	15PV0164	2	NO	NO	NO	4	65_68	5	N	21	52	28	44	24	50	24.3333
Savoy	17MW0098	PRE1451	PI525059	15PV0531	2	YES	YES	YES	4	69_72	5	Y	22	37	28	48	26	36	25.3333
Savoy	17MW0099	PRE0186	PI285041	12PV2291	2	NO	NO	NO	4	73_76	5	N	15	41	24	48	36	44	25
Savoy	17MW0100	IS_22888	PI570110	15PV1215	2	NO	NO	NO	4	77_80	5	N	22	30	32	46	22	46	25.3333
Savoy	17MW0101	MRV_22	PI568676	14PV0141	4	NO	NO	NO	4	81_84	9	N	27	42	22	42	22	44	23.6667
Savoy	17MW0102	PRE1229	NSL50646	14PV0343	4	YES	YES	NO	4	85_88	9	Y	17	42	13	50	13	45	14.3333
Savoy	17MW0103	CHK-A-Pacesetter	Pacesetter	NA					4	89_92	9	N	22	32	22	40	19	40	21
Savoy	17MW0104	IS_11303	PI329552	15PV0583	4	NO	NO	NO	4	93_96	9	N	25	42	36	42	26	44	29
Savoy	17MW0105	PRE0155	PI276816	14PV0518	4	YES	YES	YES	4	97_100	9	Y	28	58	32	54	32	56	30.6667
Savoy	17MW0106	Kade_Berkoujon	PI282871	15PV0883	4	NO	NO	NO	4	101_104	9	N	30	30	22	50	26	48	26
Savoy	17MW0107	PRE0079	PI153859	15PV0041	4	NO	NO	NO	4	105_108	9	N	32	46	38	54	26	48	32
Savoy	17MW0108	PRE0253	NSL52282	14PV0409	4	YES	YES	YES	4	109_112	9	Y	22	52	22	48	36	52	26.6667
Savoy	17MW0109	PRE1076	PI660632	10PV1199	4	NO	NO	NO	4	113_116	9	N	36	50	22	50	36	62	31.3333
Savoy	17MW0110	REKA	PI569460	15PV1195	4	NO	NO	NO	4	117_120	9	N	22	38	22	44	22	47	22
Savoy	17MW0111	PRE1506	PI660628	10PV1269	4	NO	NO	NO	4	121_124	13	N	26	30	28	46	32	48	28.6667
Savoy	17MW0112	MORO	PI569445	15PV1185	4	YES	NO	NO	4	125_128	13	Y	44	56	36	52	37	62	39
Savoy	17MW0113	CHK-C_PRE0028	PI148089	15PV0036					4	129_132	13	N	33	48	27	54	37	52	32.3333
Savoy	17MW0114	No242	PI462095	14PV0788	4	NO	NO	NO	4	133_136	13	N	46	68	42	65	42	67	43.3333
Savoy	17MW0115	PRE0136	PI276787	15PV0536	4	YES	YES	YES	4	137_140	13	Y	52	68	49	68	38	60	46.3333
Savoy	17MW0116	PRE0351	PI665105	14PV0200	4	NO	NO	NO	4	141_144	13	N	32	56	42	64	36	52	36.6667
Savoy	17MW0117	Nieniefi1	PI525835	14PV0416	4	NO	NO	NO	4	145_148	13	N	28	42	22	48	23	42	24.3333
Savoy	17MW0118	PRE0420	PI570969	15PV0137	4	YES	YES	YES	4	149_152	13	Y	23	50	32	54	32	48	29
Savoy	17MW0119	PRE1070	PI660630	14PV0179	4	NO	NO	NO	4	153_156	13	N	30	34	32	43	32	36	31.3333
Savoy	17MW0120	PRE0051	PI152611	14PV0070	4	NO	NO	NO	4	157_160	13	N	33	64	36	50	36	59	35
Savoy	17MW0121	PRE0564	PI660588	14PV0551	4	NO	NO	NO	5	157_160	13	N	24	37	32	43	27	64	27.6667
Savoy	17MW0122	CHK-D_PRE0146	PI276801	15PV0069					5	153_156	13	N	26	56	12	54	26	57	21.3333
Savoy	17MW0123	IS_11771	PI330049	15PV0957	4	YES	NO	NO	5	149_152	13	Y	37	77	47	61	42	63	42
Savoy	17MW0124	PRE1246	PI660620	14PV0175	4	NO	NO	NO	5	145_148	13	N	31	61	29	52	33	66	31
Savoy	17MW0125	GIWA	PI562991	15PV1147	4	NO	NO	NO	5	141_144	13	N	34	59	31	42	29	41	31.3333
Savoy	17MW0126	PRE0477	NSL55725	14PV0501	4	YES	YES	YES	5	137_140	13	Y	27	56	36	62	34	72	32.3333
Savoy	17MW0127	Sg_3982	PI513913	15PV0595	4	NO	NO	NO	5	133_136	13	N	36	91	28	56	28	70	30.6667
Savoy	17MW0128	Nvarkan	PI524475	15PV1106	4	NO	NO	NO	5	129_132	13	N	39	56	22	61	32	73	31
Savoy	17MW0129	PRE1211	NSL102183	14PV0668	4	YES	YES	YES	5	125_128	13	Y	22	36	22	32	36	50	26.6667
Savoy	17MW0130	GASSABI	PI569420	15PV1177	4	NO	NO	NO	5	121_124	13	N	21	41	19	38	25	42	21.6667
Savoy	17MW0131	PRE0543	PI647716	12PV2416	4	NO	NO	NO	5	117_120	9	N	33	52	33	64	31	49	32.3333
Savoy	17MW0132	CHK-C_PRE0028	PI148089	15PV0036					5	113_116	9	N	41	72	37	64	38	64	38.6667
Savoy	17MW0133	PRE1038	PI330886	14PV0253	4	YES	YES	NO	5	109_112	9	Y	22	42	22	51	19	42	21
Savoy	17MW0134	CHR-SPX	SPX	Chromatin	4				5	105_108	9	N	19	24	22	44	22	41	21
Savoy	17MW0135	OKA	PI562980	14PV0382	4	NO	NO	NO	5	101_104	9	N	23	43	23	43	25	51	23.6667		42
Savoy	17MW0136	PRE0293	NSL50748	15PV0059	4	YES	YES	YES	5	97_100	9	Y	26	42	24	39	26	58	25.3333
Savoy	17MW0137	PRE0337	PI562944	14PV0247	4	NO	NO	NO	5	93_96	9	N	21	46	34	41	23	52	26
Savoy	17MW0138	IS_11270	PI329518	15PV0920	4	NO	NO	NO	5	89_92	9	N	32	32	26	34	34	40	30.6667
Savoy	17MW0139	PRE0537	NSL50716	14PV0592	4	YES	YES	YES	5	85_88	9	Y	19	33	29	36	29	67	25.6667
Savoy	17MW0140	Dompago	PI514254	15PV1059	4	NO	NO	NO	5	81_84	9	N	26	46	32	40	23	51	27
Savoy	17MW0141	PRE0464	NSL55698	14PV0201	2	NO	NO	NO	5	77_80	5	N	23	42	29	37	31	40	27.6667
Savoy	17MW0142	CHK-E_PRE0295	PI660560	15PV0216					5	73_76	5	N	13	29	13	36	20	27	15.3333
Savoy	17MW0143	PRE0199	PI248317	15PV0065	2	YES	YES	YES	5	69_72	5	Y	21	41	21	36	21	40	21
Savoy	17MW0144	IS_11222	PI329465	15PV0910	2	NO	NO	NO	5	65_68	5	N	26	45	26	38	32	42	28
Savoy	17MW0145	PRE0200	PI248318	14PV0194	2	NO	NO	NO	5	61_64	5	N	21	39	22	36	22	32	21.6667
Savoy	17MW0146	PRE0568	PI267542	14PV0685	2	YES	YES	YES	5	57_60	5	Y	23	34	23	39	22	38	22.6667
Savoy	17MW0147	PRE1237	PI665151	12PV2510	2	NO	NO	NO	5	53_56	5	N	21	31	16	33	22	31	19.6667
Savoy	17MW0148	IS_11014	PI329256	15PV0887	2	NO	NO	NO	5	49_52	5	N	17	28	13	26	13	28	14.3333
Savoy	17MW0149	Amo_Koire	PI513896	15PV1048	2	YES	NO	NO	5	45_48	5	Y	12	11	9	20	12	14	11
Savoy	17MW0150	PRE1442	PI525049	12PV2393	2	NO	NO	NO	5	41_44	5	N	16	29	8	21	9	25	11
Savoy	17MW0151	Preta	PI481848	15PV0555	2	NO	NO	NO	5	37_40	1	N	22	27	21	28	21	38	21.3333
Savoy	17MW0152	CHK-B_Sakoika2	PI525882	14PV0693					5	33_36	1	N	15	32	16	46	17	32	16
Savoy	17MW0153	PRE0072	PI153844	14PV0529	2	YES	YES	YES	5	29_32	1	Y	22	36	22	48	23	36	22.3333
Savoy	17MW0154	MN_2109	PI156217	15PV0855	2	NO	NO	NO	5	25_28	1	N	26	53	28	56	26	61	26.6667
Savoy	17MW0155	Gadiaba_Blema	PI525625	14PV0288	2	NO	NO	NO	5	21_24	1	N	21	51	24	41	23	46	22.6667
Savoy	17MW0156	PI452529	PI452529	15PV0604	2	YES	NO	NO	5	17_20	1	Y	52	62	42	66	50	61	48
Savoy	17MW0157	PI452662	PI452662	15PV0645	2	NO	NO	NO	5	13_16	1	N	32	62	32	64	33	62	32.3333
Savoy	17MW0158	PI453030	PI453030	15PV0727	2	NO	NO	NO	5	9_12	1	N	58	66	44	62	40	66	47.3333
Savoy	17MW0159	IS_11273	PI329521	14PV0811	2	YES	NO	NO	5	5_8	1	Y	39	82	46	78	46	79	43.6667
Savoy	17MW0160	IS_13256	PI271233	15PV0877	2	NO	NO	NO	5	1_4	1	N	46	56	44	57	44	62	44.6667
Savoy	17MW0161	Nyakawadida	PI521181	15PV1090	2	NO	NO	NO	6	1_4	1	N	30	40	21	40	25	46	25.3333
Savoy	17MW0162	PRE1040	PI330897	14PV0461	2	YES	YES	YES	6	5_8	1	Y	25	56	21	60	31	57	25.6667
Savoy	17MW0163	Andiwo2	PI521025	14PV0733	2	NO	NO	NO	6	9_12	1	N	26	51	26	50	22	62	24.6667
Savoy	17MW0164	Embaratai	PI521048	15PV1078	2	NO	NO	NO	6	13_16	1	N	16	23	12	29	9	29	12.3333
Savoy	17MW0165	CHK-F_PRE1441	PI524948	15PV0160					6	17_20	1	Y	28	36	21	35	21	41	23.3333
Savoy	17MW0166	Bassi_Gaoya	PI514344	15PV1060	2	NO	NO	NO	6	21_24	1	N	24	42	21	32	22	39	22.3333
Savoy	17MW0167	Andiwo3	PI521043	14PV0620	2	NO	NO	NO	6	25_28	1	N	18	51	19	41	28	45	21.6667
Savoy	17MW0168	PRE1014	PI329707	14PV0670	2	YES	YES	YES	6	29_32	1	Y	15	52	17	56	18	31	16.6667
Savoy	17MW0169	PRE0371	NSL54144	14PV0006	2	NO	NO	NO	6	33_36	1	N	22	30	19	31	21	34	20.6667
Savoy	17MW0170	CHR-SPX	SPX	Chromatin	2				6	37_40	1	N	13	46	24	38	13	44	16.6667
Savoy	17MW0171	Nya-Uyoma	PI521150	15PV1086	2	NO	NO	NO	6	41_44	5	N	36	44	26	46	23	49	28.3333
Savoy	17MW0172	IS_11264	PI329510	15PV0917	2	YES	NO	NO	6	45_48	5	Y	19	44	19	62	23	56	20.3333
Savoy	17MW0173	PI452567	PI452567	15PV0613	2	NO	NO	NO	6	49_52	5	N	15	61	15	46	23	56	17.6667
Savoy	17MW0174	Nemaka	PI526034	15PV0576	2	NO	NO	NO	6	53_56	5	N	19	39	21	31	18	32	19.3333
Savoy	17MW0175	CHK-A-Pacesetter	Pacesetter	NA					6	57_60	5	Y	15	53	16	55	15	54	15.3333
Savoy	17MW0176	Nieniko5	PI526152	14PV0208	2	NO	NO	NO	6	61_64	5	N	12	31	21	31	26	46	19.6667
Savoy	17MW0177	PI452845	PI452845	15PV0685	2	NO	NO	NO	6	65_68	5	N	22	58	22	57	22	58	22
Savoy	17MW0178	ZMA_5293	PI505720	14PV0333	2	YES	NO	NO	6	69_72	5	Y	22	63	19	40	18	42	19.6667
Savoy	17MW0179	Nieniko_Tiema	PI525630	15PV0596	2	NO	NO	NO	6	73_76	5	N	23	46	21	43	23	41	22.3333
Savoy	17MW0180	Seguetena1	PI525871	14PV0608	2	NO	NO	NO	6	77_80	5	N	7	29	8	30	13	27	9.33333
Savoy	17MW0181	Siam_Beirade	PI282861	15PV0557	4	NO	NO	NO	6	81_84	9	N	22	68	21	52	26	50	23
Savoy	17MW0182	PRE0913	PI571020	14PV0770	4	YES	YES	YES	6	85_88	9	Y	28	33	22	41	19	36	23
Savoy	17MW0183	PRE1166	PI330894	14PV0075	4	NO	NO	NO	6	89_92	9	N	16	34	16	36	17	40	16.3333
Savoy	17MW0184	PRE0181B	PI276853B	14PV0394	4	NO	NO	NO	6	93_96	9	N	46	63	42	71	40	59	42.6667
Savoy	17MW0185	CHK-D_PRE0146	PI276801	15PV0069					6	97_100	9	Y	24	32	22	39	19	42	21.6667
Savoy	17MW0186	ETS_2727	PI453914	15PV0558	4	NO	NO	NO	6	101_104	9	N	19	46	21	42	19	43	19.6667
Savoy	17MW0187	Mla	PI514253	15PV1058	4	NO	NO	NO	6	105_108	9	N	32	46	32	48	32	46	32
Savoy	17MW0188	PRE1069	NSL365694	14PV0657	4	YES	YES	YES	6	109_112	9	Y	27	45	28	49	32	50	29
Savoy	17MW0189	IS_11295	PI329543	14PV0736	4	NO	NO	NO	6	113_116	9	N	24	42	29	44	26	40	26.3333
Savoy	17MW0190	PRE0305	PI282868	12PV2501	4	NO	NO	NO	6	117_120	9	N	22	64	16	58	19	62	19
Savoy	17MW0191	IS_25384	PI585561	14PV0203	4	NO	NO	NO	6	121_124	13	N	23	52	34	46	29	47	28.6667
Savoy	17MW0192	PRE0020	PI147939	14PV0447	4	YES	YES	YES	6	125_128	13	Y	22	49	25	48	26	47	24.3333
Savoy	17MW0193	PI453238	PI453238	15PV0786	4	NO	NO	NO	6	129_132	13	N	22	64	25	63	29	58	25.3333
Savoy	17MW0194	IS_11269	PI329517	15PV0919	4	NO	NO	NO	6	133_136	13	N	42	62	46	72	39	62	42.3333
Savoy	17MW0195	CHK-E_PRE0295	PI660560	15PV0216					6	137_140	13	Y	24	48	32	37	32	52	29.3333
Savoy	17MW0196	Mashila2	PI329383	14PV0679	4	NO	NO	NO	6	141_144	13	N	36	55	42	50	37	52	38.3333
Savoy	17MW0197	ETS_4681_A	PI457455	14PV0699	4	NO	NO	NO	6	145_148	13	N	33	50	26	47	32	54	30.3333
Savoy	17MW0198	PRE0279	PI660559	14PV0371	4	YES	YES	YES	6	149_152	13	Y	31	52	24	51	24	51	26.3333
Savoy	17MW0199	Kende_Ble	PI525941	14PV0510	4	NO	NO	NO	6	153_156	13	N	22	43	24	52	24	50	23.3333
Savoy	17MW0200	IS_22853	PI570075	15PV1206	4	NO	NO	NO	6	157_160	13	N	26	49	32	60	31	60	29.6667
Savoy	17MW0201	PRE0090	PI156034	14PV0495	4	NO	NO	NO	7	157_160	13	N	24	31	21	36	16	39	20.3333
Savoy	17MW0202	IS_11720	PI329998	14PV0759	4	NO	NO	NO	7	153_156	13	N	14	45	14	44	17	40	15
Savoy	17MW0203	PRE0969	NSL54184	12PV2292	4	YES	YES	NO	7	149_152	13	Y	24	58	28	52	22	54	24.6667
Savoy	17MW0204	DARA_FARAFARA_KAEL	PI562968	15PV0579	4	NO	NO	NO	7	145_148	13	N	32	56	33	52	36	49	33.6667
Savoy	17MW0205	IS_11378	PI329633	15PV0571	4	NO	NO	NO	7	141_144	13	N	19	56	36	42	38	56	31
Savoy	17MW0206	PRE0342	PI562963	12PV2309	4	YES	YES	NO	7	137_140	13	Y	14	45	16	54	24	43	18
Savoy	17MW0207	6911	PI266061	15PV0871	4	NO	NO	NO	7	133_136	13	N	42	62	42	52	38	62	40.6667
Savoy	17MW0208	PI453328	PI453328	15PV0810	4	NO	NO	NO	7	129_132	13	N	52	66	40	75	38	64	43.3333
Savoy	17MW0209	PRE1321	PI660640	14PV0520	4	YES	YES	YES	7	125_128	13	Y	24	56	26	56	24	52	24.6667
Savoy	17MW0210	CHK-A-Pacesetter	Pacesetter	NA					7	121_124	13	N	15	28	14	29	11	28	13.3333
Savoy	17MW0211	Luwaiah	PI524505	15PV0546	4	NO	NO	NO	7	117_120	9	N	16	34	19	32	16	29	17
Savoy	17MW0212	CHR-SPX	SPX	Chromatin	4				7	113_116	9	N	18	34	16	44	16	38	16.6667
Savoy	17MW0213	PRE0526	PI563006	14PV0223	4	YES	YES	NO	7	109_112	9	Y	36	64	42	54	38	60	38.6667
Savoy	17MW0214	Sg_3965	PI513901	15PV1050	4	NO	NO	NO	7	105_108	9	N	29	62	19	42	22	48	23.3333
Savoy	17MW0215	IS_11083	PI329326	15PV0895	4	NO	NO	NO	7	101_104	9	N	28	46	22	58	24	56	24.6667
Savoy	17MW0216	PRE0417	PI647745	14PV0575	4	YES	YES	YES	7	97_100	9	Y	26	52	32	54	32	58	30
Savoy	17MW0217	IS_11453	PI329717	14PV0635	4	NO	NO	NO	7	93_96	9	N	24	46	34	54	32	48	30
Savoy	17MW0218	R_42	PI329698	14PV0195	4	NO	NO	NO	7	89_92	9	N	13	41	16	43	18	46	15.6667
Savoy	17MW0219	PRE0545	PI665075	14PV0364	4	YES	YES	NO	7	85_88	9	Y	26	63	24	46	26	44	25.3333
Savoy	17MW0220	CHK-B_Sakoika2	PI525882	14PV0693					7	81_84	9	N	22	41	22	50	26	49	23.3333
Savoy	17MW0221	Nio_Die	PI525949	15PV1128	2	NO	NO	NO	7	77_80	5	N	29	50	28	49	32	54	29.6667
Savoy	17MW0222	Gadiaba_Sioli	PI525742	14PV0310	2	NO	NO	NO	7	73_76	5	N	33	68	32	62	39	54	34.6667
Savoy	17MW0223	PRE0402	NSL54175	12PV2515	2	YES	YES	YES	7	69_72	5	Y	33	50	38	59	38	57	36.3333
Savoy	17MW0224	Ochuti	PI521078	15PV1082	2	NO	NO	NO	7	65_68	5	N	13	42	19	44	19	44	17
Savoy	17MW0225	PI452511	PI452511	15PV0598	2	NO	NO	NO	7	61_64	5	N	42	42	44	48	41	50	42.3333
Savoy	17MW0226	PRE0347	NSL51963	14PV0725	2	YES	YES	YES	7	57_60	5	Y	33	47	24	54	24	46	27
Savoy	17MW0227	ETS_3077	PI454494	15PV0998	2	NO	NO	NO	7	53_56	5	N	42	62	33	53	27	54	34
Savoy	17MW0228	Diansa_Dagafara	PI525728	14PV0801	2	NO	NO	NO	7	49_52	5	N	26	50	28	42	28	52	27.3333
Savoy	17MW0229	Kalla_Niegue	PI526015	14PV0449	2	YES	NO	NO	7	45_48	5	Y	32	48	30	52	17	40	26.3333
Savoy	17MW0230	CHK-D_PRE0146	PI276801	15PV0069					7	41_44	5	N	23	44	26	45	24	44	24.3333
Savoy	17MW0231	S_A_1	PI154987	15PV0848	2	NO	NO	NO	7	37_40	1	N	29	37	23	39	18	43	23.3333
Savoy	17MW0232	Heme_Pilou	PI526124	15PV0578	2	NO	NO	NO	7	33_36	1	N	21	43	24	39	18	43	21
Savoy	17MW0233	PRE0408	NSL54236	14PV0270	2	YES	YES	YES	7	29_32	1	Y	22	50	26	52	26	46	24.6667
Savoy	17MW0234	Bimbiri_Ba	PI525822	15PV0570	2	NO	NO	NO	7	25_28	1	N	16	42	17	44	17	42	16.6667
Savoy	17MW0235	Nieniko_Dagafara	PI525653	14PV0492	2	NO	NO	NO	7	21_24	1	N	12	38	11	32	11	30	11.3333
Savoy	17MW0236	PRE0292	PI665080	12PV2350	2	YES	YES	YES	7	17_20	1	Y	22	24	12	33	14	28	16
Savoy	17MW0237	Ochuti	PI521057	15PV1079	2	NO	NO	NO	7	13_16	1	N	13	41	14	44	13	46	13.3333
Savoy	17MW0238	PRE0587	PI660613	15PV0165	2	NO	NO	NO	7	9_12	1	N	31	52	32	52	33	58	32
Savoy	17MW0239	PRE0235	PI267614	14PV0647	2	YES	YES	YES	7	5_8	1	Y	22	48	28	49	29	56	26.3333
Savoy	17MW0240	CHK-C_PRE0028	PI148089	15PV0036					7	1_4	1	N	22	64	22	49	28	54	24
Savoy	17MW0241	ETS_2693	PI453848	14PV0818	2	NO	NO	NO	8	1_4	2	N	24	42	17	52	23	52	21.3333
Savoy	17MW0242	CHK-D_PRE0146	PI276801	15PV0069					8	5_8	2	Y	13	42	24	64	13	54	16.6667
Savoy	17MW0243	IS_11456	PI329720	15PV0946	2	NO	NO	NO	8	9_12	2	N	49	58	34	49	49	64	44
Savoy	17MW0244	PI452947	PI452947	15PV0707	2	NO	NO	NO	8	13_16	2	N	25	45	32	40	36	54	31
Savoy	17MW0245	PRE0559	PI665097	14PV0375	2	YES	YES	YES	8	17_20	2	Y	33	45	28	42	42	64	34.3333
Savoy	17MW0246	Nieniko3	PI525641	14PV0707	2	NO	NO	NO	8	21_24	2	N	32	54	34	44	24	52	30
Savoy	17MW0247	Seguetena2	PI526032	15PV0581	2	NO	NO	NO	8	25_28	2	N	13	32	19	49	28	52	20
Savoy	17MW0248	Bassi	PI514549	15PV0565	2	YES	NO	NO	8	29_32	2	Y	14	52	14	50	13	55	13.6667
Savoy	17MW0249	Bimbiri_Sara	PI525919	15PV0566	2	NO	NO	NO	8	33_36	2	N	14	55	16	54	14	48	14.6667
Savoy	17MW0250	PRE0098	PI221625	15PV0502	2	NO	NO	NO	8	37_40	2	N	24	50	28	48	24	46	25.3333
Savoy	17MW0251	Soroti	PI521198	15PV1092	2	NO	NO	NO	8	41_44	6	N	18	48	18	44	18	44	18
Savoy	17MW0252	ETS_3472	PI455251	14PV0706	2	YES	NO	NO	8	45_48	6	Y	24	44	15	42	17	48	18.6667
Savoy	17MW0253	CHK-C_PRE0028	PI148089	15PV0036					8	49_52	6	N	39	66	32	52	38	58	36.3333
Savoy	17MW0254	Digaff	PI514497	15PV1067	2	NO	NO	NO	8	53_56	6	N	9	45	18	42	16	45	14.3333
Savoy	17MW0255	PRE0367	PI665110	14PV0332	2	YES	YES	YES	8	57_60	6	Y	24	56	14	48	24	52	20.6667
Savoy	17MW0256	IS_11922	PI330204	14PV0835	2	NO	NO	NO	8	61_64	6	N	28	44	36	54	24	52	29.3333
Savoy	17MW0257	Andiwo5	PI521159	14PV0590	2	NO	NO	NO	8	65_68	6	N	22	48	22	54	22	56	22
Savoy	17MW0258	PRE0300	NSL50843	15PV0539	2	YES	YES	YES	8	69_72	6	Y	16	48	19	31	10	42	15
Savoy	17MW0259	PRE0157	PI276818	14PV0496	2	NO	NO	NO	8	73_76	6	N	32	56	32	54	36	52	33.3333
Savoy	17MW0260	PI452890	PI452890	15PV0692	2	NO	NO	NO	8	77_80	6	N	24	50	36	60	24	44	28
Savoy	17MW0261	PI453288	PI453288	15PV0803	4	NO	NO	NO	8	81_84	10	N	24	60	33	54	36	52	31
Savoy	17MW0262	CHK-A-Pacesetter	Pacesetter	NA					8	85_88	10	Y	13	34	22	34	18	34	17.6667
Savoy	17MW0263	IS_11276	PI329524	14PV0745	4	NO	NO	NO	8	89_92	10	N	32	60	38	52	36	58	35.3333
Savoy	17MW0264	IS_22809	PI570031	15PV1198	4	NO	NO	NO	8	93_96	10	N	24	59	28	56	28	47	26.6667
Savoy	17MW0265	PRE0134	PI276785	14PV0553	4	YES	YES	YES	8	97_100	10	Y	44	52	54	62	43	52	47
Savoy	17MW0266	Dobbs	PI156463	15PV0860	4	NO	NO	NO	8	101_104	10	N	12	36	12	42	16	39	13.3333
Savoy	17MW0267	PRE0508	PI665149	12PV2216	4	NO	NO	NO	8	105_108	10	N	26	54	24	48	23	52	24.3333
Savoy	17MW0268	PRE0403	PI665085	14PV0761	4	YES	YES	YES	8	109_112	10	Y	18	32	16	34	18	39	17.3333
Savoy	17MW0269	IS_11267	PI329513	14PV0406	4	NO	NO	NO	8	113_116	10	N	36	54	28	50	22	54	28.6667
Savoy	17MW0270	PI452808	PI452808	15PV0678	4	NO	NO	NO	8	117_120	10	N	14	54	25	52	18	52	19
Savoy	17MW0271	IS_22863	PI570085	15PV1208	4	NO	NO	NO	8	121_124	14	N	28	52	18	49	24	50	23.3333
Savoy	17MW0272	CHK-F_PRE1441	PI524948	15PV0160					8	125_128	14	Y	20	37	19	38	18	39	19
Savoy	17MW0273	R_495A	PI330030A	14PV0336	4	NO	NO	NO	8	129_132	14	N	29.5	48	27.5	49	30	48	29
Savoy	17MW0274	Lotori	PI524456	14PV0498	4	NO	NO	NO	8	133_136	14	N	19	52	14	56	19	49	17.3333
Savoy	17MW0275	PRE0970	PI297117	14PV0312	4	YES	YES	NO	8	137_140	14	Y	26	44	19	46	28	50	24.3333
Savoy	17MW0276	IS_11234	PI329478	15PV0912	4	NO	NO	NO	8	141_144	14	N	24	60	32	54	28	54	28
Savoy	17MW0277	TAPASOHIRA	PI563021	15PV1154	4	NO	NO	NO	8	145_148	14	N	16	38	18	43	14	37	16
Savoy	17MW0278	PRE1072	PI665160	14PV0684	4	YES	YES	YES	8	149_152	14	Y	26	47	26	44	23	36	25
Savoy	17MW0279	BOBAKPIPA	PI585956	15PV0526	4	NO	NO	NO	8	153_156	14	N	22	48	14	45	13	42	16.3333
Savoy	17MW0280	PI452563	PI452563	15PV0611	4	NO	NO	NO	8	157_160	14	N	24	62	34	52	33	56	30.3333
Savoy	17MW0281	PRE0281	PI665089	12PV2525	4	NO	NO	NO	9	157_160	14	N	13	54	13	44	12	32	12.6667
Savoy	17MW0282	IS_11321	PI329570	14PV0515	4	NO	NO	NO	9	153_156	14	N	31	52	44	50	39	52	38
Savoy	17MW0283	CHK-C_PRE0028	PI148089	15PV0036					9	149_152	14	Y	36	55	37	62	34	62	35.6667
Savoy	17MW0284	PRE0166	PI276829	15PV0067	4	NO	NO	NO	9	145_148	14	N	32	49	36	68	36	54	34.6667
Savoy	17MW0285	PRE0126	PI276772	15PV0042	4	NO	NO	NO	9	141_144	14	N	39	60	37	57	39	62	38.3333
Savoy	17MW0286	PRE0575	PI586792	15PV0538	4	YES	YES	YES	9	137_140	14	Y	36	52	39	62	44	61	39.6667
Savoy	17MW0287	ETS_2222	PI452928	14PV0753	4	NO	NO	NO	9	133_136	14	N	39	52	37.5	56	40	54	38.8333
Savoy	17MW0288	PRE1160	PI330734	14PV0198	4	NO	NO	NO	9	129_132	14	N	46	56	42	54	42	56	43.3333
Savoy	17MW0289	PRE0075	PI153852	14PV0582	4	YES	YES	YES	9	125_128	14	Y	31	50	29	46	19	51	26.3333
Savoy	17MW0290	Doumounou	PI526053	15PV0519	4	NO	NO	NO	9	121_124	14	N	21	52	23	53	24	54	22.6667
Savoy	17MW0291	DERI	PI569419	15PV1176	4	NO	NO	NO	9	117_120	10	N	18	61	12	55	12	72	14
Savoy	17MW0292	AKWANE	PI569462	15PV1196	4	NO	NO	NO	9	113_116	10	N	23	41	27	42	24	41	24.6667
Savoy	17MW0293	CHK-F_PRE1441	PI524948	15PV0160					9	109_112	10	Y	23	37	23	37	24	54	23.3333
Savoy	17MW0294	Soo-Nya	PI514165	15PV1055	4	NO	NO	NO	9	105_108	10	N	42	46	26	42	37	40	35
Savoy	17MW0295	IS_12091	PI330807	14PV0285	4	NO	NO	NO	9	101_104	10	N	29	37	23	37	24	54	25.3333
Savoy	17MW0296	PRE0418	NSL54297	14PV0612	4	YES	YES	YES	9	97_100	10	Y	19	43	21	42	19	42	19.6667
Savoy	17MW0297	LABALWA	PI570400	15PV1223	4	NO	NO	NO	9	93_96	10	N	28	52	14	48	24	54	22
Savoy	17MW0298	MANALEK	PI152728	15PV0841	4	NO	NO	NO	9	89_92	10	N	13	32	19	39	18	39	16.6667
Savoy	17MW0299	PRE0590	NSL55749	14PV0694	4	YES	YES	YES	9	85_88	10	Y	24	43	29	46	26	52	26.3333
Savoy	17MW0300	IS_11044	PI329286	15PV0888	4	NO	NO	NO	9	81_84	10	N	38	49	26	54	43	62	35.6667
Savoy	17MW0301	Mashila	PI329374	15PV0901	2	NO	NO	NO	9	77_80	6	N	43	61	36	51	41	57	40
Savoy	17MW0302	Mila	PI506058	15PV0529	2	NO	NO	NO	9	73_76	6	N	30	41	22	40	28	43	26.6667
Savoy	17MW0303	CHK-D_PRE0146	PI276801	15PV0069					9	69_72	6	Y	17	29	16	41	16	41	16.3333
Savoy	17MW0304	No1632	PI271236	15PV0577	2	NO	NO	NO	9	65_68	6	N	23.5	40	28	46	28	47.5	26.5
Savoy	17MW0305	PRE0465	PI155138	14PV0012	2	NO	NO	NO	9	61_64	6	N	32	61	23	36	19	54	24.6667
Savoy	17MW0306	PRE0370	PI660595	15PV0135	2	YES	YES	YES	9	57_60	6	Y	33	49	31	46	34	54	32.6667
Savoy	17MW0307	ETS_4390B	PI456899B	14PV0241	2	NO	NO	NO	9	53_56	6	N	49	62	54	62	49	64	50.6667
Savoy	17MW0308	Kinti_Sonkou	PI525780	14PV0779	2	NO	NO	NO	9	49_52	6	N	23	42	23	42	24	38	23.3333
Savoy	17MW0309	PRE0514	PI665108	14PV0390	2	YES	YES	YES	9	45_48	6	Y	17	25	21	39	22	31	20
Savoy	17MW0310	Rachar	PI520940	14PV0454	2	NO	NO	NO	9	41_44	6	N	24	39	23	38	22	41	23
Savoy	17MW0311	Dorokon	PI525859	15PV1125	2	NO	NO	NO	9	37_40	2	N	30	62	33	61	35	59	32.6667
Savoy	17MW0312	IS_9089	PI563186	15PV1156	2	NO	NO	NO	9	33_36	2	N	33	43	32	48	23	47	29.3333
Savoy	17MW0313	CHK-A-Pacesetter	Pacesetter	NA					9	29_32	2	Y	13	32	9	34	8	36	10
Savoy	17MW0314	Tukureta	PI329656	14PV0502	2	NO	NO	NO	9	25_28	2	N	27	62	36	62	23	64	28.6667
Savoy	17MW0315	IS_11249	PI329493	15PV0914	2	NO	NO	NO	9	21_24	2	N	31	53	27.5	53.5	27.5	53	28.6667
Savoy	17MW0316	PRE0406	NSL54231	15PV0582	2	YES	YES	YES	9	17_20	2	Y	32	51	36	48	40	50	36
Savoy	17MW0317	ETS_3307	PI454927	15PV1013	2	NO	NO	NO	9	13_16	2	N	26	58	28	66	31	50	28.3333
Savoy	17MW0318	IS_24920	PI585433	14PV0638	2	NO	NO	NO	9	9_12	2	N	24	60	12	52	28	46	21.3333
Savoy	17MW0319	PRE0275	PI651116	14PV0760	2	YES	YES	YES	9	5_8	2	Y	32	54	32	50	30	50	31.3333
Savoy	17MW0320	IS_11984	PI330267	15PV0975	2	NO	NO	NO	9	1_4	2	N	28	40	36	56	28	52	30.6667
Savoy	17MW0321	PRE0023			2	YES	YES	YES	10	1_4	2	N	21	59	22	59	18	62	20.3333
Savoy	17MW0322	4540	PI318910	15PV0886	2	YES	NO	NO	10	5_8	2	Y	14	43	24	48	24	46	20.6667
Savoy	17MW0323	PI452906	PI452906	15PV0694	2	NO	NO	NO	10	9_12	2	N	36	54	29	52	30	49	31.6667
Savoy	17MW0324	CHK-E_PRE0295	PI660560	15PV0216					10	13_16	2	N	24	50	31	49	16	62	23.6667
Savoy	17MW0325	PRE0499	PI665153	14PV0314	2	YES	YES	YES	10	17_20	2	Y	36	48	22	40	23	45	27
Savoy	17MW0326	IS_11362	PI329617	15PV0933	2	NO	NO	NO	10	21_24	2	N	22	48	23	51	22	49	22.3333
Savoy	17MW0327	PI453056	PI453056	15PV0732	2	NO	NO	NO	10	25_28	2	N	36	51	24	52	24	52	28
Savoy	17MW0328	CHR-SPX	SPX	Chromatin	2				10	29_32	2	Y	26	37	24	40	19	36	23
Savoy	17MW0329	Coulho	PI481843	15PV1041	2	NO	NO	NO	10	33_36	2	N	18	42	14	34	19	38	17
Savoy	17MW0330	CHR-SPX	SPX	Chromatin	2				10	37_40	2	N	19	33	24	42	22	33	21.6667
Savoy	17MW0331	Nie_Nie_Ble	PI526017	14PV0224	2	NO	NO	NO	10	41_44	6	N	22	54	22	49	24	42	22.6667
Savoy	17MW0332	PRE0003	PI147828	14PV0486	2	YES	YES	YES	10	45_48	6	Y	21	52	13	36	19	54	17.6667
Savoy	17MW0333	ETS_4498	PI457092	14PV0197	2	NO	NO	NO	10	49_52	6	N	22	43	28	50	31	51	27
Savoy	17MW0334	CHK-F_PRE1441	PI524948	15PV0160					10	53_56	6	N	31	50	31	51	23	51	28.3333
Savoy	17MW0335	PRE0208	PI291231	14PV0399	2	YES	YES	YES	10	57_60	6	Y	14	42	33	46	16	46	21
Savoy	17MW0336	IS_13647	PI297171	14PV0233	2	NO	NO	NO	10	61_64	6	N	24	44	26	58	25	54	25
Savoy	17MW0337	Ochuti5	PI521168	14PV0282	2	NO	NO	NO	10	65_68	6	N	24	39	31	36	31	44	28.6667
Savoy	17MW0338	PRE0405	PI570928	14PV0265	2	YES	YES	YES	10	69_72	6	Y	22	36	14	42	22	42	19.3333
Savoy	17MW0339	Nyar_Ramula	PI521153	14PV0632	2	NO	NO	NO	10	73_76	6	N	26	54	32	52	24	52	27.3333
Savoy	17MW0340	PI453021	PI453021	15PV0726	2	NO	NO	NO	10	77_80	6	N	22	33	33	48	22	39	25.6667
Savoy	17MW0341	IS_22884	PI570106	15PV1213	4	NO	NO	NO	10	81_84	10	N	28	50	54	96	14	42	32
Savoy	17MW0342	PRE1476	PI660645	14PV0742	4	YES	YES	YES	10	85_88	10	Y	12	32	14	24	9	37	11.6667
Savoy	17MW0343	PRE0905	NSL50579	14PV0145	4	NO	NO	NO	10	89_92	10	N	26	38	18	32	18	36	20.6667
Savoy	17MW0344	CHK-C_PRE0028	PI148089	15PV0036					10	93_96	10	N	16	46	24	42	22	40	20.6667
Savoy	17MW0345	PRE0430	PI267643	14PV0263	4	YES	YES	NO	10	97_100	10	Y	30	44	37	44	32	52	33
Savoy	17MW0346	IS_22831	PI570053	15PV1202	4	NO	NO	NO	10	101_104	10	N	18	42	22	42	14	44	18
Savoy	17MW0347	PRE0006	PI147837	15PV0031	4	NO	NO	NO	10	105_108	10	N	27	63	29	50	42	62	32.6667
Savoy	17MW0348	PRE0043	PI151198	14PV0556	4	YES	YES	YES	10	109_112	10	Y	24	39	21	52	27	46	24
Savoy	17MW0349	IS_11359	PI329614	15PV0931	4	NO	NO	NO	10	113_116	10	N	26	56	29	53	26	58	27
Savoy	17MW0350	IS_11236	PI329480	15PV0913	4	NO	NO	NO	10	117_120	10	N	29	62	32	62	26	60	29
Savoy	17MW0351	IS_11305	PI329554	15PV0927	4	NO	NO	NO	10	121_124	14	N	31	54	28	42	29	42	29.3333
Savoy	17MW0352	PRE0315	PI665093	14PV0827	4	YES	YES	YES	10	125_128	14	Y	22	28	29	36	24	32	25
Savoy	17MW0353	MLAKESSEMA	PI585951	15PV1239	4	NO	NO	NO	10	129_132	14	N	23	46	21	40	22	42	22
Savoy	17MW0354	CHK-B_Sakoika2	PI525882	14PV0693					10	133_136	14	N	32	52	28	52	24	56	28
Savoy	17MW0355	PRE0214	PI291239	15PV0064	4	YES	YES	YES	10	137_140	14	Y	42	66	43	54	46	84	43.6667
Savoy	17MW0356	PRE0951	PI152856	14PV0139	4	NO	NO	NO	10	141_144	14	N	12	32	16	36	16	32	14.6667
Savoy	17MW0357	PRE0733	PI665090	14PV0138	4	NO	NO	NO	10	145_148	14	N	24	50	22	45	23	40	23
Savoy	17MW0358	PRE0358	NSL54221	14PV0727	4	YES	YES	YES	10	149_152	14	Y	26	39	13	34	17	41	18.6667
Savoy	17MW0359	PI453219	PI453219	15PV0776	4	NO	NO	NO	10	153_156	14	N	30	33	32	54	31	40	31
Savoy	17MW0360	IS_11590	PI329860	15PV0506	4	NO	NO	NO	10	157_160	14	N	14	43	18	48	16	44	16
Savoy	17MW0361	CHK-A-Pacesetter	Pacesetter	NA					11	157_160	14	N	13	33	12	36	8	30	11
Savoy	17MW0362	IS_12252	PI337680	15PV0980	4	NO	NO	NO	11	153_156	14	N	33	59	38	58	37	59	36
Savoy	17MW0363	PRE1222	PI665112	14PV0653	4	YES	YES	YES	11	149_152	14	Y	19	33	19	48	17	36	18.3333
Savoy	17MW0364	IS_12084	PI330800	14PV0243	4	NO	NO	NO	11	145_148	14	N	32	43	27	42	31	47	30
Savoy	17MW0365	Achirie	PI329662	14PV0735	4	NO	NO	NO	11	141_144	14	N	22	46	33	52	27	48	27.3333
Savoy	17MW0366	PRE0250	PI665072	14PV0641	4	YES	YES	YES	11	137_140	14	Y	19	36	13	33	18	37	16.6667
Savoy	17MW0367	IS_11257	PI329501	15PV0915	4	NO	NO	NO	11	133_136	14	N	32	32	22	49	32	48	28.6667
Savoy	17MW0368	PRE0496	NSL55704	14PV0206	4	NO	NO	NO	11	129_132	14	N	14	32	19	36	20	37	17.6667
Savoy	17MW0369	PRE0167	PI276830	14PV0692	4	YES	YES	YES	11	125_128	14	Y	32	46	26	42	26	46	28
Savoy	17MW0370	Heme_Doumo1	PI526101	14PV0281	4	NO	NO	NO	11	121_124	14	N	28	52	23	45	28	46	26.3333
Savoy	17MW0371	CHK-D_PRE0146	PI276801	15PV0069					11	117_120	10	N	22	48	23	39	22	43	22.3333
Savoy	17MW0372	PRE0572	PI660605	14PV0147	4	NO	NO	NO	11	113_116	10	N	29	52	29	43	26	43	28
Savoy	17MW0373	PRE0069	PI153824	14PV0320	4	YES	YES	NO	11	109_112	10	Y	28	42	26	46	35	40	29.6667
Savoy	17MW0374	PI453162	PI453162	15PV0764	4	NO	NO	NO	11	105_108	10	N	33	44	22	45	28	44	27.6667
Savoy	17MW0375	PRE0388	NSL54224	15PV0505	4	NO	NO	NO	11	101_104	10	N	27	49	18	50	23	54	22.6667
Savoy	17MW0376	PRE0042	PI149831	15PV0039	4	YES	YES	YES	11	97_100	10	Y	22	38	23	39	25	38	23.3333
Savoy	17MW0377	IS_7739	PI563009	15PV1152	4	NO	NO	NO	11	93_96	10	N	22	50	22	43	25	44	23
Savoy	17MW0378	PRE0550	PI651106	15PV0169	4	NO	NO	NO	11	89_92	10	N	19	54	18	50	18	48	18.3333
Savoy	17MW0379	PRE0536	NSL50685	14PV0401	4	YES	YES	YES	11	85_88	10	Y	23	36	16	39	22	33	20.3333
Savoy	17MW0380	PI453215	PI453215	15PV0773	4	NO	NO	NO	11	81_84	10	N	29	36	24	42	33	45	28.6667
Savoy	17MW0381	CHK-E_PRE0295	PI660560	15PV0216					11	77_80	6	N	14	33	18	30	16	33	16
Savoy	17MW0382	Soumaninke	PI526045	14PV0235	2	NO	NO	NO	11	73_76	6	N	20	41	22	32	19	52	20.3333
Savoy	17MW0383	PRE1337	PI665170	12PV2428	2	YES	YES	YES	11	69_72	6	Y	25	33	24	42	26	42	25
Savoy	17MW0384	IS_11391	PI329646	14PV0738	2	NO	NO	NO	11	65_68	6	N	33	52	32	52	33	42	32.6667
Savoy	17MW0385	KABIRI	PI154846	15PV0847	2	NO	NO	NO	11	61_64	6	N	32	54	25	46	34	54	30.3333
Savoy	17MW0386	PRE0480	PI660616	14PV0777	2	YES	YES	YES	11	57_60	6	Y	21	44	22	34	22	44	21.6667
Savoy	17MW0387	PI452874	PI452874	15PV0689	2	NO	NO	NO	11	53_56	6	N	20	52	28	36	14	38	20.6667
Savoy	17MW0388	PRE0489	PI660614	14PV0061	2	NO	NO	NO	11	49_52	6	N	21	31	26	51	30	44	25.6667
Savoy	17MW0389	PRE0348	PI660601	14PV0626	2	YES	YES	YES	11	45_48	6	Y	14	28	13	42	18	39	15
Savoy	17MW0390	PRE0398	NSL54111	15PV0540	2	NO	NO	NO	11	41_44	6	N	19	44	15	32	16	42	16.6667
Savoy	17MW0391	CHK-B_Sakoika2	PI525882	14PV0693					11	37_40	2	N	14	42	23	54	19	52	18.6667
Savoy	17MW0392	Bishehe	PI521290	15PV1100	2	NO	NO	NO	11	33_36	2	N	16	29	24	40	19	44	19.6667
Savoy	17MW0393	PRE0299	PI660562	14PV0305	2	YES	YES	YES	11	29_32	2	Y	22	46	16	38	22	42	20
Savoy	17MW0394	PI452927	PI452927	15PV0699	2	NO	NO	NO	11	25_28	2	N	38	54	50	52	48	56	45.3333
Savoy	17MW0395	Keninke_Gele	PI525884	15PV0597	2	NO	NO	NO	11	21_24	2	N	22	44	19	34	13	32	18
Savoy	17MW0396	SORGRASS	PI563222	15PV1160	2	YES	NO	NO	11	17_20	2	Y	31	52	31	35	26	38	29.3333
Savoy	17MW0397	Kinto	PI514465	15PV1065	2	NO	NO	NO	11	13_16	2	N	18	70	23	49	14	52	18.3333
Savoy	17MW0398	PI452984	PI452984	15PV0714	2	NO	NO	NO	11	9_12	2	N	42	45	32	39	36	49	36.6667
Savoy	17MW0399	IS_25302	PI585540	14PV0594	2	YES	NO	NO	11	5_8	2	Y	36	48	32	50	48	56	38.6667
Savoy	17MW0400	Nieniko	PI525671	15PV1119	2	NO	NO	NO	11	1_4	2	N	33	42	23	48	26	48	27.3333
Savoy	17MW0401	PRE0530	PI665082	12PV2300	2	NO	NO	NO	12	1_4	2	N	12	60	20	40	12	38	14.6667
Savoy	17MW0402	PRE0331	PI221662	10PV1193	2	YES	YES	YES	12	5_8	2	Y	12	59	14	44	18	54	14.6667
Savoy	17MW0403	Ochuti2	PI521020	14PV0321	2	NO	NO	NO	12	9_12	2	N	21	64	21	42	24	44	22
Savoy	17MW0404	Tchinlouol_A	PI506030A	15PV0564	2	NO	NO	NO	12	13_16	2	N	22	31	21	42	24	36	22.3333
Savoy	17MW0405	PRE0457	PI665127	12PV2347	2	YES	NO	NO	12	17_20	2	Y	10	49	14	43	14	45	12.6667
Savoy	17MW0406	CHK-F_PRE1441	PI524948	15PV0160					12	21_24	2	N	15	38	21	41	18	29	18
Savoy	17MW0407	PRE0366	NSL54178	14PV0490	2	NO	NO	NO	12	25_28	2	N	24	38	18	42	14	36	18.6667
Savoy	17MW0408	IS_11238	PI329482	14PV0721	2	YES	NO	NO	12	29_32	2	Y	47	48	51	51	42	49	46.6667
Savoy	17MW0409	PI453216	PI453216	15PV0774	2	NO	NO	NO	12	33_36	2	N	32	44	27	54	27	56	28.6667
Savoy	17MW0410	CHR-SPX	SPX	Chromatin	2				12	37_40	2	N	19	14	14	44	15	42	16
Savoy	17MW0411	PRE0242	PI647733	14PV0143	2	NO	NO	NO	12	41_44	6	N	22	54	22	52	21	52	21.6667
Savoy	17MW0412	PRE0161	PI276823	14PV0512	2	YES	YES	YES	12	45_48	6	Y	18	46	16	43	19	44	17.6667
Savoy	17MW0413	MN_1644	PI155885	15PV0852	2	NO	NO	NO	12	49_52	6	N	17	36	18	40	16	38	17
Savoy	17MW0414	ZMA_5373	PI505739	14PV0696	2	NO	NO	NO	12	53_56	6	N	19	51	24	46	19	44	20.6667
Savoy	17MW0415	PRE0317	PI660571	15PV0559	2	YES	YES	YES	12	57_60	6	Y	26	39	24	39	26	43	25.3333
Savoy	17MW0416	CHK-B_Sakoika2	PI525882	14PV0693					12	61_64	6	N	32	30	23	41	23	42	26
Savoy	17MW0417	PRE0061	PI152727	14PV0205	2	NO	NO	NO	12	65_68	6	N	22	36	23	38	26	37	23.6667
Savoy	17MW0418	PRE0529	PI665081	14PV0750	2	YES	YES	YES	12	69_72	6	Y	27	68	33	52	20	57	26.6667
Savoy	17MW0419	PI452931	PI452931	15PV0701	2	NO	NO	NO	12	73_76	6	N	49	60	30	61	23	46	34
Savoy	17MW0420	Samonko1	PI525750	15PV0521	2	NO	NO	NO	12	77_80	6	N	19	30	22	42	19	42	20
Savoy	17MW0421	KALLA_NIEGUE	PI585794	15PV1238	4	NO	NO	NO	12	81_84	10	N	23	48	17	40	22	34	20.6667
Savoy	17MW0422	PRE0097	PI221624	14PV0450	4	YES	YES	YES	12	85_88	10	Y	22	52	16	42	15	49	17.6667
Savoy	17MW0423	IS_26386	PI585961	15PV1241	4	NO	NO	NO	12	89_92	10	N	32	48	26	49	26	48	28
Savoy	17MW0424	DJOFELA	PI585966	15PV1242	4	NO	NO	NO	12	93_96	10	N	16	61	18	52	16	57	16.6667
Savoy	17MW0425	PRE0147	PI276803	14PV0370	4	YES	YES	NO	12	97_100	10	Y	18	39	19	37	17	44	18
Savoy	17MW0426	CHK-E_PRE0295	PI660560	15PV0216					12	101_104	10	N	16	40	18	42	19	43	17.6667
Savoy	17MW0427	IS_12127	PI330843	14PV0830	4	NO	NO	NO	12	105_108	10	N	31	40	29	42	28	44	29.3333
Savoy	17MW0428	PRE0181A	PI276853A	14PV0790	4	YES	YES	YES	12	109_112	10	Y	26	48	24	44	26	46	25.3333
Savoy	17MW0429	IS_11419	PI329679	14PV0749	4	NO	NO	NO	12	113_116	10	N	47	44	52	72	54	62	51
Savoy	17MW0430	IS_25061	PI585454	15PV1229	4	NO	NO	NO	12	117_120	10	N	23	46	23	42	26	41	24
Savoy	17MW0431	PB_47	PI496311	14PV0081	4	NO	NO	NO	12	121_124	14	N	19	22	13	34	13	34	15
Savoy	17MW0432	PRE0500	PI660618	14PV0678	4	YES	YES	YES	12	125_128	14	Y	36	52	32	60	19	43	29
Savoy	17MW0433	PRE0790	PI660554	15PV0510	4	NO	NO	NO	12	129_132	14	N	22	40	24	44	23	36	23
Savoy	17MW0434	Boure	PI514139	15PV1054	4	NO	NO	NO	12	133_136	14	N	21	45	21	46	15	46	19
Savoy	17MW0435	PRE0285	PI282857	15PV0562	4	YES	YES	YES	12	137_140	14	Y	19	31	19	38	10	42	16
Savoy	17MW0436	CHK-D_PRE0146	PI276801	15PV0069					12	141_144	14	N	26	47	22	46	17	42	21.6667
Savoy	17MW0437	IS_22852	PI570074	15PV1205	4	NO	NO	NO	12	145_148	14	N	28	49	12	48	24	46	21.3333
Savoy	17MW0438	PRE1067	PI665159	14PV0744	4	YES	YES	YES	12	149_152	14	Y	26	32	26	44	24	34	25.3333
Savoy	17MW0439	Sg_3981	PI513912	14PV0552	4	NO	NO	NO	12	153_156	14	N	22	42	19	42	19	42	20
Savoy	17MW0440	ETS_2748	PI453953	15PV0594	4	NO	NO	NO	12	157_160	14	N	32	46	38	54	34	53	34.6667
Savoy	17MW0441	FARAFARA	PI562971	15PV1141	4	NO	NO	NO	13	157_160	14	N	19	43	18	42	18	42	18.3333
Savoy	17MW0442	PARKONGE	PI563352	14PV0723	4	NO	NO	NO	13	153_156	14	N	16	39	12	32	16	36	14.6667
Savoy	17MW0443	PRE0428	NSL54577	15PV0561	4	YES	YES	YES	13	149_152	14	Y	29	46	39	52	33	54	33.6667
Savoy	17MW0444	IS_13305	PI276776	15PV0879	4	NO	NO	NO	13	145_148	14	N	42	53	36	62	33	56	37
Savoy	17MW0445	PRE0141	PI276792	14PV0648	4	NO	NO	NO	13	141_144	14	N	42	63	48	64	47	68	45.6667
Savoy	17MW0446	PRE1109	NSL51356	12PV2533	4	YES	YES	NO	13	137_140	14	Y	41	54	46	58	42	64	43
Savoy	17MW0447	PI452967	PI452967	15PV0709	4	NO	NO	NO	13	133_136	14	N	24	60	33	55	26	46	27.6667
Savoy	17MW0448	CHK-E_PRE0295	PI660560	15PV0216					13	129_132	14	N	23	42	19	33	22	39	21.3333
Savoy	17MW0449	PRE0490	PI651187	12PV2527	4	YES	YES	NO	13	125_128	14	Y	22	46	24	46	28	44	24.6667
Savoy	17MW0450	IS_11293	PI329541	15PV0922	4	NO	NO	NO	13	121_124	14	N	26	36	19	34	27	36	24
Savoy	17MW0451	MN_2136	PI156248	15PV0856	4	NO	NO	NO	13	117_120	10	N	33	42	32	39	32	42	32.3333
Savoy	17MW0452	PRE1111	PI570708	14PV0132	4	NO	NO	NO	13	113_116	10	N	17	46	22	42	22	38	20.3333
Savoy	17MW0453	PRE0473	PI660615	15PV0140	4	YES	YES	YES	13	109_112	10	Y	32	56	33	54	33	58	32.6667
Savoy	17MW0454	IS_22849	PI570071	15PV1203	4	NO	NO	NO	13	105_108	10	N	45	60	29	39	33	58	35.6667
Savoy	17MW0455	PRE0549	PI651103	14PV0204	4	NO	NO	NO	13	101_104	10	N	9	40	9	32	9	41	9
Savoy	17MW0456	PRE0124	PI276770	14PV0560	4	YES	YES	YES	13	97_100	10	Y	32	64	32	52	33	45	32.3333
Savoy	17MW0457	EKPAN_DZUNGI	PI562997	15PV1149	4	NO	NO	NO	13	93_96	10	N	18	42	21	40	17	38	18.6667
Savoy	17MW0458	R-488	PI330023	15PV0955	4	NO	NO	NO	13	89_92	10	N	23	52	32	49	26	52	27
Savoy	17MW0459	CHK-B_Sakoika2	PI525882	14PV0693					13	85_88	10	Y	32	42	33	42	35	52	33.3333
Savoy	17MW0460	PI453233	PI453233	15PV0781	4	NO	NO	NO	13	81_84	10	N	39	69	41	66	42	63	40.6667
Savoy	17MW0461	Andiwo	PI521019	15PV1075	2	NO	NO	NO	13	77_80	6	N	19	42	19	39	18	37	18.6667
Savoy	17MW0462	CHR-SPX	SPX	Chromatin	2				13	73_76	6	N	20	45	19	40	19	40	19.3333
Savoy	17MW0463	Sakoika_Ble	PI525875	14PV0585	2	YES	NO	NO	13	69_72	6	Y	19	36	19	40	16	40	18
Savoy	17MW0464	Dorokon1	PI525814	15PV0545	2	NO	NO	NO	13	65_68	6	N	29	52	30	46	29	46	29.3333
Savoy	17MW0465	IS_11548	PI329813	15PV0534	2	NO	NO	NO	13	61_64	6	N	19	49	19	50	18	49	18.6667
Savoy	17MW0466	Kade_Balia	PI282862	15PV0882	2	YES	NO	NO	13	57_60	6	Y	51	51	46	63	44	50	47
Savoy	17MW0467	PI453115	PI453115	15PV0747	2	NO	NO	NO	13	53_56	6	N	29	52	14	56	16	53	19.6667
Savoy	17MW0468	PRE0522	PI562995	15PV0141	2	NO	NO	NO	13	49_52	6	N	32	42	33	59	28	53	31
Savoy	17MW0469	CHK-A-Pacesetter	Pacesetter	NA					13	45_48	6	Y	17	45	26	39	19	38	20.6667
Savoy	17MW0470	PRE0466	NSL55230	14PV0264	2	NO	NO	NO	13	41_44	6	N	33	50	12	43	26	50	23.6667
Savoy	17MW0471	Mashila1	PI329362	14PV0513	2	NO	NO	NO	13	37_40	2	N	26	50	27	52	33	56	28.6667
Savoy	17MW0472	PI452533	PI452533	15PV0605	2	NO	NO	NO	13	33_36	2	N	18	51	26	48	26	46	23.3333
Savoy	17MW0473	PRE0451	PI665118	14PV0311	2	YES	YES	YES	13	29_32	2	Y	30	43	22	46	30	49	27.3333
Savoy	17MW0474	FARAKO-BA	PI562897	15PV1138	2	NO	NO	NO	13	25_28	2	N	31	50	19	42	29	42	26.3333
Savoy	17MW0475	PRE0558	NSL51678	15PV0168	2	NO	NO	NO	13	21_24	2	N	19	42	12	30	22	40	17.6667
Savoy	17MW0476	PRE0356	NSL51981	14PV0328	2	YES	YES	YES	13	17_20	2	Y	25	39	21	41	23	40	23
Savoy	17MW0477	Samonko2	PI525827	14PV0178	2	NO	NO	NO	13	13_16	2	N	14	33	16	36	14	32	14.6667
Savoy	17MW0478	IS_23034	PI570254	15PV1218	2	NO	NO	NO	13	9_12	2	N	23	46	29	40	20	51	24
Savoy	17MW0479	CHK-C_PRE0028	PI148089	15PV0036					13	5_8	2	Y	46	57	29	42	32	48	35.6667
Savoy	17MW0480	PRE0527	NSL50717	15PV0142	2	NO	NO	NO	13	1_4	2	N	30	45	26	62	23	50	26.3333
Savoy	17MW0481	IS_11905	PI330185	15PV0968	1	NO	NO	NO	14	1_4	3	N	25	45	22	49	29	42	25.3333
Savoy	17MW0482	PI453336	PI453336	15PV0815	1	YES	NO	NO	14	5_8	3	Y	32	49	32	43	28	52	30.6667
Savoy	17MW0483	CHK-A-Pacesetter	Pacesetter	NA					14	9_12	3	N	20	35	13	32	15	32	16
Savoy	17MW0484	Mashila	PI329391	15PV0904	1	NO	NO	NO	14	13_16	3	N	23	44	23	36	26	51	24
Savoy	17MW0485	Eme_Titie	PI526080	15PV1131	1	YES	NO	NO	14	17_20	3	Y	42	58	23	43	36	48	33.6667
Savoy	17MW0486	MERISSA_(BARI)	PI152733	15PV0842	1	NO	NO	NO	14	21_24	3	N	23	33	16	39	23	36	20.6667
Savoy	17MW0487	PI453127	PI453127	15PV0754	1	NO	NO	NO	14	25_28	3	N	32	33	29	32	32	37	31
Savoy	17MW0488	PRE0442	PI665123	14PV0322	1	YES	YES	YES	14	29_32	3	Y	27	32	23	33	19	36	23
Savoy	17MW0489	Demba_Ile2	PI525667	14PV0339	1	NO	NO	NO	14	33_36	3	N	19	32	19	35	19	38	19
Savoy	17MW0490	PI452587	PI452587	15PV0621	1	NO	NO	NO	14	37_40	3	N	27	33	21	38	21	34	23
Savoy	17MW0491	ETS_2293	PI453080	15PV0568	1	NO	NO	NO	14	41_44	7	N	33	32	29	38	29	35	30.3333
Savoy	17MW0492	PI452577	PI452577	15PV0618	1	YES	NO	NO	14	45_48	7	Y	31	44	32	48	25	46	29.3333
Savoy	17MW0493	CHK-C_PRE0028	PI148089	15PV0036					14	49_52	7	N	16	34	22	46	18	36	18.6667
Savoy	17MW0494	PI452994	PI452994	15PV0719	1	NO	NO	NO	14	53_56	7	N	23	33	16	27	19	31	19.3333
Savoy	17MW0495	IS_11463	PI329727	14PV0318	1	YES	NO	NO	14	57_60	7	Y	28	40	23	42	23	32	24.6667
Savoy	17MW0496	PI453014	PI453014	15PV0723	1	NO	NO	NO	14	61_64	7	N	20	32	19	38	20	33	19.6667
Savoy	17MW0497	Nieniefi2	PI525842	15PV0520	1	NO	NO	NO	14	65_68	7	N	14	32	19	39	19	36	17.3333
Savoy	17MW0498	PI453183	PI453183	15PV0769	1	YES	NO	NO	14	69_72	7	Y	13	26	19	27	16	27	16
Savoy	17MW0499	PI453290	PI453290	15PV0804	1	NO	NO	NO	14	73_76	7	N	16	36	19	38	22	38	19
Savoy	17MW0500	ETS_4121	PI456423	15PV0554	1	NO	NO	NO	14	77_80	7	N	19	35	19	34	19	36	19
Savoy	17MW0501	No944	PI291089	14PV0009	3	NO	NO	NO	14	81_84	11	N	29	47	39	49	29	52	32.3333
Savoy	17MW0502	PRE0271	PI651167	14PV0489	3	YES	YES	YES	14	85_88	11	Y	46	52	39	52	43	52	42.6667
Savoy	17MW0503	CHK-F_PRE1441	PI524948	15PV0160					14	89_92	11	N	26	39	22	39	27	42	25
Savoy	17MW0504	PRE0248	PI665069	15PV0063	3	NO	NO	NO	14	93_96	11	N	28	31	21	36	22	32	23.6667
Savoy	17MW0505	PRE0330	PI665098	14PV0363	3	YES	YES	NO	14	97_100	11	Y	21	35	22	39	22	38	21.6667
Savoy	17MW0506	IS_11350	PI329605	15PV0930	3	NO	NO	NO	14	101_104	11	N	30	40	34	50	38	54	34
Savoy	17MW0507	Marada	PI521069	15PV1081	3	NO	NO	NO	14	105_108	11	N	37	51	32	48	33	50	34
Savoy	17MW0508	PRE0270	PI651113	14PV0642	3	YES	YES	YES	14	109_112	11	Y	26	51	29	46	28	51	27.6667
Savoy	17MW0509	IS_10168	PI563350	15PV1166	3	NO	NO	NO	14	113_116	11	N	31	39	26	40	28	43	28.3333
Savoy	17MW0510	PRE0269	NSL80235	12PV2328	3	NO	NO	NO	14	117_120	11	N	26	37	24	39	26	38	25.3333
Savoy	17MW0511	PRE0498	PI660617	14PV0056	3	NO	NO	NO	14	121_124	15	N	37	43	31	52	39	48	35.6667
Savoy	17MW0512	PRE0380	NSL54162	14PV0525	3	YES	YES	YES	14	125_128	15	Y	31	50	34	51	31	50	32
Savoy	17MW0513	CHK-D_PRE0146	PI276801	15PV0069					14	129_132	15	N	28	36	32	40	28	41	29.3333
Savoy	17MW0514	PRE0100	PI221657	15PV0501	3	NO	NO	NO	14	133_136	15	N	33	48	59	90	32	58	41.3333
Savoy	17MW0515	PRE0261	PI660556	10PV1080	3	YES	YES	YES	14	137_140	15	Y	41	48	34	44	39	48	38
Savoy	17MW0516	PRE1116	NSL51949	14PV0831	3	NO	NO	NO	14	141_144	15	N	46	49	80	42	52	53	59.3333
Savoy	17MW0517	PRE0308	PI665092	14PV0373	3	NO	YES	NO	14	145_148	15	N	28	53	31	52	33	49	30.6667
Savoy	17MW0518	PRE0566	PI660590	14PV0539	3	YES	YES	YES	14	149_152	15	Y	32	51	31	44	29	48	30.6667
Savoy	17MW0519	NVARKHAN	PI569458	15PV1193	3	NO	NO	NO	14	153_156	15	N	8	34	21	39	19	37	16
Savoy	17MW0520	Bimbiri_Ba	PI525931	15PV1127	3	NO	NO	NO	14	157_160	15	N	28	26	24	36	23	38	25
Savoy	17MW0521	PRE1338	PI665155	14PV0060	3	NO	NO	NO	15	157_160	15	N	28	44	27	37	28	41	27.6667
Savoy	17MW0522	CHK-F_PRE1441	PI524948	15PV0160					15	153_156	15	N	27	36	25	37	24	38	25.3333
Savoy	17MW0523	PRE0387	NSL54114	15PV0549	3	YES	YES	YES	15	149_152	15	Y	23	48	26	44	26	43	25
Savoy	17MW0524	IS_22887	PI570109	15PV1214	3	NO	NO	NO	15	145_148	15	N	24	62	26	61	26	60	25.3333
Savoy	17MW0525	PRE1123	PI665084	14PV0717	3	NO	NO	NO	15	141_144	15	N	21	32	16	32	22	33	19.6667
Savoy	17MW0526	PRE1124	PI651141	14PV0445	3	YES	YES	YES	15	137_140	15	Y	22	42	16	36	21	38	19.6667
Savoy	17MW0527	PI453370	PI453370	15PV0826	3	NO	NO	NO	15	133_136	15	N	33	62	39	46	32	50	34.6667
Savoy	17MW0528	IZ_236	PI527676	15PV1134	3	NO	NO	NO	15	129_132	15	N	30	61	29	74	29	57	29.3333
Savoy	17MW0529	PRE0296	NSL50614	14PV0823	3	YES	YES	YES	15	125_128	15	Y	19	33	21	33	9	31	16.3333
Savoy	17MW0530	PRE0516	PI665109	12PV2204	3	NO	NO	NO	15	121_124	15	N	22	44	24	48	22	41	22.6667
Savoy	17MW0531	IS_25576	PI585608	15PV1237	3	NO	NO	NO	15	117_120	11	N	24	62	46	69	37	16	35.6667
Savoy	17MW0532	CHK-A-Pacesetter	Pacesetter	NA					15	113_116	11	N	21	37	24	34	19	34	21.3333
Savoy	17MW0533	PRE0258	PI651102	12PV2469	3	YES	YES	NO	15	109_112	11	Y	13	22	14	29	21	29	16
Savoy	17MW0534	Nieniko2	PI514390	14PV0130	3	NO	NO	NO	15	105_108	11	N	21	35	21	33	19	33	20.3333
Savoy	17MW0535	IS_11358	PI329613	14PV0667	3	NO	NO	NO	15	101_104	11	N	23	38	29	33	26	32	26
Savoy	17MW0536	PRE1329	PI660643	14PV0581	3	YES	YES	YES	15	97_100	11	Y	26	49	29	42	28	45	27.6667
Savoy	17MW0537	Gadiaba1	PI525651	14PV0231	3	NO	NO	NO	15	93_96	11	N	28	54	42	54	42	52	37.3333
Savoy	17MW0538	Nionifi2	PI525896	15PV0563	3	NO	NO	NO	15	89_92	11	N	26	38	24	33	22	33	24
Savoy	17MW0539	PRE0584	PI665146	14PV0622	3	YES	YES	YES	15	85_88	11	Y	21	48	32	41	24	42	25.6667
Savoy	17MW0540	PRE1088A	NSL55458A	15PV0587	3	NO	NO	NO	15	81_84	11	N	28	23	29	40	27	26	28
Savoy	17MW0541	Lisi	PI521155	15PV1088	1	NO	NO	NO	15	77_80	7	N	21	37	21	39	26	39	22.6667
Savoy	17MW0542	CHK-B_Sakoika2	PI525882	14PV0693					15	73_76	7	N	42	54	41	51	46	52	43
Savoy	17MW0543	ZM_0327	PI524814	15PV1110	1	YES	NO	NO	15	69_72	7	Y	29	48	24	42	32	42	28.3333
Savoy	17MW0544	PI452697	PI452697	15PV0655	1	NO	NO	NO	15	65_68	7	N	22	31	23	32	25	32	23.3333
Savoy	17MW0545	PI452669	PI452669	15PV0650	1	NO	NO	NO	15	61_64	7	N	26	40	32	38	28	38	28.6667
Savoy	17MW0546	PRE0472	PI665137	14PV0440	1	YES	YES	YES	15	57_60	7	Y	22	29	21	29	21	28	21.3333
Savoy	17MW0547	CHR-SPX	SPX	Chromatin	1				15	53_56	7	N	32	44	21	32	24	39	25.6667
Savoy	17MW0548	PI453246	PI453246	15PV0791	1	NO	NO	NO	15	49_52	7	N	36	50	41	60	39	61	38.6667
Savoy	17MW0549	PRE0041	PI148114	14PV0249	1	YES	YES	YES	15	45_48	7	Y	31	39	22	44	28	42	27
Savoy	17MW0550	Rachar	PI520955	15PV1070	1	NO	NO	NO	15	41_44	7	N	28	46	29	43	27	44	28
Savoy	17MW0551	IS_11057	PI329299	15PV0889	1	NO	NO	NO	15	37_40	3	N	32	54	24	47	31	51	29
Savoy	17MW0552	CHK-D_PRE0146	PI276801	15PV0069					15	33_36	3	N	32	48	36	48	26	48	31.3333
Savoy	17MW0553	Mashila	PI329370	15PV0900	1	YES	NO	NO	15	29_32	3	Y	42	56	36	62	35	56	37.6667
Savoy	17MW0554	LGV_88_1_(DWARF)	PI562732	14PV0792	1	NO	NO	NO	15	25_28	3	N	31	56	31	53	31	53	31
Savoy	17MW0555	Co_1	PI266927	15PV0872	1	NO	NO	NO	15	21_24	3	N	19	34	13	28	16	31	16
Savoy	17MW0556	PRE0471	NSL55669	15PV0139	1	YES	NO	NO	15	17_20	3	Y	54	62	51	57	54	66	53
Savoy	17MW0557	PI452943	PI452943	15PV0705	1	NO	NO	NO	15	13_16	3	N	52	34	54	66	51	53	52.3333
Savoy	17MW0558	ETS_2472	PI453453	14PV0550	1	NO	NO	NO	15	9_12	3	N	37	85	29	76	43	76	36.3333
Savoy	17MW0559	PRE0450	PI660608	14PV0326	1	YES	YES	YES	15	5_8	3	Y	21	54	17	41	26	35	21.3333
Savoy	17MW0560	IS_11058	PI329300	15PV0890	1	NO	NO	NO	15	1_4	3	N	34	52	31	54	32	39	32.3333
Savoy	17MW0561	PI452584	PI452584	15PV0620	1	NO	NO	NO	16	1_4	3	N	18	43	32	48	31	43	27
Savoy	17MW0562	BAHONGER-UKILIR	PI570388	15PV1221	1	YES	NO	NO	16	5_8	3	Y	43	86	44	79	43	82	43.3333
Savoy	17MW0563	PI453346	PI453346	15PV0818	1	NO	NO	NO	16	9_12	3	N	13	43	19	34	17	40	16.3333
Savoy	17MW0564	PI452534	PI452534	15PV0606	1	NO	NO	NO	16	13_16	3	N	42	48	46	62	42	61	43.3333
Savoy	17MW0565	CHK-B_Sakoika2	PI525882	14PV0693					16	17_20	3	Y	41	62	40	72	43	69	41.3333
Savoy	17MW0566	PI452658	PI452658	15PV0643	1	NO	NO	NO	16	21_24	3	N	37	58	32	56	36	59	35
Savoy	17MW0567	ZMA_5327	PI505730	15PV0515	1	NO	NO	NO	16	25_28	3	N	37	47	37	62	23	60	32.3333
Savoy	17MW0568	Nieniko	PI514431	15PV1062	1	YES	NO	NO	16	29_32	3	Y	43	67	48	74	41	69	44
Savoy	17MW0569	PI452632	PI452632	15PV0635	1	NO	NO	NO	16	33_36	3	N	32	63	38	63	32	62	34
Savoy	17MW0570	PI453354	PI453354	15PV0822	1	NO	NO	NO	16	37_40	3	N	32	82	38	69	40	72	36.6667
Savoy	17MW0571	ZMA_5356	PI505737	14PV0787	1	NO	NO	NO	16	41_44	7	N	33	64	39	59	39	64	37
Savoy	17MW0572	ETS_4548B	PI457183B	15PV0541	1	YES	NO	NO	16	45_48	7	Y	41	70	46	60	44	66	43.6667
Savoy	17MW0573	PI452578	PI452578	15PV0619	1	NO	NO	NO	16	49_52	7	N	43	54	41	61	46	54	43.3333
Savoy	17MW0574	Mashila	PI329392	15PV0905	1	NO	NO	NO	16	53_56	7	N	36	70	36	59	36	60	36
Savoy	17MW0575	CHK-E_PRE0295	PI660560	15PV0216					16	57_60	7	Y	22	36	21	42	18	33	20.3333
Savoy	17MW0576	ETS_2710	PI453882	14PV0388	1	NO	NO	NO	16	61_64	7	N	32	42	31	41	34	42	32.3333
Savoy	17MW0577	PI453330	PI453330	15PV0812	1	NO	NO	NO	16	65_68	7	N	33	44	39	54	32	42	34.6667
Savoy	17MW0578	PI452753	PI452753	15PV0668	1	YES	NO	NO	16	69_72	7	Y	26	33	24	44	24	42	24.6667
Savoy	17MW0579	ETS_4893	PI457822	14PV0254	1	NO	NO	NO	16	73_76	7	N	32	36	32	52	30	39	31.3333
Savoy	17MW0580	PI452756	PI452756	15PV0670	1	NO	NO	NO	16	77_80	7	N	42	67	41	64	37	51	40
Savoy	17MW0581	IS_11108	PI329351	15PV0897	3	NO	NO	NO	16	81_84	11	N	43	67	41	60	43	53	42.3333
Savoy	17MW0582	PRE0244	PI665071	14PV0497	3	YES	YES	YES	16	85_88	11	Y	17	40	14	40	14	36	15
Savoy	17MW0583	PRE0523	PI651131	14PV0376	3	NO	YES	NO	16	89_92	11	N	13	38	14	42	18	41	15
Savoy	17MW0584	PRE0396	PI660596	15PV0507	3	NO	NO	NO	16	93_96	11	N	32	42	37	48	37	47	35.3333
Savoy	17MW0585	CHK-C_PRE0028	PI148089	15PV0036					16	97_100	11	Y	43	53	49	53	44	53	45.3333
Savoy	17MW0586	IS_11077	PI329319	15PV0893	3	NO	NO	NO	16	101_104	11	N	39	52	42	52	46	53	42.3333
Savoy	17MW0587	IS_12117	PI330833	15PV0978	3	NO	NO	NO	16	105_108	11	N	33	46	29	42	33	48	31.6667
Savoy	17MW0588	PRE1019	PI329836	14PV0802	3	YES	YES	YES	16	109_112	11	Y	32	46	30	48	26	48	29.3333
Savoy	17MW0589	PRE0284	NSL50499	12PV2228	3	NO	YES	NO	16	113_116	11	N	27	69	32	50	29	74	29.3333
Savoy	17MW0590	Nionifi1	PI525855	15PV0533	3	NO	NO	NO	16	117_120	11	N	21	36	24	44	16	46	20.3333
Savoy	17MW0591	Nkona	PI524933	14PV0531	3	NO	NO	NO	16	121_124	15	N	32	43	38	52	30	49	33.3333
Savoy	17MW0592	PRE0580	PI665121	14PV0549	3	YES	YES	YES	16	125_128	15	Y	39	64	43	54	36	50	39.3333
Savoy	17MW0593	IS_11277	PI329525	14PV0412	3	NO	NO	NO	16	129_132	15	N	41	48	36	62	42	64	39.6667
Savoy	17MW0594	IS_2958	PI267551	14PV0538	3	NO	NO	NO	16	133_136	15	N	51	62	33	64	42	70	42
Savoy	17MW0595	CHK-A-Pacesetter	Pacesetter	NA					16	137_140	15	Y	17	37	12	33	14	38	14.3333
Savoy	17MW0596	IS_11574	PI329843	15PV0949	3	NO	NO	NO	16	141_144	15	N	33	44	39	68	41	62	37.6667
Savoy	17MW0597	PRE0830	NSL54779	12PV2389	3	NO	YES	NO	16	145_148	15	N	32	54	34	54	34	54	33.3333
Savoy	17MW0598	PRE0278	PI665074	14PV0348	3	YES	YES	NO	16	149_152	15	Y	22	36	24	50	23	42	23
Savoy	17MW0599	Kende_Ble	PI525897	15PV1126	3	NO	NO	NO	16	153_156	15	N	28	42	31	46	32	47	30.3333
Savoy	17MW0600	Keninke_Niteli	PI526147	15PV0508	3	NO	NO	NO	16	157_160	15	N	22	36	23	32	24	36	23
Savoy	17MW0601	PRE0475	PI665138	14PV0262	3	NO	YES	NO	17	157_160	15	N	31	55	34	46	29	52	31.3333
Savoy	17MW0602	PRE0999	PI329323	14PV0836	3	NO	NO	NO	17	153_156	15	N	43	46	42	56	42	54	42.3333
Savoy	17MW0603	PRE0021	PI147938	14PV0452	3	YES	YES	YES	17	149_152	15	Y	34	36	27	44	33	44	31.3333
Savoy	17MW0604	IS_11298	PI329546	15PV0924	3	NO	NO	NO	17	145_148	15	N	40	51	42	52	42	52	41.3333
Savoy	17MW0605	PRE0066	PI152748	14PV0246	3	NO	YES	NO	17	141_144	15	N	22	32	22	36	16	34	20
Savoy	17MW0606	PRE1025	PI329915	15PV0532	3	YES	YES	YES	17	137_140	15	Y	46	66	43	65	46	67	45
Savoy	17MW0607	ZM_1356	PI500996	14PV0726	3	NO	NO	NO	17	133_136	15	N	48	64	40	68	42	72	43.3333
Savoy	17MW0608	PRE0534	PI665079	14PV0298	3	NO	YES	NO	17	129_132	15	N	36	56	34	72	34	60	34.6667
Savoy	17MW0609	PRE0268	PI570712	15PV0569	3	YES	YES	NO	17	125_128	15	Y	41	64	31	72	39	58	37
Savoy	17MW0610	CHK-C_PRE0028	PI148089	15PV0036					17	121_124	15	N	41	48	33	48	41	60	38.3333
Savoy	17MW0611	PRE1108	PI660593	14PV0184	3	NO	NO	NO	17	117_120	11	N	40	56	41	62	40	54	40.3333
Savoy	17MW0612	IS_11369	PI329624	14PV0207	3	NO	NO	NO	17	113_116	11	N	43	56	40	62	42	58	41.6667
Savoy	17MW0613	PRE0373	PI660602	14PV0344	3	YES	YES	NO	17	109_112	11	Y	14	31	21	33	22	33	19
Savoy	17MW0614	Belko	PI506013	15PV0551	3	NO	NO	NO	17	105_108	11	N	32	42	29	31	16	32	25.6667
Savoy	17MW0615	IS_22868	PI570090	15PV1210	3	NO	NO	NO	17	101_104	11	N	33	52	36	52	36	52	35
Savoy	17MW0616	PRE0603	PI660555	15PV0556	3	YES	YES	YES	17	97_100	11	Y	22	64	22	36	26	56	23.3333
Savoy	17MW0617	PRE0520	NSL50649	14PV0299	3	NO	YES	NO	17	93_96	11	N	8	29	41	51	12	26	20.3333
Savoy	17MW0618	PRE0099	PI221651	14PV0244	3	NO	YES	NO	17	89_92	11	N	21	54	26	48	24	48	23.6667
Savoy	17MW0619	PRE0301	PI660564	14PV0832	3	YES	YES	YES	17	85_88	11	Y	21	40	22	46	21	45	21.3333
Savoy	17MW0620	CHK-D_PRE0146	PI276801	15PV0069					17	81_84	11	N	42	54	51	58	33	51	42
Savoy	17MW0621	ETS_4548A	PI457183A	14PV0423	1	NO	NO	NO	17	77_80	7	N	46	64	72	78	56	76	58
Savoy	17MW0622	CHR-SPX	SPX	Chromatin	1				17	73_76	7	N	33	49	32	48	28	47	31
Savoy	17MW0623	PRE0262	NSL50464	14PV0797	1	YES	YES	YES	17	69_72	7	Y	28	46	27	44	33	44	29.3333
Savoy	17MW0624	IS_19242	PI569264	15PV1174	1	NO	NO	NO	17	65_68	7	N	21	33	26	36	27	37	24.6667
Savoy	17MW0625	PI453395	PI453395	15PV0830	1	NO	NO	NO	17	61_64	7	N	24	49	76	120	27	49	42.3333
Savoy	17MW0626	ETS_4120	PI456421	14PV0080	1	YES	NO	NO	17	57_60	7	Y	39	62	108	105	36	57	61
Savoy	17MW0627	ETS_3045	PI454468	15PV0997	1	NO	NO	NO	17	53_56	7	N	37	48	37	48	37	46	37
Savoy	17MW0628	PI453006	PI453006	15PV0722	1	NO	NO	NO	17	49_52	7	N	22	44	29	52	27	49	26
Savoy	17MW0629	PRE1089	PI665133	14PV0365	1	YES	YES	YES	17	45_48	7	Y	34	39	36	42	36	44	35.3333
Savoy	17MW0630	CHK-F_PRE1441	PI524948	15PV0160					17	41_44	7	N	32	43	32	46	35	47	33
Savoy	17MW0631	PI452851	PI452851	15PV0687	1	NO	NO	NO	17	37_40	3	N	28	47	24	46	33	49	28.3333
Savoy	17MW0632	PI452987	PI452987	15PV0715	1	NO	NO	NO	17	33_36	3	N	31	44	32	44	27	48	30
Savoy	17MW0633	PI453393	PI453393	15PV0829	1	YES	NO	NO	17	29_32	3	Y	34	51	42	60	42	62	39.3333
Savoy	17MW0634	ETS_3475	PI455257	15PV1017	1	NO	NO	NO	17	25_28	3	N	31	52	32	54	27	52	30
Savoy	17MW0635	PI452525	PI452525	15PV0601	1	NO	NO	NO	17	21_24	3	N	18	36	21	32	19	35	19.3333
Savoy	17MW0636	PI452850	PI452850	15PV0686	1	YES	NO	NO	17	17_20	3	Y	32	71	32	54	33	62	32.3333
Savoy	17MW0637	PI452519	PI452519	15PV0600	1	NO	NO	NO	17	13_16	3	N	41	48	36	49	26	42	34.3333
Savoy	17MW0638	PI452729	PI452729	15PV0662	1	NO	NO	NO	17	9_12	3	N	22	46	18	42	22	41	20.6667
Savoy	17MW0639	PI453367	PI453367	15PV0825	1	YES	NO	NO	17	5_8	3	Y	21	41	28	44	21	42	23.3333
Savoy	17MW0640	CHK-E_PRE0295	PI660560	15PV0216					17	1_4	3	N	22	41	23	41	22	41	22.3333
Savoy	17MW0641	PRE0493	PI665140	14PV0059	1	NO	NO	NO	18	1_4	3	N	32	69	48	62	26	69	35.3333
Savoy	17MW0642	PRE0033	PI148101	14PV0439	1	YES	YES	YES	18	5_8	3	Y	38	59	32	59	36	62	35.3333
Savoy	17MW0643	IS_11068	PI329310	15PV0892	1	NO	NO	NO	18	9_12	3	N	33	68	36	70	33	66	34
Savoy	17MW0644	PI452991	PI452991	15PV0718	1	NO	NO	NO	18	13_16	3	N	33	40	36	40	34	44	34.3333
Savoy	17MW0645	PI453339	PI453339	15PV0816	1	YES	NO	NO	18	17_20	3	Y	36	52	37	60	36	58	36.3333
Savoy	17MW0646	IS_11889	PI330169	15PV0963	1	NO	NO	NO	18	21_24	3	N	46	64	43	64	42	60	43.6667
Savoy	17MW0647	CHK-C_PRE0028	PI148089	15PV0036					18	25_28	3	N	39	63	42	56	42	62	41
Savoy	17MW0648	PRE1015	PI329719	14PV0402	1	YES	YES	YES	18	29_32	3	Y	22	52	22	53	22	52	22
Savoy	17MW0649	PI453179	PI453179	15PV0768	1	NO	NO	NO	18	33_36	3	N	36	56	36	56	37	57	36.3333
Savoy	17MW0650	IS_11079	PI329321	15PV0894	1	NO	NO	NO	18	37_40	3	N	22	52	22	53	22	52	22
Savoy	17MW0651	ETS_3823	PI455852	15PV0543	1	NO	NO	NO	18	41_44	7	N	32	44	23	46	32	46	29
Savoy	17MW0652	PRE0452	NSL54591	14PV0532	1	YES	YES	YES	18	45_48	7	Y	22	42	22	42	19	44	21
Savoy	17MW0653	PI453035	PI453035	15PV0728	1	NO	NO	NO	18	49_52	7	N	22	44	16	39	21	39	19.6667
Savoy	17MW0654	ETS_4753	PI457597	14PV0072	1	NO	NO	NO	18	53_56	7	N	42	56	46	53	37	56	41.6667
Savoy	17MW0655	PI452946	PI452946	15PV0706	1	YES	NO	NO	18	57_60	7	Y	42	58	40	49	42	56	41.3333
Savoy	17MW0656	ETS_2908	PI454241	15PV0992	1	NO	NO	NO	18	61_64	7	N	23	46	23	44	19	38	21.6667
Savoy	17MW0657	CHK-D_PRE0146	PI276801	15PV0069					18	65_68	7	N	22	44	19	42	22	42	21
Savoy	17MW0658	PRE0891	PI665129	14PV0393	1	YES	YES	YES	18	69_72	7	Y	46	65	35	69	38	66	39.6667
Savoy	17MW0659	PI453349	PI453349	15PV0820	1	NO	NO	NO	18	73_76	7	N	26	54	34	54	38	55	32.6667
Savoy	17MW0660	IS_2131	PI196049	15PV0870	1	NO	NO	NO	18	77_80	7	N	38	42	27	48	24	48	29.6667
Savoy	17MW0661	PRE0311	PI152593	15PV0553	3	NO	NO	NO	18	81_84	11	N	24	42	28	42	28	45	26.6667
Savoy	17MW0662	PRE0504	PI571022	14PV0220	3	YES	YES	NO	18	85_88	11	Y	21	36	14	24	16	32	17
Savoy	17MW0663	IS_11280	PI329528	14PV0748	3	NO	NO	NO	18	89_92	11	N	28	54	34	62	33	52	31.6667
Savoy	17MW0664	R_495B	PI330030B	15PV0530	3	NO	NO	NO	18	93_96	11	N	17	33	16	40	24	42	19
Savoy	17MW0665	PRE1186	NSL365712	14PV0389	3	YES	YES	NO	18	97_100	11	Y	29	48	32	46	32	46	31
Savoy	17MW0666	IS_11407	PI329665	15PV0939	3	NO	NO	NO	18	101_104	11	N	34	57	32	56	36	58	34
Savoy	17MW0667	CHK-B_Sakoika2	PI525882	14PV0693					18	105_108	11	N	22	42	24	40	16	54	20.6667
Savoy	17MW0668	PRE0407	PI665111	14PV0331	3	YES	YES	NO	18	109_112	11	Y	44	46	40	64	36	49	40
Savoy	17MW0669	Ndonga	PI521094	15PV1084	3	NO	NO	NO	18	113_116	11	N	22	56	29	54	26	52	25.6667
Savoy	17MW0670	EKA_OR_OKA_BABA	PI562982	15PV1144	3	NO	NO	NO	18	117_120	11	N	29	48	32	56	27	48	29.3333
Savoy	17MW0671	IS_11260	PI329506	15PV0916	3	NO	NO	NO	18	121_124	15	N	36	54	29	54	37	69	34
Savoy	17MW0672	PRE1440	PI522160	14PV0655	3	YES	YES	YES	18	125_128	15	Y	17	36	22	38	16	36	18.3333
Savoy	17MW0673	PRE0273	NSL50937	15PV0060	3	NO	NO	NO	18	129_132	15	N	22	34	22	33	22	34	22
Savoy	17MW0674	PI453281	PI453281	15PV0802	3	NO	NO	NO	18	133_136	15	N	33	57	33	55	33	57	33
Savoy	17MW0675	PRE0424	PI660606	14PV0807	3	YES	YES	YES	18	137_140	15	Y	24	49	23	46	26	47	24.3333
Savoy	17MW0676	PRE0165	PI276828	14PV0083	3	NO	NO	NO	18	141_144	15	N	26	36	19	34	19	42	21.3333
Savoy	17MW0677	CHK-E_PRE0295	PI660560	15PV0216					18	145_148	15	N	18	31	14	33	14	28	15.3333
Savoy	17MW0678	PRE1446	PI505705	15PV0159	3	YES	YES	YES	18	149_152	15	Y	18	44	16	42	17	45	17
Savoy	17MW0679	PRE0432	PI665117	14PV0319	3	NO	YES	NO	18	153_156	15	N	24	47	24	52	26	51	24.6667
Savoy	17MW0680	Mabior	PI524469	15PV1104	3	NO	NO	NO	18	157_160	15	N	31	56	33	59	36	62	33.3333
Savoy	17MW0681	PI452807	PI452807	15PV0677	3	NO	NO	NO	19	157_160	15	N	14	39	28	42	24	42	22
Savoy	17MW0682	IS_3042	PI267629	14PV0690	3	NO	NO	NO	19	153_156	15	N	44	58	46	66	39	69	43
Savoy	17MW0683	PRE0290	NSL50613	14PV0273	3	YES	YES	NO	19	149_152	15	Y	18	32	52	90	21	33	30.3333
Savoy	17MW0684	PRE0492	PI665154	12PV2597	3	NO	YES	NO	19	145_148	15	N	42	42	42	54	39	46	41
Savoy	17MW0685	Dorokon2	PI525815	14PV0001	3	NO	NO	NO	19	141_144	15	N	12	36	21	46	18	32	17
Savoy	17MW0686	PRE1125	PI665088	14PV0226	3	YES	YES	NO	19	137_140	15	Y	41	51	41	49	37	48	39.6667
Savoy	17MW0687	7035S	PI552851	15PV1135	3	NO	NO	NO	19	133_136	15	N	36	48	46	54	32	52	38
Savoy	17MW0688	CHK-B_Sakoika2	PI525882	14PV0693					19	129_132	15	N	38	66	26	51	29	72	31
Savoy	17MW0689	PRE0494	NSL67921	14PV0227	3	YES	YES	NO	19	125_128	15	Y	22	57	16	51	18	44	18.6667
Savoy	17MW0690	IS_25325	PI585549	14PV0754	3	NO	NO	NO	19	121_124	15	N	52	72	42	69	41	70	45
Savoy	17MW0691	MBONE	PI585948	14PV0269	3	NO	NO	NO	19	117_120	11	N	29	54	33	42	29	49	30.3333
Savoy	17MW0692	Ochuti3	PI521088	14PV0805	3	NO	NO	NO	19	113_116	11	N	33	46	26	64	28	46	29
Savoy	17MW0693	PRE0309	PI152594	14PV0682	3	YES	YES	YES	19	109_112	11	Y	36	54	28	48	34	52	32.6667
Savoy	17MW0694	Epo	PI506122	14PV0534	3	NO	NO	NO	19	105_108	11	N	32	52	27	44	14	51	24.3333
Savoy	17MW0695	Sabina	PI520857	14PV0824	3	NO	NO	NO	19	101_104	11	N	18	46	17	39	17	40	17.3333
Savoy	17MW0696	PRE0344	NSL51959	14PV0274	3	YES	YES	YES	19	97_100	11	Y	17.5	52	13	51	14	52	14.8333
Savoy	17MW0697	Gadiaba_Ba	PI525801	15PV1124	3	NO	NO	NO	19	93_96	11	N	24	33	16	32	18	37	19.3333
Savoy	17MW0698	CHK-E_PRE0295	PI660560	15PV0216					19	89_92	11	N	13	24	14	42	16	41	14.3333
Savoy	17MW0699	PRE0054	PI152654	14PV0637	3	YES	YES	YES	19	85_88	11	Y	13	32	14	34	12	33	13
Savoy	17MW0700	IS_24800	PI585406	15PV0511	3	NO	NO	NO	19	81_84	11	N	24	42	36	52	36	54	32
Savoy	17MW0701	ETS_2814	PI454078	14PV0794	1	NO	NO	NO	19	77_80	7	N	18	37	20	45	23	46	20.3333
Savoy	17MW0702	PI453081	PI453081	15PV0735	1	NO	NO	NO	19	73_76	7	N	21	31	18	36	16	32	18.3333
Savoy	17MW0703	PRE0497	NSL67916	14PV0564	1	YES	YES	YES	19	69_72	7	Y	32	48	36	48	31	48	33
Savoy	17MW0704	PI453221	PI453221	15PV0777	1	NO	NO	NO	19	65_68	7	N	22	44	24	56	24	49	23.3333
Savoy	17MW0705	PRE0038	PI148108	15PV0038	1	NO	NO	NO	19	61_64	7	N	22	30	13	33	19	32	18
Savoy	17MW0706	PRE0455	PI665126	14PV0304	1	YES	YES	YES	19	57_60	7	Y	32	42	29	50	22	40	27.6667
Savoy	17MW0707	ETS_3176	PI454674	14PV0804	1	NO	NO	NO	19	53_56	7	N	24	40	23	38	19	46	22
Savoy	17MW0708	CHK-A-Pacesetter	Pacesetter	NA					19	49_52	7	N	19	29	15	28	13	26	15.6667
Savoy	17MW0709	PRE0528	PI651178	12PV2249	1	YES	YES	YES	19	45_48	7	Y	29	31	24	36	22	34	25
Savoy	17MW0710	PI452628	PI452628	15PV0633	1	NO	NO	NO	19	41_44	7	N	37	59	33	59	32	59	34
Savoy	17MW0711	IS_10013	PI563330	15PV1161	1	NO	NO	NO	19	37_40	3	N	29	42	26	42	28	42	27.6667
Savoy	17MW0712	PI453329	PI453329	15PV0811	1	NO	NO	NO	19	33_36	3	N	38	52	32	42	29	42	33
Savoy	17MW0713	PI452789	PI452789	15PV0674	1	YES	NO	NO	19	29_32	3	Y	29	46	36	52	37	58	34
Savoy	17MW0714	PI453363	PI453363	15PV0823	1	NO	NO	NO	19	25_28	3	N	27	48	39	68	29	59	31.6667
Savoy	17MW0715	ETS_4300_A	PI456722	14PV0557	1	NO	NO	NO	19	21_24	3	N	22	66	45	56	33	46	33.3333
Savoy	17MW0716	PRE0087	PI155329	12PV2583	1	YES	NO	NO	19	17_20	3	Y	16	32	16	38	13	26	15
Savoy	17MW0717	PI453341	PI453341	15PV0817	1	NO	NO	NO	19	13_16	3	N	36	54	24	50	24	52	28
Savoy	17MW0718	CHK-F_PRE1441	PI524948	15PV0160					19	9_12	3	N	13	54	22	58	14	48	16.3333
Savoy	17MW0719	Koube_Baledje	PI514556	15PV1068	1	YES	NO	NO	19	5_8	3	Y	23	36	22	42	18	44	21
Savoy	17MW0720	PI452982	PI452982	15PV0712	1	NO	NO	NO	19	1_4	3	N	21	46	21	37	16	33	19.3333
Savoy	17MW0721	PI453224	PI453224	15PV0778	1	NO	NO	NO	20	1_4	4	N	30	64	32	64	34	57	32
Savoy	17MW0722	PI453464	PI453464	15PV0836	1	YES	NO	NO	20	5_8	4	Y	32	62	32	62	28	62	30.6667
Savoy	17MW0723	ETS_2610	PI453690	14PV0146	1	NO	NO	NO	20	9_12	4	N	24	57	24	57	24	57	24
Savoy	17MW0724	CHK-C_PRE0028	PI148089	15PV0036					20	13_16	4	N	39	58	32	49	29	45	33.3333
Savoy	17MW0725	ETS_3705	PI455621	14PV0488	1	YES	NO	NO	20	17_20	4	Y	32	55	34	56	32	55	32.6667
Savoy	17MW0726	PI452639	PI452639	15PV0636	1	NO	NO	NO	20	21_24	4	N	22	40	21	51	22	52	21.6667
Savoy	17MW0727	PRE0245	NSL54892	12PV2382	1	NO	NO	NO	20	25_28	4	N	19	50	22	54	24	49	21.6667
Savoy	17MW0728	PRE0139	PI276790	14PV0284	1	YES	YES	YES	20	29_32	4	Y	23	50	24	60	26	57	24.3333
Savoy	17MW0729	Andiwo1	PI521018	14PV0182	1	NO	NO	NO	20	33_36	4	N	22	36	19	52	29	52	23.3333
Savoy	17MW0730	PI452656	PI452656	15PV0641	1	NO	NO	NO	20	37_40	4	N	24	51	26	46	22	49	24
Savoy	17MW0731	CHR-SPX	SPX	Chromatin	1				20	41_44	8	N	31	60	23	54	22	52	25.3333
Savoy	17MW0732	PRE0215	PI291240	12PV2406	1	YES	YES	YES	20	45_48	8	Y	19	44	18	44	18	44	18.3333
Savoy	17MW0733	PI452693	PI452693	15PV0654	1	NO	NO	NO	20	49_52	8	N	18	44	18	44	19	39	18.3333
Savoy	17MW0734	CHK-D_PRE0146	PI276801	15PV0069					20	53_56	8	N	14	22	14	41	16	42	14.6667
Savoy	17MW0735	PRE0485	PI665145	14PV0294	1	YES	YES	YES	20	57_60	8	Y	23	38	27	53	28	52	26
Savoy	17MW0736	ETS_2049	PI452580	14PV0142	1	NO	NO	NO	20	61_64	8	N	19	36	29	48	19	41	22.3333
Savoy	17MW0737	Jerima	PI273465	15PV0878	1	NO	NO	NO	20	65_68	8	N	29	46	27	44	29	43	28.3333
Savoy	17MW0738	PRE0483	PI665142	14PV0455	1	YES	YES	YES	20	69_72	8	Y	29	52	27	52	29	52	28.3333
Savoy	17MW0739	PI453326	PI453326	15PV0809	1	NO	NO	NO	20	73_76	8	N	32	48	33	62	33	68	32.6667
Savoy	17MW0740	PI452668	PI452668	15PV0649	1	NO	NO	NO	20	77_80	8	N	25	62	24	53	23	57	24
Savoy	17MW0741	Inatiawabi	PI514196	15PV1056	3	NO	NO	NO	20	81_84	12	N	13	30	19	30	19	37	17
Savoy	17MW0742	PRE0257	NSL50449	15PV0061	3	YES	YES	YES	20	85_88	12	Y	17	72	22	64	22	68	20.3333
Savoy	17MW0743	MOBIOR	PI569457	15PV1192	3	NO	NO	NO	20	89_92	12	N	19	43	19	39	19	44	19
Savoy	17MW0744	CHK-B_Sakoika2	PI525882	14PV0693					20	93_96	12	N	18	33	17	37	17	37	17.3333
Savoy	17MW0745	PRE0145	PI276800	14PV0705	3	YES	YES	YES	20	97_100	12	Y	42	64	46	62	39	56	42.3333
Savoy	17MW0746	PI452990	PI452990	15PV0717	3	NO	NO	NO	20	101_104	12	N	23	49	27	50	35	63	28.3333
Savoy	17MW0747	PRE0947	PI185458	14PV0359	3	NO	YES	NO	20	105_108	12	N	13	36	18	42	16	36	15.6667
Savoy	17MW0748	PRE0350	NSL51902	15PV0584	3	YES	YES	YES	20	109_112	12	Y	23	46	24	44	23	43	23.3333
Savoy	17MW0749	PRE0345	NSL51961	14PV0172	3	NO	NO	NO	20	113_116	12	N	26	42	26	41	27	43	26.3333
Savoy	17MW0750	IS_11336	PI329585	14PV0287	3	NO	NO	NO	20	117_120	12	N	27	42	29	46	28	48	28
Savoy	17MW0751	PI453234	PI453234	15PV0782	3	NO	NO	NO	20	121_124	16	N	34	62	36	72	43	64	37.6667
Savoy	17MW0752	PRE0127	PI276773	14PV0523	3	YES	YES	YES	20	125_128	16	Y	34	57	36	55	29	62	33
Savoy	17MW0753	PRE0282	PI563023	14PV0381	3	NO	YES	NO	20	129_132	16	N	16	43	13	35	13	39	14
Savoy	17MW0754	CHK-F_PRE1441	PI524948	15PV0160					20	133_136	16	N	17	42	13	39	19	39	16.3333
Savoy	17MW0755	PRE0491	PI665147	14PV0242	3	YES	YES	NO	20	137_140	16	Y	30	70	42	60	29	64	33.6667
Savoy	17MW0756	PI453241	PI453241	15PV0788	3	NO	NO	NO	20	141_144	16	N	18	54	16	42	14	38	16
Savoy	17MW0757	Ochuti	PI521064	15PV1080	3	NO	NO	NO	20	145_148	16	N	16	49	14	42	17	36	15.6667
Savoy	17MW0758	PRE0354	PI665104	14PV0813	3	YES	YES	YES	20	149_152	16	Y	22	54	23	47	25	48	23.3333
Savoy	17MW0759	Durra2	PI329787	14PV0133	3	NO	NO	NO	20	153_156	16	N	16	41	16	37	17	40	16.3333
Savoy	17MW0760	CHR-SPX	SPX	Chromatin	3				20	157_160	16	N	18	36	17	38	18	36	17.6667
Savoy	17MW0761	CHK-C_PRE0028	PI148089	15PV0036					21	157_160	16	N	32	71	42	57	42	70	38.6667
Savoy	17MW0762	Mashila8	PI329890	14PV0703	3	NO	NO	NO	21	153_156	16	N	18	70	28	47	28	59	24.6667
Savoy	17MW0763	PRE1039	PI330887	14PV0713	3	YES	YES	YES	21	149_152	16	Y	33	51	36	66	32	58	33.6667
Savoy	17MW0764	Sonikoura	PI525677	14PV0729	3	NO	NO	NO	21	145_148	16	N	33	50	21	50	24	40	26
Savoy	17MW0765	PRE0586	PI665143	14PV0374	3	NO	YES	NO	21	141_144	16	N	24	50	24	42	26	50	24.6667
Savoy	17MW0766	PRE0394	NSL54222	14PV0615	3	YES	YES	YES	21	137_140	16	Y	28	45	26	52	24	54	26
Savoy	17MW0767	PRE0137	PI276788	14PV0591	3	NO	NO	NO	21	133_136	16	N	29	52	38	46	37	49	34.6667
Savoy	17MW0768	PRE0593	PI267580	12PV2486	3	NO	NO	NO	21	129_132	16	N	34	46	34	51	32	57	33.3333
Savoy	17MW0769	PRE0185	PI285039	14PV0277	3	YES	YES	NO	21	125_128	16	Y	22	47	22	46	23	46	22.3333
Savoy	17MW0770	PRE0445	PI665125	14PV0258	3	NO	YES	NO	21	121_124	16	N	18	46	19	44	16	41	17.6667
Savoy	17MW0771	CHK-C_PRE0028	PI148089	15PV0036					21	117_120	12	N	31	52	33	59	37	67	33.6667
Savoy	17MW0772	MN_2277	PI156393	15PV0859	3	NO	NO	NO	21	113_116	12	N	26	57	32	78	39	69	32.3333
Savoy	17MW0773	PRE0322	PI660580	15PV0132	3	YES	YES	YES	21	109_112	12	Y	40	72	45	63	37	67	40.6667
Savoy	17MW0774	PI453145	PI453145	15PV0758	3	NO	NO	NO	21	105_108	12	N	28	33	27	46	32	92	29
Savoy	17MW0775	Cullubi	PI267592	15PV0875	3	NO	NO	NO	21	101_104	12	N	32	85	32	86	38	74	34
Savoy	17MW0776	PRE0422	PI665114	14PV0593	3	YES	YES	YES	21	97_100	12	Y	45	85	95	100	46	66	62
Savoy	17MW0777	ZMA_5290	PI505717	14PV0709	3	NO	NO	NO	21	93_96	12	N	26	74	23	64	32	84	27
Savoy	17MW0778	MRV_164	PI568755	14PV0614	3	NO	NO	NO	21	89_92	12	N	46	54	94	100	24	45	54.6667
Savoy	17MW0779	PRE0987	PI330877	14PV0309	3	YES	YES	NO	21	85_88	12	Y	33	42	24	45	32	51	29.6667
Savoy	17MW0780	PRE0512	PI665106	14PV0266	3	NO	NO	NO	21	81_84	12	N	24	32	14	30	26	33	21.3333
Savoy	17MW0781	CHK-A-Pacesetter	Pacesetter	NA					21	77_80	8	N	14	38	14	32	13	36	13.6667
Savoy	17MW0782	PI452958	PI452958	15PV0708	1	NO	NO	NO	21	73_76	8	N	41	53	20	53	28	48	29.6667
Savoy	17MW0783	PRE0150	PI276806	14PV0577	1	YES	YES	YES	21	69_72	8	Y	26	48	24	48	25	45	25
Savoy	17MW0784	PRE0958	NSL55523	14PV0186	1	NO	NO	NO	21	65_68	8	N	25	52	32	54	28	52	28.3333
Savoy	17MW0785	PI453109	PI453109	15PV0745	1	NO	NO	NO	21	61_64	8	N	29	52	32	60	29	58	30
Savoy	17MW0786	PI452930	PI452930	15PV0700	1	YES	NO	NO	21	57_60	8	Y	29	52	44	55	32	51	35
Savoy	17MW0787	ETS_4542	PI457169	14PV0775	1	NO	NO	NO	21	53_56	8	N	26	48	28	47	26	51	26.6667
Savoy	17MW0788	ETS_4099	PI456392	14PV0295	1	NO	NO	NO	21	49_52	8	N	27	70	26	41	26	47	26.3333
Savoy	17MW0789	PRE0307	PI665150	14PV0675	1	YES	YES	YES	21	45_48	8	Y	23	42	25	49	26	50	24.6667
Savoy	17MW0790	PI452611	PI452611	15PV0627	1	NO	NO	NO	21	41_44	8	N	22	59	22	42	22	40	22
Savoy	17MW0791	CHK-F_PRE1441	PI524948	15PV0160					21	37_40	4	N	34	76	41	57	35	58	36.6667
Savoy	17MW0792	IS_11320	PI329569	14PV0700	1	NO	NO	NO	21	33_36	4	N	22	49	19	49	19	45	20
Savoy	17MW0793	PRE0437	NSL54705	14PV0530	1	YES	YES	YES	21	29_32	4	Y	23	46	22	49	22	49	22.3333
Savoy	17MW0794	PI452665	PI452665	15PV0646	1	NO	NO	NO	21	25_28	4	N	19	46	14	43	14	41	15.6667
Savoy	17MW0795	PI453016	PI453016	15PV0724	1	NO	NO	NO	21	21_24	4	N	26	49	30	49	29	50	28.3333
Savoy	17MW0796	PRE1155	PI330095	14PV0297	1	YES	YES	YES	21	17_20	4	Y	37	53	39	52	41	56	39
Savoy	17MW0797	Kalla_Ka	PI526043	14PV0278	1	NO	NO	NO	21	13_16	4	N	26	52	31	44	32	45	29.6667
Savoy	17MW0798	Shbina	PI520872	15PV1069	1	NO	NO	NO	21	9_12	4	N	36	49	33	52	34	54	34.3333
Savoy	17MW0799	IS_2678	PI267364	15PV0509	1	YES	NO	NO	21	5_8	4	Y	33	59	24	92	36	56	31
Savoy	17MW0800	PRE0362	NSL54142	14PV0171	1	NO	NO	NO	21	1_4	4	N	32	33	20	42	28	41	26.6667
Savoy	17MW0801	ETS_2838	PI454131	15PV0991	1	NO	NO	NO	22	1_4	4	N	31	50	32	56	32	53	31.6667
Savoy	17MW0802	PRE1156	PI330098	14PV0458	1	YES	YES	YES	22	5_8	4	Y	32	47	28	56	32	52	30.6667
Savoy	17MW0803	ETS_3553_A	PI455403	15PV0574	1	NO	NO	NO	22	9_12	4	N	32	52	33	52	32	49	32.3333
Savoy	17MW0804	Sambadyabo	PI514425	14PV0341	1	NO	NO	NO	22	13_16	4	N	16	42	14	46	18	41	16
Savoy	17MW0805	PI453123	PI453123	15PV0752	1	YES	NO	NO	22	17_20	4	Y	30	59	26	54	27	64	27.6667
Savoy	17MW0806	CHK-D_PRE0146	PI276801	15PV0069					22	21_24	4	N	19	52	18	49	17	47	18
Savoy	17MW0807	PI453315	PI453315	15PV0807	1	NO	NO	NO	22	25_28	4	N	22	49	24	50	24	49	23.3333
Savoy	17MW0808	PI452625	PI452625	15PV0631	1	YES	NO	NO	22	29_32	4	Y	32	48	22	44	25	49	26.3333
Savoy	17MW0809	PI453392	PI453392	15PV0828	1	NO	NO	NO	22	33_36	4	N	21	39	22	36	27	48	23.3333
Savoy	17MW0810	PI452648	PI452648	15PV0640	1	NO	NO	NO	22	37_40	4	N	23	37	29	40	23	48	25
Savoy	17MW0811	Ochuti	PI520997	15PV1073	1	NO	NO	NO	22	41_44	8	N	14	39	14	37	16	39	14.6667
Savoy	17MW0812	PRE0919	NSL55671	14PV0610	1	YES	YES	YES	22	45_48	8	Y	26	50	29	54	27	50	27.3333
Savoy	17MW0813	PI452736	PI452736	15PV0665	1	NO	NO	NO	22	49_52	8	N	23	37	23	42	25	42	23.6667
Savoy	17MW0814	PI453312	PI453312	15PV0806	1	NO	NO	NO	22	53_56	8	N	31	48	36	62	33	54	33.3333
Savoy	17MW0815	PI452640	PI452640	15PV0637	1	YES	NO	NO	22	57_60	8	Y	23	46	23	46	23	46	23
Savoy	17MW0816	CHK-E_PRE0295	PI660560	15PV0216					22	61_64	8	N	21	36	14	39	14	32	16.3333
Savoy	17MW0817	ETS_4523	PI457135	14PV0671	1	NO	NO	NO	22	65_68	8	N	24	37	22	42	23	52	23
Savoy	17MW0818	PRE0025	PI148086	10PV1204	1	YES	YES	YES	22	69_72	8	Y	22	44	86	108	23	42	43.6667
Savoy	17MW0819	PI453335	PI453335	15PV0814	1	NO	NO	NO	22	73_76	8	N	28	44	26	56	26	44	26.6667
Savoy	17MW0820	PI453463	PI453463	15PV0835	1	NO	NO	NO	22	77_80	8	N	22	42	24	42	21	43	22.3333
Savoy	17MW0821	MN_2386	PI156510	15PV0863	3	NO	NO	NO	22	81_84	12	N	24	52	32	52	34	45	30
Savoy	17MW0822	PRE0538	PI665083	14PV0456	3	YES	YES	YES	22	85_88	12	Y	22	42	22	40	24	46	22.6667
Savoy	17MW0823	PRE0329	PI660582	14PV0417	3	NO	YES	NO	22	89_92	12	N	36	52	32	52	34	45	34
Savoy	17MW0824	IS_11268	PI329514	14PV0229	3	NO	NO	NO	22	93_96	12	N	32	62	31	66	38	66	33.6667
Savoy	17MW0825	PRE0425	PI571001	14PV0634	3	YES	YES	YES	22	97_100	12	Y	44	59	42	52	24	50	36.6667
Savoy	17MW0826	CHK-F_PRE1441	PI524948	15PV0160					22	101_104	12	N	32	59	28	66	24	54	28
Savoy	17MW0827	PRE1439	PI522129	14PV0015	3	NO	NO	NO	22	105_108	12	N	26	51	18	42	18	42	20.6667
Savoy	17MW0828	PRE0482	PI665141	14PV0418	3	YES	YES	YES	22	109_112	12	Y	24	42	32	54	24	42	26.6667
Savoy	17MW0829	Keninke	PI526108	14PV0784	3	NO	NO	NO	22	113_116	12	N	12	46	8	39	8	40	9.33333
Savoy	17MW0830	IS_20043	PI514456	15PV1064	3	NO	NO	NO	22	117_120	12	N	14	37	19	40	22	43	18.3333
Savoy	17MW0831	ETS_2783	PI454019	15PV0523	3	NO	NO	NO	22	121_124	16	N	32	62	32	44	30	52	31.3333
Savoy	17MW0832	PRE0384	NSL54165	14PV0665	3	YES	YES	YES	22	125_128	16	Y	19	42	14	39	18	44	17
Savoy	17MW0833	ETS_3262	PI454848	15PV0525	3	NO	NO	NO	22	129_132	16	N	22	60	22	71	29	54	24.3333
Savoy	17MW0834	PRE0975	PI330070	14PV0334	3	NO	YES	NO	22	133_136	16	N	24	39	18	39	22	42	21.3333
Savoy	17MW0835	PRE0339	PI570916	14PV0565	3	YES	YES	NO	22	137_140	16	Y	22	36	15	39	29	45	22
Savoy	17MW0836	CHK-A-Pacesetter	Pacesetter	NA					22	141_144	16	N	19	40	19	31	16	32	18
Savoy	17MW0837	PRE0413	PI660603	14PV0077	3	NO	NO	NO	22	145_148	16	N	16	41	17	34	17	36	16.6667
Savoy	17MW0838	PRE0019	PI147937	15PV0033	3	YES	YES	YES	22	149_152	16	Y	28	42	26	45	27	48	27
Savoy	17MW0839	CHR-SPX	SPX	Chromatin	3				22	153_156	16	N	13	39	17	41	14	40	14.6667
Savoy	17MW0840	Tchinlouol_B	PI506030B	15PV1043	3	NO	NO	NO	22	157_160	16	N	13	36	14	39	13	39	13.3333
Savoy	17MW0841	Ochuti	PI520982	15PV1071	3	NO	NO	NO	23	157_160	16	N	31	56	31	54	31	56	31
Savoy	17MW0842	PI453237	PI453237	15PV0785	3	NO	NO	NO	23	153_156	16	N	33	54	32	52	25	49	30
Savoy	17MW0843	PRE0563	PI660587	14PV0438	3	YES	YES	YES	23	149_152	16	Y	32	40	33	44	29	52	31.3333
Savoy	17MW0844	IS_26849	PI570393	15PV1222	3	NO	NO	NO	23	145_148	16	N	31	54	29	57	31	54	30.3333
Savoy	17MW0845	PRE0567	NSL51982	15PV0504	3	NO	NO	NO	23	141_144	16	N	13	33	22	38	22	46	19
Savoy	17MW0846	PRE0240	PI660612	14PV0771	3	YES	YES	YES	23	137_140	16	Y	32	61	29	62	29	64	30
Savoy	17MW0847	PRE0048	PI152591	14PV0199	3	NO	NO	NO	23	133_136	16	N	23	62	24	42	23	52	23.3333
Savoy	17MW0848	ZMA_5379	PI505741	15PV0514	3	NO	NO	NO	23	129_132	16	N	14	36	21	42	23	36	19.3333
Savoy	17MW0849	CHK-D_PRE0146	PI276801	15PV0069					23	125_128	16	Y	21	42	16	32	23	42	20
Savoy	17MW0850	Ochuti	PI521032	15PV1076	3	NO	NO	NO	23	121_124	16	N	17	36	17	30	17	33	17
Savoy	17MW0851	IS_11228	PI329471	15PV0911	3	NO	NO	NO	23	117_120	12	N	22	54	28	59	28	56	26
Savoy	17MW0852	ZM_0791	PI524916	15PV1115	3	NO	NO	NO	23	113_116	12	N	32	44	33	45	34	50	33
Savoy	17MW0853	PRE0924	NSL55731	14PV0566	3	YES	YES	YES	23	109_112	12	Y	22	42	22	39	22	42	22
Savoy	17MW0854	PRE0297	NSL50634	14PV0517	3	NO	NO	NO	23	105_108	12	N	12	28	14	39	13	37	13
Savoy	17MW0855	PRE0064B	PI152736B	15PV0544	3	NO	NO	NO	23	101_104	12	N	50	61	28	44	33	52	37
Savoy	17MW0856	PRE0349	NSL51969	14PV0757	3	YES	YES	YES	23	97_100	12	Y	23	42	33	49	24	49	26.6667
Savoy	17MW0857	PI452940	PI452940	15PV0703	3	NO	NO	NO	23	93_96	12	N	23	42	23	56	26	40	24
Savoy	17MW0858	MA38	PI508366	15PV0528	3	NO	NO	NO	23	89_92	12	N	18	33	22	34	26	42	22
Savoy	17MW0859	CHK-E_PRE0295	PI660560	15PV0216					23	85_88	12	Y	19	42	14	38	16	38	16.3333
Savoy	17MW0860	PI453236	PI453236	15PV0784	3	NO	NO	NO	23	81_84	12	N	22	38	24	38	23	44	23
Savoy	17MW0861	PI452968	PI452968	15PV0710	1	NO	NO	NO	23	77_80	8	N	21	48	26	52	29	37	25.3333
Savoy	17MW0862	PRE0859	NSL55279	14PV0568	1	NO	NO	NO	23	73_76	8	N	28	64	28	65	26	47	27.3333
Savoy	17MW0863	PRE0581	NSL55032	14PV0214	1	YES	YES	YES	23	69_72	8	Y	32	62	23	52	26	43	27
Savoy	17MW0864	SA_2299	PI276781	15PV0593	1	NO	NO	NO	23	65_68	8	N	28	43	23	30	23	46	24.6667
Savoy	17MW0865	PI452980	PI452980	15PV0711	1	NO	NO	NO	23	61_64	8	N	14	30	17	30	14	46	15
Savoy	17MW0866	PRE0007	PI147838	14PV0789	1	YES	YES	YES	23	57_60	8	Y	22	44	38	44	26	46	28.6667
Savoy	17MW0867	PRE0449	PI591377	12PV2505	1	NO	NO	NO	23	53_56	8	N	29	47	18	31	17	34	21.3333
Savoy	17MW0868	PRE1031	PI330165	14PV0611	1	NO	NO	NO	23	49_52	8	N	23	44	23	54	25	45	23.6667
Savoy	17MW0869	CHK-B_Sakoika2	PI525882	14PV0693					23	45_48	8	Y	26	56	25	41	26	38	25.6667
Savoy	17MW0870	ETS_2510	PI453522	15PV0981	1	NO	NO	NO	23	41_44	8	N	31	42	21	32	30	52	27.3333
Savoy	17MW0871	ETS_4547_A	PI457178	14PV0126	1	NO	NO	NO	23	37_40	4	N	23	40	25	44	29	47	25.6667
Savoy	17MW0872	ETS_4541	PI457167	14PV0238	1	NO	NO	NO	23	33_36	4	N	32	53	27	52	31	53	30
Savoy	17MW0873	PI453257	PI453257	15PV0792	1	YES	NO	NO	23	29_32	4	Y	27	46	22	33	22	46	23.6667
Savoy	17MW0874	LANDI	PI569452	15PV1188	1	NO	NO	NO	23	25_28	4	N	15	42	16	41	14	36	15
Savoy	17MW0875	IS_10005	PI563329	14PV0688	1	NO	NO	NO	23	21_24	4	N	43	59	33	62	31	64	35.6667
Savoy	17MW0876	PI452988	PI452988	15PV0716	1	YES	NO	NO	23	17_20	4	Y	22	60	24	70	27	59	24.3333
Savoy	17MW0877	CHEDOMBA	PI156268	15PV0857	1	NO	NO	NO	23	13_16	4	N	26	57	28	44	23	46	25.6667
Savoy	17MW0878	IS_11265	PI329511	15PV0918	1	NO	NO	NO	23	9_12	4	N	16	42	19	44	24	42	19.6667
Savoy	17MW0879	CHK-A-Pacesetter	Pacesetter	NA					23	5_8	4	Y	13	28	13	24	14	30	13.3333
Savoy	17MW0880	PI453157	PI453157	15PV0760	1	NO	NO	NO	23	1_4	4	N	15	52	31	46	31	48	25.6667
Savoy	17MW0881	Ochuti	PI521041	15PV1077	1	NO	NO	NO	24	1_4	4	N	19	58	19	57	22	56	20
Savoy	17MW0882	PRE1049	PI329597	14PV0480	1	YES	YES	YES	24	5_8	4	Y	24	56	25	56	26	62	25
Savoy	17MW0883	Demba_Ile1	PI525665	14PV0599	1	NO	NO	NO	24	9_12	4	N	33	42	49	91	26	40	36
Savoy	17MW0884	IS_11059	PI329301	15PV0891	1	NO	NO	NO	24	13_16	4	N	23	62	26	60	29	62	26
Savoy	17MW0885	PRE0501	PI665144	14PV0225	1	YES	YES	YES	24	17_20	4	Y	29	62	26	43	29	57	28
Savoy	17MW0886	PI452804	PI452804	15PV0676	1	NO	NO	NO	24	21_24	4	N	42	59	41	49	43	57	42
Savoy	17MW0887	ZMA_5292	PI505719	14PV0583	1	NO	NO	NO	24	25_28	4	N	41	62	33	52	42	58	38.6667
Savoy	17MW0888	CHK-E_PRE0295	PI660560	15PV0216					24	29_32	4	Y	12	29	12	30	11	28	11.6667
Savoy	17MW0889	PRE1047	PI329311	14PV0055	1	NO	NO	NO	24	33_36	4	N	21	38	22	62	23	59	22
Savoy	17MW0890	IS_11090	PI329333	15PV0896	1	NO	NO	NO	24	37_40	4	N	24	43	22	42	22	42	22.6667
Savoy	17MW0891	IS_11160	PI329403	15PV0907	1	NO	NO	NO	24	41_44	8	N	23	59	27	62	28	62	26
Savoy	17MW0892	PRE0333	PI267650	14PV0752	1	YES	YES	YES	24	45_48	8	Y	28	72	31	59	26	59	28.3333
Savoy	17MW0893	TONNETOLOO	PI563351	15PV1167	1	NO	NO	NO	24	49_52	8	N	34	59	39	50	26	63	33
Savoy	17MW0894	PRE0863B	NSL55345B	15PV0573	1	NO	NO	NO	24	53_56	8	N	24	60	29	58	27	64	26.6667
Savoy	17MW0895	PI453121	PI453121	15PV0751	1	YES	NO	NO	24	57_60	8	Y	27	75	31	62	42	67	33.3333
Savoy	17MW0896	ETS_4118	PI456419	14PV0650	1	NO	NO	NO	24	61_64	8	N	29	43	32	49	29	50	30
Savoy	17MW0897	IS_11572	PI329841	15PV0948	1	NO	NO	NO	24	65_68	8	N	22	33	22	42	25	52	23
Savoy	17MW0898	CHK-F_PRE1441	PI524948	15PV0160					24	69_72	8	Y	26	42	29	54	22	56	25.6667
Savoy	17MW0899	PI452995	PI452995	15PV0720	1	NO	NO	NO	24	73_76	8	N	26	54	24	47	21	40	23.6667
Savoy	17MW0900	IS_11201	PI329444	15PV0909	1	NO	NO	NO	24	77_80	8	N	23	62	23	49	28	50	24.6667
Savoy	17MW0901	PRE0519	PI665077	12PV2208	3	NO	NO	NO	24	81_84	12	N	11	26	16	23	12	27	13
Savoy	17MW0902	PRE1118	PI665103	15PV0527	3	YES	YES	YES	24	85_88	12	Y	19	37	24	42	22	36	21.6667
Savoy	17MW0903	Adjito	PI506073	14PV0526	3	NO	NO	NO	24	89_92	12	N	13	21	13	29	13	27	13
Savoy	17MW0904	IS_11301	PI329550	15PV0925	3	NO	NO	NO	24	93_96	12	N	37	52	32	60	32	54	33.6667
Savoy	17MW0905	PRE0368	NSL54318	14PV0769	3	YES	YES	YES	24	97_100	12	Y	32	57	36	72	32	66	33.3333
Savoy	17MW0906	IS_11300	PI329549	14PV0543	3	NO	NO	NO	24	101_104	12	N	24	54	23	50	26	49	24.3333
Savoy	17MW0907	Sakoika1	PI525876	14PV0645	3	NO	NO	NO	24	105_108	12	N	16	45	16	44	16	44	16
Savoy	17MW0908	CHK-D_PRE0146	PI276801	15PV0069					24	109_112	12	Y	22	52	19	48	22	52	21
Savoy	17MW0909	PI452942	PI452942	15PV0704	3	NO	NO	NO	24	113_116	12	N	26	62	23	64	30	63	26.3333
Savoy	17MW0910	Eme_Na	PI526078	14PV0202	3	NO	NO	NO	24	117_120	12	N	12	32	14	77	8	64	11.3333
Savoy	17MW0911	PRE0435	PI665115	14PV0174	3	NO	NO	NO	24	121_124	16	N	12	42	13	41	13	39	12.6667
Savoy	17MW0912	PRE0272	PI651168	15PV0575	3	YES	YES	YES	24	125_128	16	Y	32	52	22	53	22	51	25.3333
Savoy	17MW0913	NyachongRao	PI521086	15PV1083	3	NO	NO	NO	24	129_132	16	N	27	54	16	49	24	52	22.3333
Savoy	17MW0914	IS_11576	PI329845	14PV0644	3	NO	NO	NO	24	133_136	16	N	37	52	31	52	32	54	33.3333
Savoy	17MW0915	PRE0159	PI276820	14PV0822	3	YES	YES	YES	24	137_140	16	Y	44	62	46	70	47	69	45.6667
Savoy	17MW0916	MN_2365	PI156489	15PV0862	3	NO	NO	NO	24	141_144	16	N	28	58	90	110	30	59	49.3333
Savoy	17MW0917	Kalla_Niegue	PI525968	15PV1129	3	NO	NO	NO	24	145_148	16	N	13	51	18	49	12	48	14.3333
Savoy	17MW0918	CHK-B_Sakoika2	PI525882	14PV0693					24	149_152	16	Y	19	39	12	41	14	45	15
Savoy	17MW0919	IS_11390	PI329645	15PV0938	3	NO	NO	NO	24	153_156	16	N	31	53	23	52	26	52	26.6667
Savoy	17MW0920	IS_13554	PI291081	15PV0884	3	NO	NO	NO	24	157_160	16	N	34	56	37	66	37	69	36
Savoy	17MW0921	IS_3046	PI267633	15PV0876	3	NO	NO	NO	25	157_160	16	N	22	44	26	55	28	44	25.3333
Savoy	17MW0922	SA_2362	PI276844	15PV0881	3	NO	NO	NO	25	153_156	16	N	24	46	31	49	42	49	32.3333
Savoy	17MW0923	PRE0138	PI276789	14PV0604	3	YES	YES	YES	25	149_152	16	Y	37	50	37	62	33	64	35.6667
Savoy	17MW0924	PI453433	PI453433	15PV0834	3	NO	NO	NO	25	145_148	16	N	24	60	25	44	34	54	27.6667
Savoy	17MW0925	PI452844	PI452844	15PV0684	3	NO	NO	NO	25	141_144	16	N	26	35	23	37	26	41	25
Savoy	17MW0926	CHK-E_PRE0295	PI660560	15PV0216					25	137_140	16	Y	13	46	13	32	13	34	13
Savoy	17MW0927	PRE0012	PI147922	14PV0768	3	NO	NO	NO	25	133_136	16	N	16	33	16	34	17	30	16.3333
Savoy	17MW0928	Kulum	PI524689	15PV1109	3	NO	NO	NO	25	129_132	16	N	33	43	18	42	24	42	25
Savoy	17MW0929	PRE0303	PI660565	14PV0710	3	YES	YES	YES	25	125_128	16	Y	13	33	13	50	24	36	16.6667
Savoy	17MW0930	CHIMPAMBA	PI156326	15PV0858	3	NO	NO	NO	25	121_124	16	N	33	51	29	59	33	77	31.6667
Savoy	17MW0931	PRE0589	PI665139	14PV0136	3	NO	NO	NO	25	117_120	12	N	33	52	38	54	33	59	34.6667
Savoy	17MW0932	Nyatanganyika	PI521175	15PV1089	3	NO	NO	NO	25	113_116	12	N	22	62	32	56	24	46	26
Savoy	17MW0933	PRE0256	NSL50448	14PV0758	3	YES	YES	YES	25	109_112	12	Y	17	56	18	48	16	42	17
Savoy	17MW0934	PRE0064A	PI152736A	14PV0470	3	NO	NO	NO	25	105_108	12	N	33	52	32	62	33	54	32.6667
Savoy	17MW0935	PRE0080	PI153860	14PV0337	3	NO	YES	NO	25	101_104	12	N	14	44	22	43	13	42	16.3333
Savoy	17MW0936	PRE0252	PI665107	14PV0772	3	YES	YES	YES	25	97_100	12	Y	18	38	19	32	13	33	16.6667
Savoy	17MW0937	CHK-A-Pacesetter	Pacesetter	NA					25	93_96	12	N	22	33	18	42	13	36	17.6667
Savoy	17MW0938	PRE0372	PI660600	14PV0400	3	NO	NO	NO	25	89_92	12	N	30	56	32	44	23	43	28.3333		62
Savoy	17MW0939	PRE0306	PI665091	14PV0828	3	YES	YES	YES	25	85_88	12	Y	35	44	29	44	33	60	32.3333
Savoy	17MW0940	IS_9191	PI563216	15PV1159	3	NO	NO	NO	25	81_84	12	N	33	72	36	68	32	69	33.6667
Savoy	17MW0941	ETS_3181	PI454687	14PV0651	1	NO	NO	NO	25	77_80	8	N	33	60	26	59	22	59	27
Savoy	17MW0942	IS_11904	PI330184	15PV0967	1	NO	NO	NO	25	73_76	8	N	13	44	23	59	26	56	20.6667
Savoy	17MW0943	PRE0188	PI285043	14PV0407	1	YES	YES	YES	25	69_72	8	Y	16	48	16	36	74	36	35.3333
Savoy	17MW0944	PRE0029	PI148093	15PV0037	1	NO	NO	NO	25	65_68	8	N	31	51	31	50	31	52	31
Savoy	17MW0945	PI453118	PI453118	15PV0749	1	NO	NO	NO	25	61_64	8	N	34	41	31	69	36	59	33.6667
Savoy	17MW0946	CHK-C_PRE0028	PI148089	15PV0036					25	57_60	8	Y	26	76	34	68	41	60	33.6667
Savoy	17MW0947	Mashila	PI329367	15PV0899	1	NO	NO	NO	25	53_56	8	N	34	35	31	46	33	48	32.6667
Savoy	17MW0948	PI453494	PI453494	15PV0839	1	NO	NO	NO	25	49_52	8	N	26	52	29	49	26	41	27
Savoy	17MW0949	PRE0022	PI148083	15PV0034	1	YES	YES	YES	25	45_48	8	Y	38	50	26	49	29	50	31
Savoy	17MW0950	PI452891	PI452891	15PV0693	1	NO	NO	NO	25	41_44	8	N	22	46	28	42	33	49	27.6667
Savoy	17MW0951	ETS_4124	PI456431	14PV0584	1	NO	NO	NO	25	37_40	4	N	26	52	28	52	33	54	29
Savoy	17MW0952	ETS_4107A	PI456401A	14PV0308	1	NO	NO	NO	25	33_36	4	N	18	52	84	108	14	54	38.6667
Savoy	17MW0953	PRE0459	PI665116	15PV0138	1	YES	YES	YES	25	29_32	4	Y	21	49	31	49	26	62	26
Savoy	17MW0954	Mashila	PI329386	15PV0903	1	NO	NO	NO	25	25_28	4	N	43	72	38	67	32	64	37.6667
Savoy	17MW0955	PI452590	PI452590	15PV0623	1	NO	NO	NO	25	21_24	4	N	23	40	25	66	36	69	28
Savoy	17MW0956	ETS_4529	PI457145	14PV0812	1	YES	NO	NO	25	17_20	4	Y	21	56	31	54	25	62	25.6667
Savoy	17MW0957	CHK-B_Sakoika2	PI525882	14PV0693					25	13_16	4	N	28	44	36	48	36	54	33.3333
Savoy	17MW0958	PRE0865	NSL55350	14PV0275	1	NO	NO	NO	25	9_12	4	N	32	64	40	44	39	56	37
Savoy	17MW0959	PRE1203	PI383856	14PV0514	1	YES	YES	YES	25	5_8	4	Y	31	54	39	50	32	50	34
Savoy	17MW0960	PI452713	PI452713	15PV0658	1	NO	NO	NO	25	1_4	4	N	24	52	33	67	32	53	29.6667			45

## Sheet: Table_S3
			Table S3. Parameters extracted from canopy light profiles in erectophile and planophile sorghum accessions in summer 2018.
			Date		2020-08-12	2020-08-12	2020-08-12	2020-08-12	2020-08-12	2020-07-15	2020-08-12
			Accession	Type	PAR (ext)	PAR (Int)	Tau	Theta	LAI	K (Jul)	K (Aug)
			PRE 0159	Planophile	2072	170	0.0820463	33	3.68	3.4	3.673
			PRE 0250	Erectophile	2107	305	0.144756	33	4.04		3.294
			PI 452 931	Planophile	2005	57	0.0284289	34	4	3.21	3.462
			Eme Na	Erectophile	2152	245	0.113848	35	4.14	1.66	2.859
			Bassi Kaba	Erectophile	1932	180	0.0931677	36	4.33	1.8	2.732
			Sakoika	Erectophile	2065	156	0.0755448	37	4.5		3.169
			ETS 3077	Planophile	2069	28	0.0135331	39	7.08		4.137
			Doronko	Erectophile	2011	177	0.0880159	32	4.9	1.95	4.114
			Dagafara	Erectophile	2061	224	0.108685	32	6.34	1.91	3.18
			Tchinlouol B	Erectophile	2050	202	0.0985366	38	4.09		3.676
			Kinto	Erectophile	1919	62	0.0323085	40	5.81		5.09
			MRV 164	Planophile	2036	200	0.0982318	41	7.08	3.23	4.44
			Seguetena	Erectophile	2018	291	0.144202	46	3.06	1.81	3.473
			Bimbiri Ba	Erectophile	1886	30	0.0159067	44	6.8		3.8069
			PRE 0297	Erectophile	2022	94	0.0464886	46	6.63	2.76	3.828
			IS 12238	Planophile	1957	163	0.0832908	47	4.11	3.73	5.376
			PI 453 030	Planophile	1952	116	0.0594262	48	4.4	2.14	4.856
			PI 452 906	Planophile	1921	191	0.0994274	49	3.91		3.856
			PRE 1160	Planophile	1774	36	0.0202931	49	5.87		5.16
			Nieniko	Erectophile	2058	94	0.0456754	31	6.19		4.476
			Amo Koire	Erectophile	2150	307	0.142791	23	4.42	2.39	2.846
			PI 453 269	Planophile	2057	67	0.0325717	24	7.04		4.11
			Kade Balia	Planophile	2209	63	0.0285197	23	7.04	2.5	3.6702
			PI 453 246	Planophile	2201	241	0.109496	23	5.42		4.3447
			PRE 0296	Erectophile	2187	304	0.139003	23	4.41		3.136
			PI 452 511	Planophile	2236	39	0.0174419	23	7.99	2.65	4.3593
			Keninke	Erectophile	2176	463	0.212776	23	3.65	2.9	3.563
			IS 10105	Erectophile	2080	142	0.0682692	22	6.83		3.338
			PRE 1476	Erectophile	2050	134	0.0653659	23	3.22	2.87	3.6382
			PRE 0473	Planophile	2172	30	0.0138122	24	9.23		5.9251
			PRE 0484	Planophile	2143	10	0.00466636	24	10.06		5.8727
			No 242	Planophile	2118	22	0.0103872	24	9.08		5.1577
			IS 11219	Planophile	2143	163	0.0760616	25	5.64		4.4217
			PRE 0141	Planophile	2220	18	0.00810811	25	8.9		5.0818
			PRE 0136	Planophile	2162	49	0.0226642	26	8.99		5.5772
			Gassabi	Erectophile	2169	57	0.0262794	26	7.53		5.1398
			PI 453 217	Erectophile	1996	172	0.0861723	27	6.11		2.0354
			IS 11077	Planophile	1755	12	0.00683761	47	7.25		3.0074
			PRE 1442	Erectophile	2117	107	0.0505432	28	6.29	2.82	2.8704
			Masungi	Erectophile	2107	48	0.0227812	33	7.53		5.0254
			Paraxovon	Erectophile	2060	30	0.0145631	31	7.81		4.3644
			IS 11419	Planophile	2024	167	0.0825099	29	5.6	4.07	4.2
			PRE 0546	Erectophile	2013	171	0.0849478	30	5.55		5.0097
			Landi	Erectophile	2116	118	0.0557656	29	6.22	1.97	3.9771
			PI 452 804	Planophile	2028	40	0.0197239	28	7.66		4.1794
			PI 452 927	Planophile	2140	97	0.0453271	27	7.5	3.5	4.8049
			IS 13305	Planophile	1982	36	0.0181635	28	4.79		3.9518

## Sheet: Table_S4
Table S4. Photosynthetically active irradiance at six heights through the canopy of erectophile and planophile accessions, measured in summer 2020.
		Erectophile	Erectophile	Planophile	Erectophile	Erectophile	Erectophile	Erectophile	Planophile	Planophile	Planophile	Planophile	Planophile	Erectophile	Planophile	Erectophile	Planophile	Planophile	Planophile	Erectophile	Planophile	Erectophile	Erectophile	Erectophile	Planophile
Height	Depth	PI 453 246	PRE 0692	IS 11238	PRE 1476	Dagafara	Deri	Parkonge	Oka	PI 453 030	PI 452 511	Kade Balia	IS 11077	PRE 0062	PRE 0333	Eme Na	Mashila 9	IS 11068	MRV 164	Gadiaba Blema	PI 452 927	PI 453 217	Gassabi	PRE 0546	PRE 0347
1	0	1922	1876	2021	1905	1946	1814	1807	2008	1816	1907	1901	1884	1822	1924	1791	1826	1824	2020	1762	1816	1808	1739	1782	1795
0.8	0.2	1287	1853	1681	1731	1763	1742	1565	1615	1580	1217	1289	1471	1025	1345	1606	1268	951	1517	899	744	1329	969	1080	638
0.6	0.4	950	612	980	1195	1272	1323	637	922	814	860	611	405	642	544	556	510	206	917	420	263	1208	348	444	243
0.4	0.6	822	947	596	469	1114	844	500	246	157	300	705	312	308	204	390	93	77	167	241	133	312	230	86	113
0.2	0.8	630	746	317	320	871	502	324	117	99	144	373	144	202	91	93	44	60	66	113	96	68	146	38	73
0.1	0.9	464	448	122	249	703	599	229	94	57	59	212	56	137	31	78	36	49	46	53	57	29	93	33	46
	Tau	0.241415	0.238806	0.0603662	0.130709	0.361254	0.330209	0.126729	0.0468127	0.0313877	0.0309386	0.11152	0.029724	0.0751921	0.0161123	0.0435511	0.0197152	0.026864	0.0227723	0.0300795	0.0313877	0.0160398	0.053479	0.0185185	0.0256267
	K	1.514	1.4365	2.5212	2.1418	1.0368	1.3027	2.2143	3.3056	3.6121	3.3398	2.191	3.465	2.829	4.0198	3.2792	4.4198	4.4221	3.985	3.6084	3.9736	3.7915	3.1906	4.8929	3.9513
	Var	464	448	122	249	703	599	229	94	57	59	212	56	137	31	78	36	49	46	53	57	29	93	33	46

## Sheet: Table_S6
	Table S6. Parameters extracted from photosynthetic light response curves for erectophile and planophile sorghum accessions (sampled at upper and lower canopy levels, i.e. "high" vs. "low") in summer 2016.
						Light saturated carbon assimilation - measured	Quantum yield of carbon assimilation (on apparent basis, based on linear fit from light response curve)	Leaf absorptance (measured)	Quantum yield of carbon assimilation (on absorbed basis, based on linear fit from light response curve)	Convexity of assimilation vs. light curve (measured)	Day respiration (based on linear fit from light response curve)		Light saturated carbon assimilation (based on light response curve)	Convexity of assimilation vs. light response curve	Day respiration from assimilation vs. light response curve	Fv'/Fm' at saturating light	PhiPSII at saturating light	Slope of electron transport vs. light response curve	Ratio of quantum yield of electron transport / quantum yield of assimilation (both based on linear fit)	Initial slope of stomatal conductance vs. light response curve	Light saturated stomatal conductance	Convexity of stomatal conductance vs. light response curve	Stomatal conductance at zero light (based on stomatal conductance vs. light response curve)	Electron transport at saturating light (based on electron transport vs. light response curve)	Convexity of electron transport vs. light response curve	Light experienced on August sunny day (midday)	Carbon assimilation of leaf at ambient light on sunny (midday) August day	Electron transport of leaf at ambient light on sunny (midday) August day	Stomatal conductance of leaf at ambient light on sunny (midday) August day
		Units				μmol m-2 s-1	mol mol-1	NA	mol mol-1	NA	μmol m-2 s-1	mol mol-1	μmol m-2 s-1	NA	μmol m-2 s-1	mol mol-1	mol mol-1	mol mol-1	mol mol-1	mol μmol-1	mol m-2 s-1	NA	mol m-2 s-1	μmol m-2 s-1	NA	μmol m-2 s-1	μmol m-2 s-1	μmol m-2 s-1	mol m-2 s-1
		Varietal	Structure	Level	Site	A_measured	Qyield-Lin	Abs	QyieldAbsLin	Convexity	Rd-Lin	Qyield-Nlin	Asat-nlin	Convexity	Rd-Nlin	Fv'Fm' (saturating light)	PhiPSII (saturating light)	ETR_Slope	PhiJ/PhiCO2	Gs_Slope	Gs_max	Gs_Convexity	Gs_Zero	Jmax	J_Convexity	Light	Photo_ambient	ETR_ambient	Gs_ambient	Var	ETR 2200	ETR 80
		Oka	Planophile	Upper	Urbana	32.3395	0.05885	0.849	0.0603057	0.75	1.4576	0.0633	36.5655	0.2868	1.633	0.3525	0.1175	0.338351	5.61061	0.17905	178.065	0.5485	7.653	219.783	0.76675	2013	27.2218	197.149	146.463	178.065	202.195	26.2384
		Oka	Planophile	Lower	Urbana	7.093	0.02525	0.887	0.0247661	0.75	0.537	0.0341	7.933	0.05685	0.6314	0.2545	0.026	0.205087	8.28098	0.1498	33.135	0.1963	6.932	128.397	0.842	124	1.51313	23.1353	19.4274	33.135	121.344	16.0449
		Oka	Planophile	Upper	Savoy	35.6	0.0582	0.849	0.0596396	0.8	1.3107	0.0826	52.768	0.01	1.895	0.344	0.128	0.407645	6.83514	0.4026	240.6	0.01	6.59	269.708	0.5816	1567	30.4571	216.309	181.114	240.6	234.848	30.9347
		Oka	Planophile	Lower	Savoy	5.417	0.0155	0.887	0.0152029	0.8	0.7048	0.0312	8.361	0.01	0.7726	0.209	0.02	0.26617	17.5078	0.073	27.37	0.01	2	95.3359	0.545	96	0.417498	21.1612	7.58849	27.37	88.2165	19.113
		Gadiaba_Blema	Erectophile	Upper	Urbana	34.81	0.0603	0.84	0.0624536	0.75	1.542	0.0685	35.88	0.6562	1.751	0.316	0.111	0.368118	5.89426	0.3206	176.81	0.5467	9.54	25.366	0.9502	1029	25.2559	25.2693	144.226	176.81	25.3253	22.0751
		Gadiaba_Blema	Erectophile	Lower	Urbana	15.4784	0.0439667	0.857	0.0446336	0.75	0.591667	0.0567333	16.6163	0.444533	0.776	0.323667	0.0523333	0.346187	7.7562	0.121267	62.18	0.383667	18.3967	139.791	0.780967	324	7.5138	78.8437	45.1872	62.18	133.569	26.3539
		Gadiaba_Blema	Erectophile	Upper	Savoy	22.812	0.0334	0.84	0.0345929	0.8	1.13	0.062	24.28	0.551	1.33	0.334	0.11	0.3465	10.0165	0.5576	144.063	0.01	7.34	355.201	0.6519	1211	15.9353	234.294	126.245	144.063	292.058	26.9498
		Gadiaba_Blema	Erectophile	Lower	Savoy	7.13	0.0302	0.857	0.0306581	0.8	1.5966	0.0384	8.873	0.375	1.676	0.196	0.046	0.26574	8.66785	0.0655	27.73	0.6889	10.452	28.0556	0.833	367	3.56359	25.7464	26.9506	27.73	27.8234	16.9441
		IS_11269	Planophile	Upper	Urbana	33.3692	0.0678	0.849	0.069477	0.75	0.958	0.0505	35.991	0.493	0.574	0.406	0.174	0.457586	6.58615	0.1736	202.86	0.5667	3.12	175.429	0.4963	1670	28.6056	152.887	145.919	202.86	160.165	32.806
		IS_11269	Planophile	Lower	Urbana	9.16433	0.021	0.887	0.0205975	0.75	0.351	0.0346333	10.351	0.3	0.4	0.333867	0.0366667	0.333964	16.2138	0.0723333	44.341	0.286333	2.699	125.875	0.677633	76	0.914195	22.2941	7.73571	44.341	118.525	24.7622
		IS_11269	Planophile	Upper	Savoy	26.04	0.0476	0.849	0.0487774	0.8	1.0767	0.04905	14.634	0.4895	1.1835	0.2955	0.0485	0.298399	6.11756	0.2815	44.295	0.275	36.708	107.41	0.67135	1899	12.1842	98.9071	78.4409	44.295	101.331	22.008
		IS_11269	Planophile	Lower	Savoy	7.94	0.0546	0.887	0.0535536	0.8	1.296	0.0735	24.958	0.134	1.41	0.3295	0.1145	0.432014	8.06696	0.3327	166.33	0.01	12.28	154.906	0.32325	70	1.68018	25.0437	32.7307	166.33	138.834	29.7687
		PRE0333	Planophile	Upper	Urbana	27.8651	0.08815	0.849	0.0903304	0.75	1.9214	0.0805	30.455	0.3172	1.4238	0.368	0.1105	0.345843	3.82864	0.30105	154.215	0.14595	11.7414	80.0486	0.7166	1942	24.6077	76.2495	136.861	154.215	77.554	24.5804
		PRE0333	Planophile	Lower	Urbana	16.0663	0.0638	0.887	0.0625772	0.75	0.3966	0.05615	31.7905	0.3135	1.7055	0.3175	0.061	0.298929	4.77697	0.2727	71.737	0.0335	9.471	153.448	0.95865	74	3.3644	20.7285	25.3119	71.737	151.571	23.7348
		PRE0333	Planophile	Upper	Savoy	27.99	0.0625667	0.849	0.0641143	0.8	1.92853	0.0741	33.9	0.01	1.874	0.34	0.155	0.431991	6.73783	0.4376	247.305	0.01	28.688	74.7676	0.01	2075	24.1921	68.0841	223.384	247.305	69.3615	23.6861
		PRE0333	Planophile	Lower	Savoy	33.1435	0.0289333	0.887	0.0283788	0.9	1.663	0.0448	20.912	0.63975	1.2797	0.372	0.1	0.427578	15.0668	0.1664	99.15	0.393	12.805	98.7575	0.6471	92	0.557769	31.4789	26.7323	99.15	94.992	29.6989
		PRE0550	Planophile	Upper	Urbana	39.225	0.0722	0.849	0.0739859	0.075	1.895	0.07075	40.9135	0.6145	1.706	0.313	0.135	0.372374	5.03304	0.2591	156.965	0.534	38.475	217.493	0.87685	1987	33.5858	204.747	173.191	156.965	208.707	29.231
		PRE0550	Planophile	Lower	Urbana	13.331	0.03155	0.887	0.0309453	0.75	0.6985	0.03385	14.0015	0.538	0.518	0.301	0.0615	0.281867	9.10855	0.1923	67.52	0.37185	14.882	117.689	0.9015	102	1.84125	26.3245	31.2204	67.52	115.104	22.0487
		PRE0550	Planophile	Upper	Savoy	30.31	0.0433	0.849	0.044371	0.8	1.06015	0.0526	22.9945	0.3613	1.065	0.357	0.0815	0.333045	7.50592	0.31175	73.3	0.402	36.032	42.9149	0.92065	1867	17.6196	42.2009	103.964	73.3	42.7052	24.1705
		PRE0550	Planophile	Lower	Savoy	7.791	0.0248	0.887	0.0243247	1	0.9097	0.0331	8.488	0.4377	1.06	0.381	0.052	0.384923	15.8244	0.1621	25.73	0.924	7.546	126.367	0.9476	72	0.488678	25.778	18.5865	25.73	125.228	30.2933
		IS_11077	Planophile	Upper	Urbana	24.9691	0.0479	0.849	0.0490848	0.875	1.2008	0.0529	27.873	0.6066	1.3445	0.347	0.0905	0.318999	6.49894	0.1887	123.685	0.675	10.5965	70.2871	0.84395	1966	22.7715	68.1598	119.556	123.685	69.1091	23.6487
		IS_11077	Planophile	Lower	Urbana	13.4817	0.0258	0.887	0.0253055	0.9029	1.12885	0.0368	13.481	0.904	1.547	0.3615	0.0645	0.343632	13.5793	0.2363	63.95	0.8575	11.1495	306.233	0.6337	105	1.18208	32.537	34.1251	63.95	257.507	26.5662
		IS_11077	Planophile	Upper	Savoy	44.94	0.0944	0.849	0.096735	0.8	2.92	0.0704	50.76	0.438	2.219	0.363	0.149	0.369565	3.82038	0.163	168.22	0.976	41.227	133.848	0.9032	2034	39.6556	129.628	205.57	168.22	131.396	28.8008
		IS_11077	Planophile	Lower	Savoy	20.425	0.032175	0.887	0.0315583	0.8	1.00845	0.040975	24.3728	0.20785	0.97725	0.3225	0.075	0.292104	9.25601	0.201925	113.867	0.428325	8.46625	130.275	0.804625	112	1.83025	29.111	28.6075	113.867	124.437	22.4547
		Nieniko_Dagafara	Erectophile	Upper	Urbana	30.074	0.04705	0.84	0.0487304	0.8125	1.0815	0.055	30.3715	0.787	1.372	0.3215	0.108	0.344956	7.07887	0.33665	122.39	0.46685	16.0565	50.8195	0.94695	1667	25.6301	50.5413	124.576	122.39	50.6275	26.1295
		Nieniko_Dagafara	Erectophile	Lower	Urbana	7.21495	0.031	0.857	0.0314702	0.75	0.725	0.0269	8.1395	0.0925	0.626	0.211	0.034	0.228483	7.2603	0.15035	35.4375	0.416	4.025	298.025	0.65255	409	4.06946	75.9242	29.2341	35.4375	230.335	17.8821
		Nieniko_Dagafara	Erectophile	Upper	Savoy	22.73	0.0625333	0.84	0.0647667	0.82725	2.1415	0.0531333	34.1153	0.444033	1.72273	0.297333	0.118667	0.327765	5.0607	0.1886	134.687	0.783	9.23	113.834	0.928267	1730	25.5538	111.695	128.881	134.687	112.346	25.6843
		Nieniko_Dagafara	Erectophile	Lower	Savoy	14.738	0.04155	0.857	0.0421803	0.8	1.3222	0.05365	16.6395	0.319	1.4225	0.3185	0.056	0.308601	7.31624	0.43675	77.03	0.2067	34.9	60.8263	0.914	428	7.46139	55.5317	92.0042	77.03	60.3205	23.4262
		Bassi_Kaba	Erectophile	Upper	Urbana	25.8009	0.08665	0.84	0.0897446	0.75	1.5027	0.06705	26.71	0.62525	0.852	0.3715	0.09	0.321485	3.58222	0.29365	124.97	0.6431	19.5305	109.681	0.89525	1098	21.7893	104.598	125.838	124.97	107.656	24.9493
		Bassi_Kaba	Erectophile	Lower	Urbana	10.1624	0.03895	0.857	0.0395408	0.75	0.247	0.07085	11.5585	0.0521	0.3955	0.343	0.043	0.348825	8.82188	0.1792	47.7245	0.3439	7.3155	212.044	0.4535	167	3.59674	45.9694	27.5155	47.7245	181.369	25.9314
		Bassi_Kaba	Erectophile	Upper	Savoy	21.06	0.0472	0.84	0.0488857	0.8	1.01705	0.04825	24.524	0.2174	1.053	0.305	0.08	0.274544	5.61604	0.3313	132.425	0.10785	12.984	204.341	0.7829	1867	18.371	180.624	123.821	132.425	186.302	21.419
		Bassi_Kaba	Erectophile	Lower	Savoy	27.35	0.04705	0.857	0.0477637	0.8	0.64315	0.0569	29.5628	0.5405	0.8476	0.354	0.1085	0.361353	7.56544	0.37765	156.185	0.15925	9.94	81.511	0.8713	334	10.1659	66.6869	82.7072	156.185	80.3484	27.1613
		Amo_Koire	Erectophile	Upper	Urbana	17.2671	0.0418	0.84	0.0432929	0.99805	1.2599	0.01815	17.265	0.998	0.7575	0.3015	0.0795	0.250765	5.79229	0.07515	98.535	0.992	18.045	107.465	0.81985	1767	15.9924	101.527	114.529	98.535	103.188	19.3
		Amo_Koire	Erectophile	Lower	Urbana	8.4763	0.0351	0.857	0.0356324	0.75	0.7745	0.0422	9.78	0.01	0.92	0.228	0.0033	0.33168	9.30838	0.0906	44.426	0.034	15.809	31.9193	1	342	4.28864	31.2861	34.2157	44.426	31.9193	26.5344
		Amo_Koire	Erectophile	Upper	Savoy	36.68	0.0552	0.84	0.0571714	0.8	0.8923	0.035	42.204	0.5027	0.4374	0.353	0.124	0.333529	5.83385	0.136	180	0.9	16.6	46.717	0.673	1878	31.9547	45.4657	172.291	180	45.7234	21.0427
		Amo_Koire	Erectophile	Lower	Savoy	14.91	0.0474	0.857	0.048119	0.8	0.722	0.0724	16.883	0.177	1.134	0.32	0.059	0.294094	6.11181	0.267	72.11	0.01	20	135.675	0.912	225	5.53026	56.6261	52.854	72.11	132.663	23.11
		Keninke	Erectophile	Upper	Urbana	20.4665	0.0682333	0.84	0.0706702	0.75	2.03967	0.05925	21.825	0.252	1.3585	0.2885	0.0595	0.316822	4.4831	0.2231	96.7745	0.47745	20.115	243.93	0.7561	1288	15.7504	194.557	100.55	96.7745	219.36	24.6688
		Keninke	Erectophile	Lower	Urbana	14.1415	0.0597	0.857	0.0606056	0.75	2.0969	0.0955	17.62	0.01	2.06	0.299	0.056	0.319811	5.27692	0.958	196.34	0.01	32.478	111.565	0.882	226	4.96504	58.1113	135.702	196.34	109.198	24.7521
		Keninke	Erectophile	Upper	Savoy	33.805	0.059	0.84	0.0611071	0.8	1.43045	0.0526	32.39	0.073	1.2535	0.336	0.094	0.321794	5.26606	1.549	149.98	0.01	37.26	74.03	0.9	1674	22.4442	72.8	179.113	149.98	73.1862	24.5282
		Keninke	Erectophile	Lower	Savoy	9.835	0.046285	0.857	0.0469871	0.8	0.58125	0.0437	13.8	0.01	0.806	0.301	0.0385	0.306293	6.51866	2.106	50.294	0.01	10.242	147.982	0.88525	220	4.82703	57.1614	55.6513	50.294	143.525	23.9717
		Parkonge	Erectophile	Upper	Urbana	45.465	0.09045	0.84	0.0936804	0.75	2.4912	0.07765	56.53	0.01	1.69	0.3875	0.1295	0.324574	3.46469	0.1711	190.655	0.8815	23.355	199.26	0.877605	1644	36.9322	185.771	187.023	190.655	190.749	25.5076
		Parkonge	Erectophile	Lower	Urbana	11.7333	0.0362	0.857	0.0367491	0.75	0.683	0.04215	14.875	0.01	0.75285	0.2765	0.061	0.290797	7.91304	0.3265	53.385	0.28	9.51	125.328	0.505	413	6.27358	67.9151	50.2194	53.385	113.266	21.1404
		Parkonge	Erectophile	Upper	Savoy	28.1055	0.05265	0.84	0.0545304	0.8	1.484	0.05125	30.2622	0.5638	1.33425	0.333	0.1015	0.345265	6.33161	0.1567	120.735	0.83965	22.7	156.635	0.91105	1487	22.8675	150.519	129.098	120.735	153.192	27.1162
		Parkonge	Erectophile	Lower	Savoy	11.015	0.0764	0.857	0.0775589	0.8	1.53085	0.0947	12.967	0.17	1.0575	0.323	0.052	0.299699	3.86415	0.2767	23.112	0.378	18.255	40.4804	0.8495	445	7.83452	37.2078	38.8061	23.112	40.0898	20.7106
		Mashila 9	Planophile	Upper	Urbana	16.9296	0.0481	0.849	0.0492898	0.75	1.2845	0.14675	18.41	0.3535	1.098	0.2755	0.0615	0.27811	5.64235	0.37095	72.72	0.498	47.895	167.413	0.60225	2098	14.7948	145.045	117.213	72.72	148.486	21.0452
		Mashila 9	Planophile	Lower	Urbana	5.3367	0.0188	0.887	0.0184397	0.75	0.86865	0.01585	5.61	0.4995	0.792	0.221	0.0245	0.254226	13.7869	0.084	14.89	0.511775	18.802	80.7076	0.5991	79	0.276479	16.9999	24.0461	14.89	75.9264	18.2108
		Mashila 9	Planophile	Upper	Savoy	29.615	0.05575	0.849	0.057129	0.84	1.6638	0.0845	24.629	0.13115	2.343	0.351	0.1205	0.409455	7.16721	0.266	206.58	0.095	11.305	166.918	0.46325	2203	18.7681	148.367	166.945	206.58	150.673	29.3862
		Mashila 9	Planophile	Lower	Savoy	19.1375	0.03925	0.887	0.0384977	0.8	0.92245	0.0669	20.401	0.27185	1.49335	0.3475	0.079	0.351139	9.12104	0.1454	87.01	0.6705	27.035	93.7679	0.79	86	1.72643	26.1912	38.9199	87.01	91.204	25.9969
		P1452577	Planophile	Upper	Urbana	29.4576	0.07175	0.849	0.0735247	0.75	1.93925	0.06275	11.715	0.295	1.065	0.323	0.11	0.415136	5.64621	0.2705	195.25	0.418	28.7865	84.5291	0.3209	1987	9.02605	77.7787	186.132	195.25	79.3956	25.634
		P1452577	Planophile	Lower	Urbana	10.8247	0.0466	0.887	0.0457069	0.75	1.2771	0.1425	36.3585	0.01	2.96	0.3085	0.0355	0.226586	4.95736	0.1889	40.5045	0.864	11.486	78.1655	0.99275	167	4.43813	35.4657	37.0679	40.5045	78.0604	18.0874
		P1452577	Planophile	Upper	Savoy	24.555	0.05125	0.849	0.0525177	0.85975	1.3786	0.04025	26.242	0.73245	0.927	0.275	0.0815	0.31182	5.93743	0.10235	114.385	0.9773	13.8825	45.1163	0.86505	2213	22.7698	44.2042	125.787	114.385	44.6959	22.087
		P1452577	Planophile	Lower	Savoy	7.133	0.02245	0.887	0.0220197	0.83	1.0636	0.02975	8.218	0.43035	1.111	0.2765	0.0345	0.232728	10.5691	0.14615	39.606	0.01	20.4815	55.7174	0.97165	154	1.36431	32.3605	34.8663	39.606	55.526	18.3623
		PRE0692	Erectophile	Upper	Urbana	18.2641	0.05635	0.84	0.0583625	0.8735	2.08858	0.0965	22.155	0.158	1.89	0.3355	0.0725	0.351132	6.0164	0.10505	80.1235	0.42025	16.313	274.263	0.6885	1897	16.2662	231.568	79.4568	80.1235	240.422	27.1606
		PRE0692	Erectophile	Lower	Urbana	18.7129	0.0577	0.857	0.0585753	0.7523	0.81905	0.04305	19.4905	0.6105	0.402	0.406	0.082	0.337944	5.76941	0.1754	92.03	0.6257	8.688	209.225	0.8451	112	4.1431	33.4912	26.6935	92.03	198.082	26.443
		PRE0692	Erectophile	Upper	Savoy	31.46	0.0792	0.84	0.0820286	0.8	0.81	0.0593	42.905	0.508	1.118	0.344	0.13	0.347735	4.2392	0.4925	188.55	0.26565	27.4	23.606	0.88375	1789	34.9199	23.4911	189.216	188.55	23.5193	18.9248
		PRE0692	Erectophile	Lower	Savoy	14.375	0.0291	0.857	0.0295414	0.8	1.3828	0.0491	19.186	0.01	1.4585	0.183	0.0505	0.402236	13.616	1.01	2.01	3.01	4.01	143.185	0.01	202	2.6617	48.592	6.0619	2.01	123.391	26.3136
		IS_11068	Planophile	Upper	Urbana	18.0524	0.0447	0.849	0.0458057	0.75	1.3173	0.0278	18.706	0.647	0.994	0.289	0.064	0.250954	5.47868	0.0771	68.82	0.9109	14.063	93.8347	0.8084	1768	15.4735	88.3239	77.8781	68.82	90.4401	19.137
		IS_11068	Planophile	Lower	Urbana	6.081	0.0265	0.887	0.0259921	0.75	0.8421	0.0295	6.25	0.632	0.9	0.277	0.053	0.466139	17.9338	0.122	23.1	0.57	13.43	225.787	0.01	201	2.44718	62.6736	27.7947	23.1	185.32	32.0441
		IS_11068	Planophile	Upper	Savoy	21.715	0.0521	0.849	0.0533887	0.89	0.5159	0.05815	31.6575	0.6327	1.395	0.3875	0.1405	0.382362	7.16186	0.2744	134.847	0.6418	26.31	205.553	0.6979	1896	26.5651	183.178	147.879	134.847	189.005	29.1354
		IS_11068	Planophile	Lower	Savoy	5.5375	0.0292	0.887	0.0286404	0.8	0.6191	0.0737	15.5705	0.4925	0.883	0.3145	0.067	0.460337	16.073	0.14135	63.65	0.9905	23.7	64.3899	0.4775	123	2.19142	33.0288	41.0245	63.65	62.2591	26.8216
		Nieniko	Erectophile	Upper	Urbana	23.6969	0.05765	0.84	0.0597089	0.795	1.0423	0.0736	24.916	0.5307	0.8602	0.37	0.132	0.435441	7.29273	0.5239	149.31	0.01	20.95	145.233	0.4656	2210	21.2421	132.921	153.339	149.31	133.653	30.5018
		Nieniko	Erectophile	Lower	Urbana	11.5139	0.0378	0.857	0.0383734	0.75	0.307	0.04605	11.8045	0.57305	0.4373	0.303	0.048	0.278268	7.2516	1.0785	48.88	0.01	12.065	74.8189	0.9543	278	5.89865	59.1949	54.1439	48.88	74.3492	21.8496
		Nieniko	Erectophile	Upper	Savoy	28.0233	0.0647667	0.84	0.0670798	0.86	1.393	0.0744485	25.0475	0.40345	0.808	0.375	0.1065	0.343103	5.11485	0.3255	117.855	0.28075	13.7095	65.23	0.8915	1578	19.7288	64.2177	114.045	117.855	64.5745	25.6455
		Nieniko	Erectophile	Lower	Savoy	16.62	0.0599	0.857	0.0608086	0.8	0.897	0.0735	17.946	0.4833	1.0177	0.415	0.062	0.341571	5.61715	0.455	95.81	0.6284	15.7	131.705	0.9583	292	8.67205	84.3045	84.2985	95.81	130.56	27.0345
		Seguetena2	Erectophile	Upper	Urbana	26.8874	0.089	0.84	0.0921786	0.75	2.53365	0.1011	31.578	0.04925	2.329	0.31	0.111	0.394676	4.28165	0.48595	139.88	0.01	16.5935	199.986	0.5138	1656	23.0053	168.706	135.911	139.88	177.742	29.1549
		Seguetena2	Erectophile	Lower	Urbana	18.8431	0.0672	0.857	0.0682194	0.75	1.3532	0.0832	22.2645	0.0655	1.3245	0.2755	0.0665	0.357397	5.23894	0.22415	90.624	0.6355	12.121	128.84	0.909	384	10.0146	96.5613	67.1618	90.624	126.628	27.8905
		Seguetena2	Erectophile	Upper	Savoy	39.07	0.0637	0.84	0.065975	0.8	2.1655	0.0503	23.82	0.837	1.28	0.293	0.084	0.336618	5.1022	0.2655	97.53	0.607	42.8	42.977	0.949	1589	20.3887	42.773	131.136	97.53	42.8428	25.1258
		Seguetena2	Erectophile	Lower	Savoy	36.452	0.0663	0.857	0.0673057	0.0768	3.1243	0.0369	31.83	0.01	0.667	0.253	0.021	0.230132	3.4192	0.0249	16.89	0.01	9.58	95.8988	0.9597	392	10.1279	72.4322	15.7804	16.89	95.0142	18.238
		Tchinlouol_A	Erectophile	Upper	Urbana	20.6229	0.0668	0.84	0.0691857	0.9	1.8543	0.04325	24.9212	0.0585	1.55	0.338	0.0925	0.402088	5.81172	0.30995	257.15	0.01	30.025	138.617	0.408	2202	19.174	125.371	217.175	257.15	126.187	27.9785
		Tchinlouol_A	Erectophile	Lower	Urbana	13.1555	0.0522	0.857	0.0529918	0.9	1.7136	0.0817	15.47	0.0055	1.1125	0.306	0.046	0.259805	4.90274	0.26345	61.8985	0.505	43.711	89.7451	0.8986	263	5.03562	53.7349	82.0666	61.8985	88.1166	20.1901
		Tchinlouol_A	Erectophile	Upper	Savoy	24.155	0.0546	0.84	0.05655	0.84	2.77845	0.0243	19.911	0.888	1.874	0.257	0.075	0.324265	5.73412	0.0775	59.99	0.9567	27.08	181.28	0.8592	1964	16.5658	171.511	85.4947	59.99	173.436	25.3604
		Tchinlouol_A	Erectophile	Lower	Savoy	12.9046	0.0287	0.857	0.0291354	0.8	0.7494	0.03565	16.0075	0.3431	0.66835	0.2965	0.055	0.255849	8.78138	0.13735	55.78	0.396	16.245	76.8153	0.7756	168	2.78675	33.2713	34.1836	55.78	74.2812	19.0569

## Sheet: Table S7
Table S7. Parameters extracted from photosynthetic light response curves for erectophile and planophile sorghum accessions (sampled at upper and lower canopy levels, i.e. "high" vs. "low") in summer 2017.
						Light experience at midday on sunny August day	Lead absorptance (measured)	Fv'/Fm' at saturating light	PhiPSII at saturating light	Quantum yield of carbon assimilation (on apparent basis, based on linear fit from assimilation vs. light response curve)	Quantum yield of carbon assimilation (on absorbed light basis, based on linear fit from assimilation vs. light response curve)	Day respiration (based on linear fit from assimilation vs. light response curve)	Quantum yield of carbon assimilation (nonlinear fit, based on assimilation vs. light response curve)	Light saturated carbon assimilation (based on assimilation vs. light response curve)	Convexity of assimilation vs light response curve	Day respiration (based on nonlinear fit from assimilation vs. light response curve)	Initial slope of stomatal conductance vs. light response curve	Light saturated stomatal conductance based on conductance vs. light response curve	Convexity of stomatal conductance vs. light response curve	Stomatal conductance at zero light (based on conductance vs. light response curve)	Quantum yield of electron transport (based on linear fit from electron transport vs. light response curve)	Convexity of electron transport vs. light response curve	Light saturated electron transport (based on electron transport vs. light response curve)	Carbon assimilation at ambient light (midday, August, sunny day)	Stomatal conductance at ambient light (midday, August, sunny day)	Intrinsic water use efficiency at ambient light (midday, August, sunny day)	Electron transport at ambient light (midday, August, sunny day)
						μmol m-2 s-1	NA	mol mol-1	mol mol-1	mol mol-1	mol mol-1	μmol m-2 s-1	mol mol-1	μmol m-2 s-1	NA	μmol m-2 s-1	mol μmol-1	mol m-2 s-1	NA	mol m-2 s-1	mol mol-1	NA	μmol m-2 s-1	μmol m-2 s-1	mol m-2 s-1	μmol mol-1	μmol m-2 s-1
		Site	Type	Varietal	Level	Light (Aug)	Absorptance	Fv'Fm' (saturating light)	PhiPSII (saturating light)	Qyield_Lin	Qyield_Lin_Abs	Rd_Lin	Qyield_Nlin	Asat	Photo_Convexity	Rd_Nlin	Gs_Slope	Gs_Max	Gs_Convexity	Cond_zero	ETR_Slope	ETR_Convexity	ETR_Max	Photo_Ambient	Gs_Ambient	IWUE_Ambient	ETR_Ambient	ETR 2200	ETR 80	VAR
		Energy	Planophile	PI 452 927	Upper	1731	0.8656	0.282	0.093	0.0454	0.0524492	1.8522	0.0444	29.61	0.5083	1.122	0.189	117.6	0.596	13.7	0.2805	0.91	143.451	23.5336	113.571	207.214	142.53	139.768	22.0785	23.5336
		Energy	Planophile	PI 452 927	Lower	90	0.8861	0.3	0.0855	0.0332	0.0374676	0.2059	0.03885	24.468	0.37815	0.523	0.4225	130.45	0.611	11.75	0.2772	0.665	144.812	4.36206	45.2668	96.3633	79.7227	132.493	20.9847	4.36206
		Savoy	Planophile	PI 452 927	Upper	1731	0.8656	0.279	0.096	0.0418	0.0482902	0.6865	0.0535	35.1413	0.01	1.04	0.148	160	0.01	10	0.30822	0.8	150.953	25.3939	108.724	233.564	148.689	143.276	23.7692	25.3939
		Savoy	Planophile	PI 452 927	Lower	90	0.8861	0.325	0.067	0.0383	0.0432231	0.105	0.0383	18.7	0.01	0.105	0.326	99.7	0.01	6.1	0.3091	0.879	105.397	3.98284	28.8089	138.25	80.4923	103.164	23.8814	3.98284
		Energy	Planophile	PI 452 529	Upper	1556	0.853	0.322	0.154	0.061	0.0715123	2.6031	0.0926	76.3186	0.01	3.7402	0.312	284.1	0.525	6.2	0.35035	0.8378	236.44	38.8505	215.226	180.51	232.07	221.89	27.4435	38.8505
		Energy	Planophile	PI 452 529	Lower	155	0.889	0.366	0.142	0.0538	0.0605174	2.3693	0.0449	36.6087	0.834	1.7493	0.215	174.3	0.978	8.5	0.31955	0.8762	214.066	6.18743	41.6537	148.545	161.926	203.769	25.1495	6.18743
		Savoy	Planophile	PI 452 529	Upper	1556	0.853	0.37	0.219	0.0617	0.0723329	3.4184	0.0667	49.7394	0.7215	3.584	0.208	211.3	0.889	17.5	0.36905	0.67	364.265	37.1163	201.762	183.961	344.147	304.146	28.7132	37.1163
		Savoy	Planophile	PI 452 529	Lower	155	0.842	0.347	0.064	0.0313	0.0371734	1.03	0.0313	16.4	0.01	1.03	0.153	80.7	0.298	4.46	0.1969	0.86	102.63	4.79019	23.8633	200.735	77.4512	98.5653	15.3728	4.79019
		Energy	Planophile	PI 453 030	Upper	1758.5	0.857	0.263	0.101	0.0612	0.0714119	2.4799	0.0733	32.404	0.5	2.797	0.31	125.6	0.692	12.5	0.2904	0.9114	152.955	24.9003	128.451	193.85	151.93	148.943	22.8756	24.9003
		Energy	Planophile	PI 453 030	Lower	426	0.842	0.313	0.104	0.0399	0.0473872	1.6061	0.0494	29.622	0.598	2.01	0.251	101.5	0.87	3.46	0.2937	0.8	158.472	14.8437	79.9581	185.643	145.928	149.474	22.7344	14.8437
		Savoy	Planophile	PI 453 030	Upper	1758	0.857	0.303	0.127	0.0502	0.0585764	2.3736	0.0522	34.792	0.7538	2.4502	0.291	170	0.844	7.1	0.30965	0.8085	196.592	28.9885	165.942	174.691	193.076	183.617	24.1257	28.9885
		Savoy	Planophile	PI 453 030	Lower	426	0.842	0.245	0.031	0.0266	0.0315914	1.5339	0.0321	8.869	0.7595	1.7145	0.115	29.1	0.827	12.3	0.1991	0.985	45.54	6.42542	37.0358	173.492	45.4278	45.461	15.802	6.42542
		Energy	Planophile	PI 452 511	Upper	1777.8	0.834	0.327	0.142	0.0419	0.0502398	1.7158	0.0521	47.801	0.3298	2.094	0.163	182.6	0.785	10.1	0.32945	0.7	230.588	33.6829	158.92	211.949	223.104	206.037	25.4118	33.6829
		Energy	Planophile	PI 452 511	Lower	213	0.902	0.164	0.043	0.0244	0.027051	0.9425	0.03122	15.906	0.189	1.1448	0.083	34.3	0.99	7.7	0.19195	0.975	66.715	6.36835	25.1968	252.744	65.8759	66.4052	15.2431	6.36835
		Savoy	Planophile	PI 452 511	Upper	1777.8	0.834	0.2495	0.063	0.03445	0.041307	2.2342	0.04048	22.9159	0.3493	2.35605	0.204	96.2	0.503	15.29	0.2442	0.856	99.3107	17.6059	99.0042	177.83	98.3463	96.2834	18.8966	17.6059
		Savoy	Planophile	PI 452 511	Lower	213	0.902	0.134	0.018	0.0189	0.0209534	1.2618	0.0189	3.92	0.01	1.2618	0.036	14.7	0.878	2.7	0.15455	0.925	23.683	1.71943	9.61778	178.776	23.2397	23.5515	11.5412	1.71943
		Energy	Planophile	PRE 0159	Upper	1632.4	0.856	0.246	0.107	0.0519	0.0606308	1.8965	0.0519	30.935	0.728	1.7166	0.182	134	0.903	26.6	0.31735	0.904	164.747	25.8971	151.762	170.643	163.542	160.169	24.9601	25.8971
		Energy	Planophile	PRE 0159	Lower	189	0.908	0.219	0.0625	0.02265	0.0249449	0.92185	0.03036	15.01	0.439	1.2275	0.095	58.3	0.47	8.005	0.204875	0.902	93.0683	6.29337	23.1451	271.909	85.1563	90.8222	16.0617	6.29337
		Savoy	Planophile	PRE 0159	Upper	1632	0.856	0.295	0.129	0.0461	0.0538551	2.1034	0.0574	41.36	0.4493	2.604	0.182	360.2	0.994	8.6	0.3003	0.875	199.111	30.107	298.458	100.875	196.601	189.575	23.6264	30.107
		Savoy	Planophile	PRE 0159	Lower	189	0.908	0.203	0.037	0.0317	0.0349119	2.1077	0.0317	10	0.01	2.1077	0.07	28.2	0.312	11.1	0.14575	0.9749	54.912	3.13487	20.8161	150.598	54.0612	54.6304	11.5823	3.13487
		Energy	Planophile	IS 11419	Upper	1724	0.823	0.3365	0.1405	0.05705	0.0693196	3.00485	0.06333	43.7815	0.74785	3.2975	0.2665	189.55	0.9565	5.85	0.3366	0.90975	209.935	34.9296	190.039	183.803	208.019	203.015	26.5802	34.9296
		Energy	Planophile	IS 11419	Lower	61	0.909	0.2685	0.074	0.04505	0.04956	1.41405	0.044	19.752	0.7455	1.23885	0.138	80.8	0.916	65.505	0.281875	0.973	104.594	1.94839	73.8424	26.3858	77.0247	104.027	22.3854	1.94839
		Savoy	Planophile	IS 11419	Upper	1724	0.823	0.318	0.211	0.0539	0.0654921	5.3071	0.0576	37.6416	0.4688	5.3737	0.121	133.5	0.95	25.1	0.3388	0.564	304.645	25.2125	149.429	168.726	285.491	249.764	26.0426	25.2125
		Savoy	Planophile	IS 11419	Lower	61	0.909	0.332	0.12	0.0401	0.0441144	0.86	0.0558	22.521	0.3543	1.38297	0.162	82.6	0.746	12.5	0.3674	0.7135	178.629	2.33658	22.0639	105.9	77.0072	166.289	27.9111	2.33658
		Energy	Planophile	IS 12238	Upper	1702.5	0.878	0.266	0.081	0.0552	0.0628702	2.3919	0.0503	24.474	0.741	1.932	0.184	92.1	0.958	11.2	0.26235	0.956	134.86	20.3242	101.754	199.74	134.456	133.105	20.8207	20.3242
		Energy	Planophile	IS 12238	Lower	70	0.876	0.238	0.062	0.0357	0.0407534	0.6741	0.0484	15.038	0.01	0.852	0.159	60.7	0.42	10.6	0.2409	0.854	96.217	2.52816	20.5888	122.793	58.0106	93.3062	18.6197	2.52816
		Savoy	Planophile	IS 12238	Upper	1702.5	0.878	0.28	0.123	0.0451	0.0513667	2.0044	0.05695	40.84	0.3895	2.541	0.18	330	0.01	5	0.3135	0.8765	189.519	29.6896	164.293	180.711	187.451	181.512	24.6258	29.6896
		Savoy	Planophile	IS 12238	Lower	70	0.909	0.272	0.08	0.0471	0.0518152	0.8197	0.0572	25.4401	0.5132	1.1778	0.146	89.5	0.802	25.3	0.30745	0.971	126.104	2.92556	35.2724	82.9418	96.9031	125.278	24.4258	2.92556
		Energy	Planophile	Kade Balia	Upper	1769.2	0.821	0.3035	0.0825	0.03485	0.0424482	1.34555	0.04175	22.7635	0.3664	1.4699	0.1145	85.06	0.727	10.85	0.24915	0.848	127.773	18.4276	84.4456	218.218	126.116	122.422	19.4039	18.4276
		Energy	Planophile	Kade Balia	Lower	203	0.909	0.296	0.101	0.0455	0.050055	2.6993	0.0457	27.67	0.8025	2.6411	0.167	97.3	0.841	16.1	0.2816	0.918	157.3	7.80514	47.6028	163.964	145.949	153.174	22.228	7.80514
		Savoy	Planophile	Kade Balia	Upper	1769.2	0.821	0.3795	0.2075	0.0507	0.061754	2.36035	0.05095	37.5409	0.4569	2.18975	0.171	143.2	0.701	13.65	0.373175	0.45485	363.914	28.1621	133.395	211.119	333.397	282.86	28.5309	28.1621
		Savoy	Planophile	Kade Balia	Lower	203	0.909	0.31	0.094	0.0334	0.0367437	0.5297	0.0415	13.747	0.526	0.7486	0.093	46.8	0.766	10.8	0.32285	0.2024	154.55	6.97241	27.5082	253.467	99.2954	130.944	22.7084	6.97241
		Energy	Erectophile	Amo Koire	Upper	1661.7	0.845	0.2805	0.1255	0.05085	0.0601775	2.2627	0.0643	48.8145	0.381	2.8343	0.209	192.4	0.75	17.95	1.55347	0.8695	175.293	33.4955	176.846	189.404	173.118	174.074	104.289	33.4955
		Energy	Erectophile	Amo Koire	Lower	230	0.877	0.247	0.0665	0.0425	0.0484607	1.83545	0.04215	18.8161	0.66455	1.6907	0.088	66.6	0.945	10.41	0.20735	0.9797	99.7288	7.94889	30.1904	263.292	98.2656	99.1695	16.5214	7.94889
		Savoy	Erectophile	Amo Koire	Upper	1661.7	0.845	0.3	0.143	0.0553	0.0654438	2.7883	0.05296	41.8507	0.7617	2.557	0.185	182.6	0.898	15.7	0.2838	0.8261	219.03	33.747	179.312	188.202	214.657	202.19	22.2658	33.747
		Savoy	Erectophile	Amo Koire	Lower	230	0.877	0.298	0.089	0.0444	0.0506271	2.713	0.0578	31.0622	0.01	3.1372	0.141	107.8	0.774	29.3	0.2277	0.669	150.854	6.63889	59.1472	112.243	113.3	134.51	17.4596	6.63889
		Energy	Erectophile	Eme Na	Upper	1623.4	0.833	0.315	0.135	0.04685	0.0562425	1.7372	0.05375	43.1444	0.592	1.9637	0.17	169.1	0.8665	11.4	0.317075	0.7555	221.804	33.0752	158.219	209.047	215.365	201.736	24.6147	33.0752
		Energy	Erectophile	Eme Na	Lower	671	0.843	0.3065	0.088	0.03875	0.0459668	2.19315	0.04268	19.341	0.235	2.2799	0.1145	70.5	0.757	13.5	0.252725	0.7935	137.269	11.4812	62.704	183.102	130.679	129.193	19.5477	11.4812
		Savoy	Erectophile	Eme Na	Upper	1623.4	0.833	0.373	0.142	0.0546	0.0655462	1.8151	0.06347	50.7359	0.609	2.254	0.285	220	0.875	6.2	0.3124	0.817	223.339	37.7269	206.963	182.288	218.405	207.01	24.4423	37.7269
		Savoy	Erectophile	Eme Na	Lower	671	0.843	0.348	0.124	0.03985	0.0472716	1.1534	0.046475	17.147	0.2931	1.36355	0.2775	107.4	0.072	4.62	0.269775	0.94115	127.32	11.5996	73.9104	156.941	125.805	125.345	21.3294	11.5996
		Energy	Erectophile	Seguetena	Upper	1563.8	0.845	0.302	0.1	0.03655	0.0432544	1.30875	0.04505	29.059	0.5411	1.65115	0.136	113.54	0.9777	14.05	0.276925	0.7855	161.585	23.4743	124.899	187.946	158.184	150.924	21.4498	23.4743
		Energy	Erectophile	Seguetena	Lower	432	0.878	0.2915	0.096	0.0323	0.0367882	0.2	0.0349	25.484	0.74	0.3755	0.242	135.45	0.55785	6.35	0.276375	0.8795	147.095	16.5344	76.9341	214.917	140.994	141.89	21.6593	16.5344
		Savoy	Erectophile	Seguetena	Upper	1563.8	0.845	0.3485	0.1725	0.05305	0.0627811	2.95105	0.05305	21.4	0.01	2.95105	0.25	69.6	0.505	6.2	0.35255	0.15545	328.543	14.3905	69.7037	206.452	287.872	238.813	26.275	14.3905
		Savoy	Erectophile	Seguetena	Lower	432	0.878	0.321	0.097	0.0486	0.0553531	1.2862	0.0486	25.6	0.01	0.2682	0.062	93.2	1	17.8	0.2618	0.9702	145.497	11.4082	44.584	255.88	143.933	144.065	20.8402	11.4082
		Energy	Erectophile	Bassi Kaba	Upper	1492.2	0.852	0.2605	0.1225	0.04805	0.0563967	1.7974	0.04575	32.153	0.8612	1.615	0.164	125.25	0.9645	18.05	0.3124	0.9045	195.619	28.1553	139.094	202.419	193.655	188.79	24.6525	28.1553
		Energy	Erectophile	Bassi Kaba	Lower	388	0.887	0.33	0.109	0.0433	0.0488162	1.23405	0.0569	33.459	0.26945	1.727	0.18	146.35	0.799	8.69	0.30415	0.778	165.655	13.2275	69.7454	189.655	151.044	155.243	23.4718	13.2275
		Savoy	Erectophile	Bassi Kaba	Upper	1492.2	0.852	0.275	0.114	0.0549	0.0644366	2.8362	0.0549	49.9431	0.01	2.8362	0.286	265.8	0.01	2.2	0.3256	0.879	179.355	28.9061	166.378	173.737	177.156	172.715	25.5351	28.9061
		Savoy	Erectophile	Bassi Kaba	Lower	388	0.887	0.1835	0.0835	0.0294	0.0331454	1.0682	0.033045	14.6658	0.14465	1.17035	0.163	57.7	0.6045	9.2	0.260975	0.4785	103.359	8.14108	46.2238	176.123	89.003	93.8053	18.719	8.14108
		Energy	Erectophile	Dagafara	Upper	1671.7	0.823	0.321	0.118333	0.0461333	0.0560551	1.67163	0.0509	32.1523	0.588667	1.813	0.195667	138.633	0.919	11.9	0.28215	0.824333	182.356	25.9533	143.376	181.016	178.899	170.943	22.0397	25.9533
		Energy	Erectophile	Dagafara	Lower	347	0.842	0.291	0.068	0.0416	0.0494062	1.4778	0.0604	20.029	0.3374	2.074	0.233	76.1	0.698	6.38	0.17325	1	122.172	9.59019	56.9588	168.371	122.172	122.172	13.86	9.59019
		Savoy	Erectophile	Dagafara	Upper	1671.7	0.821	0.344	0.161	0.0514	0.0626066	2.637	0.0734	32.57	0.3481	2.9954	0.176	139.6	0.997	10.9	0.34595	0.6603	262.785	23.5921	150.125	157.15	250.656	229.225	26.654	23.5921
		Savoy	Erectophile	Dagafara	Lower	347	0.842	0.358	0.124	0.0685	0.0813539	3.553	0.0685	16.6	0.01	3.553	0.296	65.9	0.816	0.9	0.3014	0.802	174.031	5.56651	55.4388	100.408	155.009	163.444	23.3927	5.56651
		Energy	Erectophile	Landi	Upper	1757.8	0.833	0.322	0.097	0.038	0.0456182	1.5602	0.0453	27.917	0.3748	1.824	0.247	117.1	0.895	12.2	0.3828	0.838	204.969	21.951	125.131	175.424	201.069	195.404	29.8026	21.951
		Energy	Erectophile	Landi	Lower	345	0.837	0.27	0.089	0.0571	0.0682198	3.1242	0.0854	30.756	0.01	3.62	0.149	119.8	0.239	9.84	0.23485	0.816	134.365	9.02772	47.8246	188.767	120.723	126.78	18.2596	9.02772
		Savoy	Erectophile	Landi	Upper	1757.8	0.833	0.353	0.175	0.0438	0.052581	1.7267	0.0555	31.839	0.5406	2.2	0.148	130.6	0.934	5.05	0.358655	0.4318	284.686	25.5394	128.323	199.024	263.603	230.587	27.0755	25.5394
		Savoy	Erectophile	Landi	Lower	345	0.837	0.216	0.032	0.0156	0.018638	1.0239	0.02106	8.4033	0.6	1.234	0.052	58.2	0.812	9.95	0.1749	0.965	51.997	5.90913	26.6302	221.896	51.487	51.7159	13.817	5.90913
		Energy	Erectophile	PRE1442	Upper	1750.1	0.843	0.306	0.1635	0.06365	0.0755042	3.49515	0.052125	48.988	0.72745	2.827	0.42	209.4	0.822	19.7	0.334125	0.815	255.841	37.7825	216.319	174.661	250.404	235.338	26.178	37.7825
		Energy	Erectophile	PRE1442	Lower	204	0.846	0.313	0.101	0.0557	0.0658392	1.8927	0.0613	29.9566	0.465	1.9092	0.209	103.7	0.756	17.6	0.29865	0.902	157.526	7.58974	55.0652	137.832	140.363	152.976	23.4886	7.58974
		Savoy	Erectophile	PRE1442	Upper	1750.1	0.845	0.24	0.068	0.0386	0.0456805	2.2953	0.0369	21.211	0.9366	2.572	0.182	81.1	0.908	41	0.2794	0.976	112.068	18.5733	119.722	155.136	111.912	111.475	22.2201	18.5733
		Savoy	Erectophile	PRE1442	Lower	204	0.846	0.33	0.09	0.0454	0.0536643	1.42	0.0775	17.1442	0.117	2.2459	0.107	50.6	1	13.7	0.31735	0.688	136.494	5.79051	35.528	162.984	107.179	127.592	23.8173	5.79051
		Energy	Erectophile	PRE 0062	Upper	1697	0.842	0.27	0.1135	0.0403	0.0478622	1.13025	0.05015	37.825	0.6846	1.6625	0.1855	162.5	0.74405	11.185	0.29425	0.9045	176.473	31.5653	147.199	214.439	174.904	170.64	23.2045	31.5653
		Energy	Erectophile	PRE 0062	Lower	252	0.857	0.306	0.069	0.0297	0.0346558	0.733	0.0464	23.028	0.672	1.58	0.171	92.9	0.781	3.16	0.1837	0.952	159.555	10.4343	40.6836	256.474	151.831	154.932	14.6252	10.4343
		Savoy	Erectophile	PRE 0062	Upper	1697	0.842	0.328	0.151	0.0709	0.0842043	3.5957	0.0805	33.3247	0.2724	3.1688	0.217	157.5	0.368	1.8	0.3905	0.3984	243.551	22.7332	122.277	185.915	228.627	204.93	28.8993	22.7332
		Savoy	Erectophile	PRE 0062	Lower	252	0.857	0.323	0.053	0.0373	0.0435239	1.5352	0.0522	18.0948	0.553	2.068	0.2	70.4	0.954	4.22	0.2453	0.973	86.3555	8.12892	50.5262	160.885	85.3888	85.9163	19.471	8.12892
		Energy	Erectophile	Keninke	Upper	1743.2	0.832	0.272	0.12	0.04505	0.0541466	2.83385	0.0451	36.9287	0.701	2.7536	0.17	151.95	0.9425	11.4	0.2805	0.9225	183.277	29.5367	155.506	189.939	181.872	177.707	22.2028	29.5367
		Energy	Erectophile	Keninke	Lower	230	0.848	0.319667	0.109333	0.0602	0.0709906	1.97757	0.06866	37.3593	0.478867	2.1903	0.271667	201	0.544667	7.3	0.310017	0.880067	163.775	8.98818	60.9061	147.574	145.706	158.057	24.2939	8.98818
		Savoy	Erectophile	Keninke	Upper	1743.2	0.832	0.32	0.138	0.0504	0.0605769	2.2392	0.0571	23.579	0.7581	2.473	0.215	87.8	0.759	2.5	0.34925	0.6601	197.032	19.8466	84.7299	234.233	190.948	178.639	26.5362	19.8466
		Savoy	Erectophile	Keninke	Lower	230	0.848	0.291	0.124	0.0403	0.0475236	1.3428	0.0388	33.829	0.4659	1.0372	0.114	138.5	0.96	17.6	0.27115	0.731	201.432	9.35482	43.5801	214.658	148.707	180.396	21.0324	9.35482
		Energy	Erectophile	PRE 0297	Upper	1677.2	0.856	0.361	0.151	0.0417	0.048715	1.2048	0.0492	39.587	0.7378	1.609	0.184	165.7	0.949	23.9	0.3443	0.806	235.868	33.3798	181.252	184.163	231.086	218.654	26.8736	33.3798
		Energy	Erectophile	PRE 0297	Lower	234	0.861	0.289	0.076	0.0558	0.0648084	1.5378	0.0558	35.677	0.01	1.5378	0.226	132.2	0.942	10.2	0.30415	0.931	113.096	8.31375	61.2239	135.793	108.523	111.556	23.8905	8.31375
		Savoy	Erectophile	PRE 0297	Upper	1677.2	0.856	0.286	0.125	0.0558	0.0651869	1.4734	0.067	42.5367	0.4258	1.911	0.34	118.6	0.903	79.6	0.3223	0.9274	202.917	31.4165	195.341	160.829	201.508	197.389	25.5175	31.4165
		Savoy	Erectophile	PRE 0297	Lower	234	0.861	0.332	0.065	0.0355	0.0412311	2.0185	0.04149	19.755	0.8258	2.284	0.4	180	0.01	0.1	0.26455	0.98	100.062	9.07696	61.8182	146.833	98.9011	99.6498	21.0518	9.07696
		Energy	Erectophile	PRE 1476	Upper	1762.1	0.832	0.219	0.08	0.0586	0.0704327	1.9721	0.0945	30.8733	0.08	3.111	0.271	113.5	0.903	32.5	0.31845	0.955	117.139	22.0866	142.787	154.682	116.849	116.101	25.1661	22.0866
		Energy	Erectophile	PRE 1476	Lower	96	0.856	0.249	0.073	0.04605	0.0537967	1.5809	0.063645	23.7383	0.51905	1.90705	0.2615	120.1	0.498	16.7	0.25905	0.956	188.315	3.36193	39.2001	85.7633	101.713	184.432	20.6125	3.36193
		Savoy	Erectophile	PRE 1476	Upper	1762.1	0.832	0.2795	0.094	0.04305	0.0517428	1.27485	0.0521	30.9534	0.21875	1.5353	0.2165	142.9	0.801	21.8	0.33165	0.59795	138.57	23.4907	151.425	155.132	134.611	127.681	24.4298	23.4907
		Savoy	Erectophile	PRE 1476	Lower	96	0.856	0.308	0.127	0.0449	0.0524533	1.3549	0.0449	16.8	0.01	1.3549	0.134	81.6	0.676	11.3	0.32835	0.01	242.308	2.83492	23.4725	120.776	72.2846	181.788	23.7198	2.83492
		Energy	Erectophile	Doronko	Upper	1698.1	0.843	0.3005	0.1065	0.03735	0.044306	1.38585	0.04293	30.3587	0.78975	1.68305	0.246	154.4	0.4805	4.55	0.278575	0.927	162.643	26.631	130.633	203.861	161.596	158.601	22.0339	26.631
		Energy	Erectophile	Doronko	Lower	360	0.86	0.206	0.066	0.0283	0.032907	1.1611	0.0301	17.6332	0.7561	1.183	0.069	64.1	0.913	8.83	0.20515	0.998	104.049	11.5916	32.4685	357.01	103.961	103.987	16.4059	11.5916
		Savoy	Erectophile	Doronko	Upper	1698.1	0.843	0.321	0.097	0.0486	0.0576512	1.2862	0.0486	25.6	0.01	0.2682	0.062	93.2	1	17.8	0.2618	0.9702	145.497	19.0658	111	171.764	145.149	144.065	20.8402	19.0658
		Savoy	Erectophile	Doronko	Lower	360	0.86	0.377	0.195	0.0735	0.0854651	2.9788	0.0779	40.0769	0.3655	2.917	0.328	162.4	0.116	16.4	0.37125	0.561	314.594	12.1151	86.8201	139.542	231.194	260.857	28.4575	12.1151
		Savoy	Planophile	MRV 164	Upper	1562	0.852	0.344	0.182	0.054	0.0633803	2.8871	0.0573	48.418	0.6878	3.004	0.234	133.6	0.948	46.4	0.3355	0.9	273.372	36.2428	176.277	205.601	269.678	259.326	26.5543	36.2428
		Savoy	Planophile	MRV 164	Lower	126	0.865	0.248	0.054	0.0358	0.0413873	0.7663	0.0489	17.4976	0.2327	1.1292	0.159	82.7	0.573	8.7	0.2145	0.9465	81.246	4.66546	26.6179	175.276	74.0893	80.3635	16.9218	4.66546
		Energy	Planophile	MRV 164	Upper	1562	0.852	0.286	0.069	0.0472	0.0553991	2.2661	0.0726	23.57	0.01	2.8734	0.147	78.3	0.88	8.4	0.275	0.884	105.308	16.4685	82.4677	199.697	104.503	102.864	21.369	16.4685
		Energy	Planophile	MRV 164	Lower	126	0.865	0.206	0.105	0.0475	0.0549133	1.1664	0.04712	32.009	0.8489	1.2393	0.25	148.1	0.916	20.6	0.30415	0.9716	162.712	5.8445	51.4197	113.663	142.594	161.258	24.2118	5.8445

## Sheet: Table S8
Table S8. Raw Data from light response curves collected from upper canopy and lower canopy leaves of 18 sorghum accessions in summer 2016 (Aug 4-18) at two locations (Savoy, IL and Urbana, IL). Parameters include carbon assimilation (A), stomatal conductance (gS), maximum potential photosystem II efficiency (FV'/FM'), achieved photosystem II quantum yield (ΦPSII), intrinsic water use efficiency (…
Date	44047	44047	44047	44047	44047	44047	44047	44047	44047	44047	44047	44047	44047	44047	44047	44047	44047	44047	44047	44047	44047	44047	44047	44047	44047	44047	44047	44047	44047	44047	44047	44047	44047	44047	44047	44047	44047	44047	44047	44047	44047	44047	44047	44047	44047	44047	44047	44047	44047
Site	Savoy	Savoy	Savoy	Savoy	Savoy	Savoy	Savoy	Savoy	Savoy	Savoy	Savoy	Savoy	Savoy	Savoy	Savoy	Savoy	Savoy	Savoy	Savoy	Savoy	Savoy	Savoy	Savoy	Savoy	Savoy	Savoy	Savoy	Savoy	Savoy	Savoy	Savoy	Savoy	Savoy	Savoy	Savoy	Savoy	Savoy	Savoy	Savoy	Savoy	Savoy	Savoy	Savoy	Savoy	Savoy	Savoy	Savoy	Savoy	Savoy
Varietal	Gadiaba Blema	Gadiaba Blema	Gadiaba Blema	Gadiaba Blema	Gadiaba Blema	Gadiaba Blema	PRE0692	PRE0692	PRE0692	PRE0692	PRE0692	PRE0692	PRE0692	PRE0692	PRE0692	PRE0692	PRE0692	PRE0692	PRE0333	PRE0333	PRE0333	PRE0333	PRE0333	PRE0333	Keninke	Keninke	Keninke	Keninke	Keninke	Keninke	IS_11077	IS_11077	IS_11077	IS_11077	IS_11077	IS_11077	PRE0692	PRE0692	PRE0692	PRE0692	PRE0692	PRE0692	IS_11077	IS_11077	IS_11077	IS_11077	IS_11077	IS_11077	PRE0692
μmol m-2 s-1	μmol m-2 s-1	mol m-2 s-1	NA	NA	μmol mol-1	NA
Canopy Position	High	High	High	High	High	High	High	High	High	High	High	High	Low	Low	Low	Low	Low	Low	Low	Low	Low	Low	Low	Low	High	High	High	High	High	High	High	High	High	High	High	High	Low	Low	Low	Low	Low	Low	Low	Low	Low	Low	Low	Low	High
Light	A	gS	Fv'/Fm'	PhiPSII	IWUE	qP	A	gs	Fv'Fm'	PhiPSII	IWUE	qP	A	gs	Fv'Fm'	PhiPSII	IWUE	qP	A	gs	Fv'Fm'	PhiPSII	IWUE	qP	A	gs	Fv'Fm'	PhiPSII	IWUE	qP	A	gs	Fv'Fm'	PhiPSII	IWUE	qP	A	gs	Fv'Fm'	PhiPSII	IWUE	qP	A	gs	Fv'Fm'	PhiPSII	IWUE	qP	A
2400	21.7	0.118	0.334	0.11	183.898	0.329341	36.6	0.211	0.345	0.152	173.46	0.44058	16	0.101	0.329	0.105	158.416	0.319149	23.8	0.109	0.331	0.089	218.349	0.268882	25.2	0.177	0.336	0.094	142.373	0.279762	40.3	0.204	0.363	0.149	197.549	0.410468	11.2	0.092	0.366	0.101	121.739	0.275956	22.3	0.109	0.365	0.102	204.587	0.279452	33.8
2000	20.8	0.114	0.35	0.143	182.456	0.408571	35.6	0.219	0.369	0.192	162.557	0.520325	15	0.099	0.334	0.125	151.515	0.374251	21.8	0.11	0.338	0.116	198.182	0.343195	23.4	0.163	0.338	0.114	143.558	0.337278	38.9	0.206	0.377	0.184	188.835	0.488064	10.7	0.091	0.338	0.101	117.582	0.298817	22.7	0.114	0.36	0.13	199.123	0.361111	34.3
1500	19.4	0.103	0.3365	0.177	188.35	0.526003	33.2	0.207	0.411	0.252	160.386	0.613139	13.6	0.096	0.335	0.141	141.667	0.420896	21	0.103	0.363	0.162	203.883	0.446281	21.8	0.159	0.36	0.16	137.107	0.444444	36.6	0.204	0.412	0.243	179.412	0.589806	9.76	0.093	0.346	0.133	104.946	0.384393	21.3	0.109	0.379	0.177	195.413	0.467018	31.7
1000	17.7	0.096	0.39	0.232	184.375	0.594872	29.1	0.19	0.48	0.347	153.158	0.722917	11.9	0.092	0.347	0.179	129.348	0.51585	17.5	0.088	0.403	0.231	198.864	0.573201	19.1	0.15	0.4	0.231	127.333	0.5775	31.2	0.186	0.479	0.34	167.742	0.709812	8.43	0.093	0.355	0.163	90.6452	0.459155	18.2	0.095	0.428	0.245	191.579	0.57243	27.2
750	19.1	0.075	0.424	0.287	254.667	0.676887	24.9	0.164	0.52	0.404	151.829	0.776923	10.2	0.086	0.376	0.226	118.605	0.601064	15.6	0.074	0.425	0.275	210.811	0.647059	16.8	0.14	0.43	0.282	120	0.655814	27.2	0.151	0.523	0.402	180.132	0.768642	7.62	0.095	0.354	0.216	80.2105	0.610169	14.2	0.072	0.434	0.278	197.222	0.640553	23.8
500	14	0.072	0.471	0.361	194.444	0.766454	20.2	0.147	0.574	0.477	137.415	0.83101	8.56	0.079	0.405	0.281	108.354	0.693827	13.9	0.072	0.477	0.354	193.056	0.742138	13.9	0.136	0.476	0.36	102.206	0.756303	21.9	0.126	0.574	0.473	173.81	0.824042	7.22	0.092	0.382	0.276	78.4783	0.722513	10.7	0.058	0.457	0.33	184.483	0.722101	18.9
250	10.2	0.066	0.512	0.441	154.545	0.861328	10.8	0.121	0.625	0.546	89.2562	0.8736	6.04	0.072	0.445	0.354	83.8889	0.795506	8.13	0.048	0.533	0.453	169.375	0.849906	8.07	0.111	0.524	0.451	72.7027	0.860687	11.2	0.08	0.619	0.541	140	0.87399	4.15	0.084	0.407	0.366	49.4048	0.899263	6.91	0.042	0.51	0.425	164.524	0.833333	12.1
100	4.82	0.056	0.549	0.505	86.0714	0.919854	3.24	0.076	0.658	0.605	42.6316	0.919453	2.29	0.047	0.486	0.424	48.7234	0.872428	3.02	0.025	0.566	0.516	120.8	0.911661	3.32	0.094	0.56	0.518	35.3191	0.925	4.69	0.068	0.663	0.606	68.9706	0.914027	1.83	0.074	0.458	0.431	24.7297	0.941048	3.43	0.032	0.535	0.487	107.188	0.91028	5.16
75	2.18	0.0184	0.563	0.518	118.478	0.920071	2.14	0.057	0.658	0.61	37.5439	0.927052	1.65	0.036	0.493	0.432	45.8333	0.876268	2.08	0.022	0.58	0.538	94.5455	0.927586	1.67	0.087	0.564	0.53	19.1954	0.939716	3.12	0.054	0.674	0.621	57.7778	0.921365	0.98	0.06	0.492	0.448	16.3333	0.910569	1.29	0.015	0.549	0.506	86	0.921676	3.16
50	1.16	0.0164	0.567	0.527	70.7317	0.929453	1.22	0.05	0.663	0.622	24.4	0.93816	0.644	0.03	0.504	0.451	21.4667	0.894841	0.99	0.018	0.587	0.55	55	0.936968	1.56	0.084	0.566	0.538	18.5714	0.95053	1.96	0.047	0.671	0.631	41.7021	0.940387	-0.224	0.052	0.506	0.47	-4.30769	0.928854	0.53	0.009	0.544	0.512	58.8889	0.941176	2.74
25	0.315	0.0162	0.589	0.558	19.4444	0.947368	-0.134	0.042	0.67	0.639	-3.19048	0.953731	-0.332	0.026	0.515	0.478	-12.7692	0.928155	-0.62	0.014	0.604	0.58	-44.2857	0.960265	0.42	0.042	0.58	0.56	10	0.965517	-0.88	0.043	0.681	0.653	-20.4651	0.958884	-0.601	0.046	0.518	0.507	-13.0652	0.978764	0.3	0.008	0.5	0.527	37.5	1.054	1.99
0	-1.07	0.0105	0.618	0.627	-101.905	1.01456	-1.64	0.038	0.719	0.731	-43.1579	1.01669	-1.19	0.022	0.541	0.553	-54.0909	1.02218	-2.15	0.007	0.641	0.651	-307.143	1.0156	-1.48	0.04	0.633	0.646	-37	1.02054	-2.76	0.036	0.713	0.726	-76.6667	1.01823	-1.32	0.038	0.547	0.558	-34.7368	1.02011	-1.61	0.006	0.591	0.6	-268.333	1.01523	-1.22
Table S14. Leaf temperatures for light response curves collected from upper canopy and lower canopy leaves of 16 sorghum accessions in summer 2018 (Aug 4-18) at two locations (Savoy, IL and Urbana, IL).
Site	Savoy	Savoy	Savoy	Savoy	Savoy	Savoy	Savoy	Savoy	Savoy	Savoy	Savoy	Savoy	Savoy	Savoy	Savoy	Savoy	Savoy	Savoy	Savoy	Savoy	Savoy	Savoy	Savoy	Savoy	Savoy	Savoy	Savoy	Savoy	Savoy	Savoy	Savoy	Savoy	Savoy	Savoy	Savoy	Savoy	Savoy	Savoy	Savoy	Savoy	Savoy	Savoy	Savoy	Savoy	Savoy	Savoy	Savoy	Savoy	Savoy
Varietal	Gadiaba Blema	PRE0692	PRE0692	PRE0333	Keninke	IS_11077	PRE0692	IS_11077	PRE0692	IS_11077	PRE0333	PRE0550	PRE0550	Nieniko_Dagafara	Nieniko_Dagafara	Nieniko_Dagafara	Gadiaba Blema	Seguetena	MN2136	Amo Koire	Amo Koire	PI453269	Bassi_Kaba	Tchinlouol	Oka	Bassi_Kaba	Oka	Bassi_Kaba	Tchinlouol	Tchinlouol	MASHILA	P1453433	PI453269	MASHILA	MASHILA	MASHILA	Tchinlouol	Nieniko	IS_11068	IS_11068	Nieniko	P1452577	Nieniko	P1452577	Nieniko	Bimbiri_Ba	Bimbiri_Ba	IS_11068	IS_11068
[truncated: 791 more columns]

## Sheet: Table S9
	Table S9. Raw Data from light response curves collected from upper canopy and lower canopy leaves of 18 sorghum accessions in summer 2018 (Aug 4-18) at two locations (Savoy, IL and Urbana, IL). Parameters include carbon assimilation (A), stomatal conductance (gS), leaf temperature, internal [CO2] (CI), maximum potential photosystem II efficiency (FV'/FM'), achieved photosystem II quantum yield (Φ…
	Date	44053	44053	44053	44053	44053	44053	44053	44053	44053	44053	44053	44053	44053	44053	44053	44053	44053	44053	44053	44053	44053	44053	44053	44053	44053	44053	44053	44053	44053	44053	44053	44053	44053	44053	44053	44053	44053	44053	44053	44053	44053	44053	44053	44053	44053	44053	44053	44053
	Site	Urbana	Urbana	Urbana	Urbana	Urbana	Urbana	Urbana	Urbana	Urbana	Urbana	Urbana	Urbana	Urbana	Urbana	Urbana	Urbana	Urbana	Urbana	Urbana	Urbana	Urbana	Urbana	Urbana	Urbana	Urbana	Urbana	Urbana	Urbana	Urbana	Urbana	Urbana	Urbana	Urbana	Urbana	Urbana	Urbana	Urbana	Urbana	Urbana	Urbana	Urbana	Urbana	Urbana	Urbana	Urbana	Urbana	Urbana	Urbana
	Name	PI 452 927	PI 452 927	PI 452 927	PI 452 927	PI 452 927	PI 452 927	PI 452 927	PI 452 927	Seguetena 1	Seguetena 1	Seguetena 1	Seguetena 1	Seguetena 1	Seguetena 1	Seguetena 1	Seguetena 1	PI 452 927	PI 452 927	PI 452 927	PI 452 927	PI 452 927	PI 452 927	PI 452 927	PI 452 927	Seguetena 1	Seguetena 1	Seguetena 1	Seguetena 1	Seguetena 1	Seguetena 1	Seguetena 1	Seguetena 1	Seguetena 1	Seguetena 1	Seguetena 1	Seguetena 1	Seguetena 1	Seguetena 1	Seguetena 1	Seguetena 1	Seguetena 1	Seguetena 1	Seguetena 1	Seguetena 1	Seguetena 1	Seguetena 1	Seguetena 1	Seguetena 1
	Level	High	High	High	High	High	High	High	High	Low	Low	Low	Low	Low	Low	Low	Low	Low	Low	Low	Low	Low	Low	Low	Low	High	High	High	High	High	High	High	High	High	High	High	High	High	High	High	High	Low	Low	Low	Low	Low	Low	Low	Low
	Type	Planophile	Planophile	Planophile	Planophile	Planophile	Planophile	Planophile	Planophile	Erectophile	Erectophile	Erectophile	Erectophile	Erectophile	Erectophile	Erectophile	Erectophile	Planophile	Planophile	Planophile	Planophile	Planophile	Planophile	Planophile	Planophile	Erectophile	Erectophile	Erectophile	Erectophile	Erectophile	Erectophile	Erectophile	Erectophile	Erectophile	Erectophile	Erectophile	Erectophile	Erectophile	Erectophile	Erectophile	Erectophile	Erectophile	Erectophile	Erectophile	Erectophile	Erectophile	Erectophile	Erectophile	Erectophile
	μmol m-2 s-1	μmol m-2 s-1	mol m-2 s-1	°C	μmol L-1	NA	NA	μmol mol-1
	Light	A	gs	Temperature	Ci	FvFm	PhiPSII	IWUE	qP	A	gs	Temperature	Ci	FvFm	PhiPSII	IWUE	qP	A	gs	Temperature	Ci	FvFm	PhiPSII	IWUE	qP	A	gs	gs	Ci	FvFm	PhiPSII	IWUE	qP	A	gs	gs	Ci	FvFm	PhiPSII	IWUE	qP	A	gs	gs	Ci	FvFm	PhiPSII	IWUE	qP
	2400	24.7	0.118	30.1	42	0.282	0.093	209.322	0.329787	11.9	0.081	30.2	139	0.284	0.076	146.914	0.267606	39.3	0.207	31.2	158	0.29	0.136	189.855	0.468966	23	0.12	31.2	198	0.329	0.115	191.667	0.349544	24	0.115	30.9	147	0.275	0.085	208.696	0.309091	34	0.188	31.3	0.176	0.299	0.116	180.851	0.38796
	2000	24	0.116	29.9	48	0.295	0.123	206.897	0.416949	11.6	0.077	30	139	0.299	0.093	150.649	0.311037	37.8	0.2	31.1	160	0.318	0.172	189	0.540881	22.6	0.123	31.1	206	0.347	0.151	183.74	0.435159	24	0.139	30.9	233	0.304	0.107	172.662	0.351974	33.2	0.182	31.1	176	0.32	0.146	182.418	0.45625
	1600	22.5	0.112	29.9	62	0.296	0.15	200.893	0.506757	10.4	0.07	29.9	162	0.304	0.11	148.571	0.361842	36.1	0.162	30.9	162	0.359	0.219	222.84	0.610028	21.8	0.123	31	203	0.353	0.184	177.236	0.521246	22.2	0.137	30.8	122	0.317	0.139	162.044	0.438486	32.2	0.173	30.9	164	0.357	0.196	186.127	0.54902
	1200	20.3	0.109	29.8	83	0.348	0.199	186.239	0.571839	9.13	0.0705	29.9	175	0.333	0.152	129.504	0.456456	33.3	0.173	30.9	160	0.421	0.292	192.486	0.693587	20.2	0.114	31	172	0.521	0.225	177.193	0.431862	20.2	0.132	30.7	177	0.361	0.191	153.03	0.529086	30.6	0.164	30.9	159	0.423	0.279	186.585	0.659574
	800	17.4	0.091	20.8	79	0.414	0.274	191.209	0.661836	7.56	0.061	29.8	190	0.362	0.203	123.934	0.560773	28.9	0.149	30.8	159	0.508	0.39	193.96	0.767717	17.7	0.11	30.9	216	0.429	0.284	160.909	0.662005	16.4	0.11	30.6	240	0.418	0.258	149.091	0.617225	27.6	0.152	30.8	162	0.507	0.386	181.579	0.761341
	600	16	0.087	29.7	90	0.46	0.338	183.908	0.734783	6.16	0.052	29.7	200	0.39	0.24	118.462	0.615385	24.8	0.119	30.8	141	0.555	0.448	208.403	0.807207	15.1	0.089	30.9	206	0.474	0.333	169.663	0.702532	14.3	0.096	30.6	164	0.445	0.294	148.958	0.660674	24.6	0.139	30.6	162	0.56	0.451	176.978	0.805357
	400	11.5	0.0652	29.6	104	0.5	0.396	176.38	0.792	4.14	0.042	29.6	269	0.42	0.286	98.5714	0.680952	17	0.079	30.7	162	0.577	0.485	215.19	0.840555	12.4	0.085	30.8	216	0.506	0.396	145.882	0.782609	10.6	0.08	30.5	263	0.476	0.342	132.5	0.718487	19.2	0.116	30.5	165	0.606	0.516	165.517	0.851485
	300	10.1	0.061	29.6	125	0.514	0.432	165.574	0.840467	2.87	0.042	29.5	290	0.432	0.315	68.3333	0.729167	15.3	0.079	30.7	156	0.612	0.534	193.671	0.872549	9.69	0.0646	30.7	145	0.535	0.44	150	0.82243	7.97	0.052	30.5	228	0.489	0.368	153.269	0.752556	14.9	0.084	30.4	166	0.622	0.541	177.381	0.869775
	250	9.77	0.062	29.5	142	0.537	0.46	157.581	0.856611	2.72	0.04	29.5	303	0.447	0.332	68	0.742729	12	0.0705	30.6	144	0.631	0.555	170.213	0.879556	8.4	0.0055	30.6	150	0.554	0.464	1527.27	0.837545	6.64	0.044	30.4	188	0.496	0.383	150.909	0.772177	12.2	0.067	30.4	127	0.63	0.552	182.09	0.87619
	200	4.33	0.033	29.5	214	0.519	0.433	131.212	0.834297	1.92	0.033	29.4	334	0.458	0.352	58.1818	0.768559	9.14	0.044	30.6	94	0.611	0.546	207.727	0.893617	7.02	0.0493	30.5	224	0.567	0.485	142.394	0.855379	5.01	0.042	30.4	229	0.508	0.405	119.286	0.797244	9.75	0.059	30.4	137	0.641	0.567	165.254	0.884555
	150	4.92	0.0451	29.4	215	0.56	0.491	109.091	0.876786	1.74	0.017	29.2	253	0.47	0.373	102.353	0.793617	6.72	0.041	30.6	132	0.635	0.562	163.902	0.885039	4.82	0.038	30.4	226	0.57	0.503	126.842	0.882456	3.6	0.033	30.4	272	0.519	0.426	109.091	0.820809	7.42	0.05	30.3	163	0.657	0.583	148.4	0.887367
	100	3.18	0.037	29.4	262	0.572	0.503	85.9459	0.879371	0.872	0.014	29.2	290	0.49	0.399	62.2857	0.814286	4.16	0.023	30.5	113	0.647	0.582	180.87	0.899536	2.62	0.0324	30.4	281	0.593	0.528	80.8642	0.890388	1.65	0.028	30.2	283	0.53	0.452	58.9286	0.85283	4.69	0.0392	30.2	185	0.672	0.607	119.643	0.903274
	80	1.12	0.0239	29.4	317	0.567	0.505	46.8619	0.890653	0.56	0.0078	29.1	309	0.483	0.407	71.7949	0.84265	3.39	0.019	30.4	144	0.657	0.59	178.421	0.898021	2.03	0.0252	30.3	269	0.59	0.531	80.5556	0.9	1.33	0.025	30.2	306	0.532	0.462	53.2	0.868421	4.11	0.033	30.1	204	0.676	0.613	124.545	0.906805
	60	1.08	0.023	29.3	326	0.572	0.515	46.9565	0.90035	0.794	0.0064	28.9	212	0.483	0.421	124.062	0.871636	2.12	0.016	30.3	228	0.665	0.6	132.5	0.902256	1.43	0.0234	30.2	338	0.587	0.538	61.1111	0.916525	0.785	0.022	30	338	0.538	0.474	35.6818	0.881041	3.24	0.0298	29.9	224	0.679	0.624	108.725	0.918999
	40	0.445	0.0205	29.2	412	0.597	0.543	21.7073	0.909548	0.803	0.0044	28.9	242	0.489	0.428	182.5	0.875256	1.65	0.0103	30.2	289	0.677	0.623	160.194	0.920236	-0.373	0.0191	30.1	422	0.601	0.553	-19.5288	0.920133	0.62	0.0225	29.9	347	0.548	0.488	27.5556	0.890511	2.62	0.0243	29.9	280	0.685	0.639	107.819	0.932847
	20	0.998	0.0187	29.1	423	0.613	0.573	53.369	0.934747	-0.794	0.0065	28.8	410	0.501	0.461	-122.154	0.92016	1.01	0.0082	30.2	339	0.683	0.634	123.171	0.928258	-0.612	0.0159	30.1	445	0.607	0.569	-38.4906	0.937397	-0.709	0.0208	29.9	401	0.557	0.521	-34.0865	0.935368	0.334	0.0209	29.8	362	0.685	0.643	15.9809	0.938686
	0	-1.1	0.0185	29.1	485	0.651	0.63	-59.4595	0.967742	-1.1	0.0051	28.8	544	0.523	0.538	-215.686	1.02868	-0.85	0.0074	30.2	0.0075	0.727	0.738	-114.865	1.01513	-2.21	0.0134	30	601	0.615	0.63	-164.925	1.02439	-2.32	0.0173	29.8	0.58	0.606	0.621	-134.104	1.02475	-1.01	0.0179	29.7	445	0.726	0.739	-56.4246	1.01791
[truncated: 1,120 more columns]

## Sheet: Table S10
											Supplemental Table S10. Projected carbon assimilation rate at various increments of depth into canopies of hypothetical erectophile and planophile canopies, under various scenarios incorporating observed differences in light availability and photosynthetic traits in the two canopy types.
											Estimates of photosynthetic traits and light availability in each canopy type are based on averaging observed traits for 17 planophile and 18 erectophile accessions.
											Scenario 1 uses light availability and photosynthetic traits for erectophiles, Scenario 2 for planophiles
											Scenario 3 is a counterfactual assuming light availability in planophiles resembled that of erectophiles while photosynthetic traits were unchanged.
											Scenario 4 is a counterfactual assuming photosynthetic traits in planophiles resembled those of erectophiles, while light availability was unchanged.
											Scenarios 3-4 therefore allow for comparison of the relative contribution of photosynthetic traits and light availability in explaining the carbon assimilation advantage in erectophiles.
											Leaf area index was assumed to be equivalent to 5.
																						Fraction of canopy height	Fraction of Canopy Depth	Light level for erectophile	Light level for planophile	Absorptance for erectophile	Absorptance for planophile	ΦCO2,max,abs for erectophile	Asat for erectophile	RD for planophile	ΦCO2,max,abs for planophile	Asat for planophile	RD for planophile	Convexity (general)	Achieved Photosynthesis	Achieved Photosynthesis	Achieved Photosynthesis	Achieved Photosynthesis
																								Erectophile	Planophile	Erectophile	Planophile	Erectophile	Planophile	Erectophile	Planophile	Erectophile	Planophile	Both	Erectophile	Planophile	Counterfactual 1	Counterfactual 2
																						Height	Depth Increment	Light1	Light2	abs	abs	Qyield1	Asat1	Rd1	Qyield2	Asat2	Rd2	Convexity	Scenario 1	Scenario 2	Scenario 3	Scenario 4
																						1	0	2200	2200	0.8205	0.8205	0.06199	37.16	4.583	0.06199	37.16	4.583	0.5	26.5681	26.5681	26.5681	26.5681
																						0.99	0.01	2134.98	2113.74	0.822451	0.823088	0.0613398	36.5358	4.47247	0.0611274	36.3319	4.43635	0.5	26.0353	25.8607	25.9132	25.9824
																						0.98	0.02	2071.88	2030.86	0.824344	0.825574	0.0607088	35.9301	4.3652	0.0602986	35.5362	4.29546	0.5	25.516	25.1771	25.2821	25.4094
																						0.97	0.03	2010.65	1951.23	0.826181	0.827963	0.0600965	35.3422	4.2611	0.0595023	34.7718	4.16008	0.5	25.0097	24.5161	24.6739	24.8485
																						0.96	0.04	1951.23	1874.72	0.827963	0.830259	0.0595023	34.7718	4.16008	0.0587372	34.0373	4.03002	0.5	24.5161	23.8768	24.0874	24.2994
																						0.95	0.05	1893.56	1801.21	0.829693	0.832464	0.0589256	34.2182	4.06205	0.0580021	33.3316	3.90505	0.5	24.0346	23.2581	23.5219	23.7615
																						0.94	0.06	1837.59	1730.58	0.831372	0.834583	0.0583659	33.6809	3.96691	0.0572958	32.6536	3.78499	0.5	23.5649	22.6592	22.9763	23.2345
																						0.93	0.07	1783.29	1662.72	0.833001	0.836618	0.0578229	33.1595	3.87459	0.0566172	32.0022	3.66963	0.5	23.1066	22.079	22.4497	22.718
																						0.92	0.08	1730.58	1597.53	0.834583	0.838574	0.0572958	32.6536	3.78499	0.0559653	31.3763	3.5588	0.5	22.6592	21.5168	21.9414	22.2115
																						0.91	0.09	1679.44	1534.89	0.836117	0.840453	0.0567844	32.1626	3.69804	0.0553389	30.7749	3.45231	0.5	22.2223	20.9716	21.4505	21.7147
																						0.9	0.1	1629.8	1474.7	0.837606	0.842259	0.056288	31.6861	3.61366	0.054737	30.1972	3.35	0.5	21.7957	20.4427	20.9762	21.2273
																						0.89	0.11	1581.63	1416.88	0.839051	0.843994	0.0558063	31.2237	3.53178	0.0541588	29.6421	3.2517	0.5	21.3789	19.9293	20.5177	20.7487
																						0.88	0.12	1534.89	1361.32	0.840453	0.84566	0.0553389	30.7749	3.45231	0.0536032	29.1087	3.15725	0.5	20.9716	19.4306	20.0744	20.2788
																						0.87	0.13	1489.53	1307.95	0.841814	0.847262	0.0548853	30.3394	3.37519	0.0530695	28.5963	3.06651	0.5	20.5735	18.9459	19.6455	19.8172
																						0.86	0.14	1445.5	1256.66	0.843135	0.8488	0.054445	29.9168	3.30036	0.0525566	28.1039	2.97932	0.5	20.1841	18.4745	19.2304	19.3636
																						0.85	0.15	1402.78	1207.39	0.844417	0.850278	0.0540178	29.5067	3.22773	0.0520639	27.6309	2.89556	0.5	19.8032	18.0158	18.8284	18.9176
																						0.84	0.16	1361.32	1160.04	0.84566	0.851699	0.0536032	29.1087	3.15725	0.0515904	27.1764	2.81507	0.5	19.4306	17.5691	18.439	18.4791
																						0.83	0.17	1321.09	1114.56	0.846867	0.853063	0.0532009	28.7225	3.08885	0.0511356	26.7398	2.73775	0.5	19.0658	17.1339	18.0614	18.0477
																						0.82	0.18	1282.05	1070.86	0.848039	0.854374	0.0528105	28.3476	3.02248	0.0506986	26.3202	2.66345	0.5	18.7086	16.7095	17.6952	17.6232
																						0.81	0.19	1244.16	1028.87	0.849175	0.855634	0.0524316	27.9839	2.95807	0.0502787	25.9171	2.59207	0.5	18.3587	16.2955	17.3398	17.2054
																						0.8	0.2	1207.39	988.524	0.850278	0.856844	0.0520639	27.6309	2.89556	0.0498752	25.5298	2.52349	0.5	18.0158	15.8913	16.9946	16.794
																						0.79	0.21	1171.7	949.764	0.851349	0.858007	0.051707	27.2883	2.83489	0.0494876	25.1577	2.4576	0.5	17.6797	15.4964	16.6593	16.3889
																						0.78	0.22	1137.07	912.523	0.852388	0.859124	0.0513607	26.9559	2.77602	0.0491152	24.8002	2.39429	0.5	17.3501	15.1104	16.3332	15.9899
																						0.77	0.23	1103.47	876.742	0.853396	0.860198	0.0510247	26.6333	2.7189	0.0487574	24.4567	2.33346	0.5	17.0268	14.7328	16.0159	15.5967
																						0.76	0.24	1070.86	842.365	0.854374	0.861229	0.0506986	26.3202	2.66345	0.0484136	24.1267	2.27502	0.5	16.7095	14.3633	15.7071	15.2094
																						0.75	0.25	1039.21	809.335	0.855324	0.86222	0.0503821	26.0164	2.60965	0.0480834	23.8096	2.21887	0.5	16.3981	14.0014	15.4062	14.8276
																						0.74	0.26	1008.49	777.601	0.856245	0.863172	0.0500749	25.7215	2.55744	0.047766	23.505	2.16492	0.5	16.0922	13.6469	15.1128	14.4513
																						0.73	0.27	978.688	747.111	0.857139	0.864087	0.0497769	25.4354	2.50677	0.0474611	23.2123	2.11309	0.5	15.7917	13.2992	14.8267	14.0804
																						0.72	0.28	949.764	717.816	0.858007	0.864966	0.0494876	25.1577	2.4576	0.0471682	22.931	2.06329	0.5	15.4964	12.9583	14.5473	13.7147
																						0.71	0.29	921.694	689.67	0.858849	0.86581	0.0492069	24.8883	2.40988	0.0468867	22.6608	2.01544	0.5	15.2061	12.6237	14.2744	13.3543
																						0.7	0.3	894.454	662.628	0.859666	0.866621	0.0489345	24.6268	2.36357	0.0466163	22.4012	1.96947	0.5	14.9206	12.2953	14.0076	12.9991
																						0.69	0.31	868.019	636.646	0.860459	0.867401	0.0486702	24.373	2.31863	0.0463565	22.1518	1.9253	0.5	14.6397	11.9728	13.7466	12.6489
																						0.68	0.32	842.365	611.683	0.861229	0.86815	0.0484136	24.1267	2.27502	0.0461068	21.9122	1.88286	0.5	14.3633	11.6559	13.4911	12.3038
																						0.67	0.33	817.469	587.698	0.861976	0.868869	0.0481647	23.8877	2.2327	0.045867	21.6819	1.84209	0.5	14.0912	11.3446	13.2408	11.9638
																						0.66	0.34	793.309	564.654	0.862701	0.86956	0.0479231	23.6558	2.19163	0.0456365	21.4607	1.80291	0.5	13.8233	11.0386	12.9954	11.6287
																						0.65	0.35	769.864	542.514	0.863404	0.870225	0.0476886	23.4307	2.15177	0.0454151	21.2481	1.76527	0.5	13.5593	10.7377	12.7547	11.2987
																						0.64	0.36	747.111	521.242	0.864087	0.870863	0.0474611	23.2123	2.11309	0.0452024	21.0439	1.72911	0.5	13.2992	10.442	12.5184	10.9737
																						0.63	0.37	725.03	500.803	0.864749	0.871476	0.0472403	23.0003	2.07555	0.044998	20.8477	1.69437	0.5	13.0429	10.1511	12.2863	10.6538
																						0.62	0.38	703.602	481.167	0.865392	0.872065	0.047026	22.7946	2.03912	0.0448017	20.6592	1.66098	0.5	12.7902	9.86512	12.0582	10.3389
																						0.61	0.39	682.808	462.3	0.866016	0.872631	0.0468181	22.595	2.00377	0.044613	20.4781	1.62891	0.5	12.5411	9.58389	11.8339	10.0291
																						0.6	0.4	662.628	444.173	0.866621	0.873175	0.0466163	22.4012	1.96947	0.0444317	20.3041	1.59809	0.5	12.2953	9.30737	11.6131	9.72447
																						0.59	0.41	643.044	426.757	0.867209	0.873697	0.0464204	22.2132	1.93618	0.0442576	20.1369	1.56849	0.5	12.0529	9.0355	11.3957	9.42495
																						0.58	0.42	624.039	410.023	0.867779	0.874199	0.0462304	22.0308	1.90387	0.0440902	19.9762	1.54004	0.5	11.8137	8.76824	11.1816	9.13063
																						0.57	0.43	605.596	393.946	0.868332	0.874682	0.046046	21.8537	1.87251	0.0439295	19.8219	1.51271	0.5	11.5776	8.50557	10.9706	8.84154
																						0.56	0.44	587.698	378.499	0.868869	0.875145	0.045867	21.6819	1.84209	0.043775	19.6736	1.48645	0.5	11.3446	8.24746	10.7625	8.55772
																						0.55	0.45	570.329	363.658	0.86939	0.87559	0.0456933	21.5152	1.81256	0.0436266	19.5311	1.46122	0.5	11.1146	7.9939	10.5572	8.27921
																						0.54	0.46	553.473	349.399	0.869896	0.876018	0.0455247	21.3533	1.7839	0.043484	19.3942	1.43698	0.5	10.8875	7.7449	10.3546	8.00604
																						0.53	0.47	537.116	335.699	0.870387	0.876429	0.0453612	21.1963	1.7561	0.043347	19.2627	1.41369	0.5	10.6633	7.50044	10.1546	7.73826
																						0.52	0.48	521.242	322.536	0.870863	0.876824	0.0452024	21.0439	1.72911	0.0432154	19.1363	1.39131	0.5	10.442	7.26053	9.9571	7.4759
																						0.51	0.49	505.837	309.889	0.871325	0.877203	0.0450484	20.896	1.70292	0.0430889	19.0149	1.36981	0.5	10.2234	7.02519	9.76196	7.21898
																						0.5	0.5	490.887	297.738	0.871773	0.877568	0.0448989	20.7525	1.67751	0.0429674	18.8983	1.34915	0.5	10.0075	6.79441	9.56914	6.96753
																						0.49	0.51	476.379	286.064	0.872209	0.877918	0.0447538	20.6132	1.65284	0.0428506	18.7862	1.32931	0.5	9.79437	6.5682	9.37856	6.72156
																						0.48	0.52	462.3	274.847	0.872631	0.878255	0.044613	20.4781	1.62891	0.0427385	18.6785	1.31024	0.5	9.58389	6.34659	9.19015	6.48108
																						0.47	0.53	448.637	264.07	0.873041	0.878578	0.0444764	20.3469	1.60568	0.0426307	18.5751	1.29192	0.5	9.37606	6.12957	9.00387	6.24611
																						0.46	0.54	435.378	253.716	0.873439	0.878889	0.0443438	20.2196	1.58314	0.0425272	18.4757	1.27432	0.5	9.17085	5.91715	8.81967	6.01665
																						0.45	0.55	422.51	243.767	0.873825	0.879187	0.0442151	20.0961	1.56127	0.0424277	18.3802	1.2574	0.5	8.96825	5.70933	8.63751	5.79267
																						0.44	0.56	410.023	234.209	0.874199	0.879474	0.0440902	19.9762	1.54004	0.0423321	18.2884	1.24116	0.5	8.76824	5.50612	8.45735	5.57419
																						0.43	0.57	397.905	225.026	0.874563	0.879749	0.0439691	19.8599	1.51944	0.0422403	18.2002	1.22554	0.5	8.57081	5.3075	8.27917	5.36116
																						0.42	0.58	386.145	216.202	0.874916	0.880014	0.0438515	19.747	1.49945	0.042152	18.1155	1.21054	0.5	8.37594	5.11349	8.10295	5.15358
																						0.41	0.59	374.733	207.725	0.875258	0.880268	0.0437373	19.6374	1.48005	0.0420672	18.0342	1.19613	0.5	8.18364	4.92405	7.92868	4.9514
																						0.4	0.6	363.658	199.58	0.87559	0.880513	0.0436266	19.5311	1.46122	0.0419858	17.956	1.18229	0.5	7.9939	4.73918	7.75634	4.75458
																						0.39	0.61	352.91	191.754	0.875913	0.880747	0.0435191	19.4279	1.44295	0.0419075	17.8808	1.16898	0.5	7.80672	4.55886	7.58593	4.56308
																						0.38	0.62	342.48	184.235	0.876226	0.880973	0.0434148	19.3278	1.42522	0.0418324	17.8087	1.1562	0.5	7.6221	4.38306	7.41745	4.37685
																						0.37	0.63	332.358	177.011	0.876529	0.88119	0.0433136	19.2306	1.40801	0.0417601	17.7393	1.14392	0.5	7.44003	4.21174	7.25089	4.19582
																						0.36	0.64	322.536	170.071	0.876824	0.881398	0.0432154	19.1363	1.39131	0.0416907	17.6727	1.13212	0.5	7.26053	4.04489	7.08627	4.01995
																						0.35	0.65	313.003	163.402	0.87711	0.881598	0.04312	19.0448	1.37511	0.041624	17.6087	1.12078	0.5	7.08359	3.88245	6.9236	3.84915
																						0.34	0.66	303.753	156.995	0.877387	0.88179	0.0430275	18.956	1.35938	0.04156	17.5472	1.10989	0.5	6.90922	3.72438	6.76287	3.68336
																						0.33	0.67	294.775	150.839	0.877657	0.881975	0.0429378	18.8698	1.34412	0.0414984	17.4881	1.09943	0.5	6.73743	3.57063	6.60412	3.5225
																						0.32	0.68	286.064	144.925	0.877918	0.882152	0.0428506	18.7862	1.32931	0.0414392	17.4313	1.08937	0.5	6.5682	3.42116	6.44734	3.36649
																						0.31	0.69	277.609	139.242	0.878172	0.882323	0.0427661	18.705	1.31494	0.0413824	17.3767	1.07971	0.5	6.40156	3.2759	6.29255	3.21525
																						0.3	0.7	269.405	133.782	0.878418	0.882487	0.042684	18.6263	1.30099	0.0413278	17.3243	1.07043	0.5	6.2375	3.1348	6.13977	3.06868
																						0.29	0.71	261.442	128.537	0.878657	0.882644	0.0426044	18.5498	1.28745	0.0412754	17.274	1.06151	0.5	6.07603	2.99779	5.98901	2.92671
																						0.28	0.72	253.716	123.497	0.878889	0.882795	0.0425272	18.4757	1.27432	0.041225	17.2256	1.05294	0.5	5.91715	2.86481	5.8403	2.78923
																						0.27	0.73	246.217	118.654	0.879113	0.88294	0.0424522	18.4037	1.26157	0.0411765	17.1791	1.04471	0.5	5.76085	2.73579	5.69364	2.65615
																						0.26	0.74	238.94	114.002	0.879332	0.88308	0.0423794	18.3338	1.2492	0.04113	17.1344	1.0368	0.5	5.60715	2.61065	5.54905	2.52738
																						0.25	0.75	231.879	109.532	0.879544	0.883214	0.0423088	18.266	1.23719	0.0410853	17.0915	1.0292	0.5	5.45603	2.48933	5.40654	2.40281
																						0.24	0.76	225.026	105.237	0.879749	0.883343	0.0422403	18.2002	1.22554	0.0410424	17.0503	1.0219	0.5	5.3075	2.37175	5.26614	2.28236
																						0.23	0.77	218.375	101.111	0.879949	0.883467	0.0421738	18.1364	1.21424	0.0410011	17.0107	1.01489	0.5	5.16156	2.25783	5.12785	2.16591
																						0.22	0.78	211.921	97.146	0.880142	0.883586	0.0421092	18.0744	1.20327	0.0409615	16.9726	1.00815	0.5	5.0182	2.14749	4.99168	2.05338
																						0.21	0.79	205.658	93.3368	0.88033	0.8837	0.0420466	18.0143	1.19262	0.0409234	16.936	1.00167	0.5	4.87741	2.04066	4.85765	1.94466
																						0.2	0.8	199.58	89.677	0.880513	0.88381	0.0419858	17.956	1.18229	0.0408868	16.9009	0.995451	0.5	4.73918	1.93726	4.72577	1.83965
																						0.19	0.81	193.681	86.1608	0.88069	0.883915	0.0419268	17.8993	1.17226	0.0408516	16.8671	0.989473	0.5	4.60352	1.8372	4.59603	1.73826
																						0.18	0.82	187.957	82.7823	0.880861	0.884017	0.0418696	17.8444	1.16253	0.0408178	16.8347	0.98373	0.5	4.47039	1.7404	4.46845	1.64038
																						0.17	0.83	182.402	79.5364	0.881028	0.884114	0.041814	17.7911	1.15308	0.0407854	16.8035	0.978212	0.5	4.33981	1.64679	4.34304	1.54591
																						0.16	0.84	177.011	76.4177	0.88119	0.884207	0.0417601	17.7393	1.14392	0.0407542	16.7736	0.97291	0.5	4.21174	1.55628	4.21979	1.45476
																						0.15	0.85	171.78	73.4214	0.881347	0.884297	0.0417078	17.6891	1.13503	0.0407242	16.7448	0.967816	0.5	4.08619	1.46879	4.09871	1.36684
																						0.14	0.86	166.703	70.5425	0.881499	0.884384	0.041657	17.6403	1.1264	0.0406954	16.7172	0.962922	0.5	3.96312	1.38424	3.97979	1.28204
																						0.13	0.87	161.776	67.7765	0.881647	0.884467	0.0416078	17.5931	1.11802	0.0406678	16.6907	0.95822	0.5	3.84252	1.30255	3.86303	1.20027
																						0.12	0.88	156.995	65.1189	0.88179	0.884546	0.04156	17.5472	1.10989	0.0406412	16.6651	0.953702	0.5	3.72438	1.22364	3.74843	1.12145
																						0.11	0.89	152.355	62.5656	0.881929	0.884623	0.0415136	17.5026	1.102	0.0406157	16.6406	0.949361	0.5	3.60867	1.14744	3.63598	1.04548
																						0.1	0.9	147.852	60.1123	0.882064	0.884697	0.0414685	17.4594	1.09435	0.0405911	16.6171	0.945191	0.5	3.49537	1.07386	3.52568	0.972265
																																			75% due to improved light environment, 25% due to altered photosynthetic traits in July (19% overall increase)
																																			83% due to improved light environment, 17% due to altered photosynthetic traits in August (21% overall decrease)
																																			86% due to improved light environment, 14% due to altered photosynthetic traits under an even more extreme scenario (19% overall decrease)

## Sheet: Table S11
Table S11. Height and biomass data for erectophile and planophile sorghum accessions in summer 2016.
			Energy = Energy Farm, Urbana IL
			Fisher = Fisher Farm, Savoy IL
					tons/acre	tons/acre	(Mg ha-1)	cm
			Type	Name	Fisher	Energy	Average	Height
			Planophile	MN 2136	2.103		4.71317	145
			Planophile	PI 453 269	7.726		17.3153	381
			Planophile	Oka	10.452		23.4247	347.5
			Planophile	IS_11269	6.7596	6.8408	15.2404	371
			Planophile	PRE 0333	11.7188		26.2638	404
			Planophile	PRE 0550	6.4466		14.4479	285.5
			Planophile	IS 11077	1.4045	5.0348	7.21577	346.5
			Planophile	PI 452 577	11.9698		26.8263	431
			Planophile	IS 11068	2.4875	11.5865	15.7711	389
			Planophile	Mashila 9	2.9995		6.72238	422
			Erectophile	Nieniko_Dagafara	10.8015	13.0471	26.7243	373
			Erectophile	Bassi_Kaba	11.6083		26.0161	416.5
			Erectophile	Amo Koire	13.4392	12.7374	29.3331	383
			Erectophile	Keninke	12.085	11.9259	26.9062	377.5
			Erectophile	Parkonge	7.6792		17.2104	410
			Erectophile	PRE0692	9.4008		21.0688	275.5
			Erectophile	Nieniko	10.6266		23.816	393
			Erectophile	Seguetena2	8.6924		19.4811	365.5
			Erectophile	Tchinlouol _A	13.2124		29.6112	400
			Erectophile	Gadiaba_Blema	11.4582	4.6306	18.0288	357

[truncated: 3 more sheets: Table S12, Table S13, Table S14]
